# Supplementary material for: Regulation of MORC-1 is key to the CSR-1–mediated germline gene licensing mechanism in C. elegans
Source: Sci Adv. 2025 Jun 20;11(25):eado4170. doi: 10.1126/sciadv.ado4170 (PMC12180489; doi:10.1126/sciadv.ado4170)
Supplement: Supplementary file 2 — Data S1 to S4 [file sciadv.ado4170_data_s1_to_s4.zip]

Archive with 4 entries (4 files):
- ado4170_data_s1.xlsx
- ado4170_data_s2.xlsx
- ado4170_data_s3.xlsx
- ado4170_data_s4.xlsx
