# Supplementary material for: Regulation of MORC-1 is key to the CSR-1–mediated germline gene licensing mechanism in C. elegans
Source: Sci Adv. 2025 Jun 20;11(25):eado4170. doi: 10.1126/sciadv.ado4170 (PMC12180489; doi:10.1126/sciadv.ado4170)
Supplement: Supplementary file 2 — Data S1 to S4 [file sciadv.ado4170_data_s1_to_s4.zip › ado4170_data_s1.xlsx]

## Sheet: Published Data Remapped
ChIP-seq							Read counts
sampleID	SRA ID	Source	ChIP	genotype	stage	replicate	sequenced	passed QC	aligned uniquely	post PCR-dedup	% passed QC	% aligned uniq	%post PCR-dedup
N2_F4_K36_DC_1	SRR5024048	Weiser et al. 2017	H3K36me3	N2	F4	1	8201532	8188744	7526313	6865903	0.998441	0.919105	0.912253
N2_F4_K36_DC_2	SRR5024049	Weiser et al. 2017	H3K36me3	N2	F4	2	11618832	11611576	10728368	9507642	0.999375	0.923937	0.886215
N2_F4_K36_DC_3	SRR5024050	Weiser et al. 2017	H3K36me3	N2	F4	3	10864382	10856579	9575065	9024618	0.999282	0.88196	0.942512
N2_F4_input_DC_1	SRR5024036	Weiser et al. 2017	input	N2	F4	1	12544790	12529966	10487265	9560856	0.998818	0.836975	0.911663
morc1_F4_K36_DC_1	SRR5024052	Weiser et al. 2017	H3K36me3	morc-1(-)	F4	1	11940186	11931962	11032009	9593426	0.999311	0.924576	0.869599
morc1_F4_K36_DC_2	SRR5024053	Weiser et al. 2017	H3K36me3	morc-1(-)	F4	2	10506268	10499015	9618372	9017923	0.99931	0.916121	0.937573
morc1_F4_input_DC_1	SRR5024038	Weiser et al. 2017	input	morc-1(-)	F4	1	11863154	11848766	10050310	9309667	0.998787	0.848216	0.926306
N2_F4_K9_DC_1	SRR5024028	Weiser et al. 2017	H3K9me3	N2	F4	1	10290698	10282451	8014101	7354619	0.999199	0.779396	0.91771
morc1_F4_K9_DC_1	SRR5024030	Weiser et al. 2017	H3K9me3	morc-1(-)	F4	1	9815437	9807229	7511012	6606894	0.999164	0.765865	0.879628
morc1_F4_K9_DC_2	SRR5024031	Weiser et al. 2017	H3K9me3	morc-1(-)	F4	2	9424627	9418511	7734497	7188996	0.999351	0.821202	0.929472
RNA-seq
sampleID	SRA ID	Source	ChIP	genotype	stage	replicate	sequenced	passed QC	aligned uniquely	post PCR-dedup	% passed QC	% aligned uniq	%post PCR-dedup
WT_late_rep1	SRR5024017	Weiser et al. 2017	n/a	N2	F4	1	14425378	14255809	9817790	2236954	0.988245	0.688687	0.227847
WT_late_rep2	SRR5024018	Weiser et al. 2017	n/a	N2	F4	2	13977995	13797537	9594247	2413495	0.98709	0.695359	0.251556
morc-1_late_rep1	SRR5024021	Weiser et al. 2017	n/a	morc-1(-)	F4	1	17724066	17562510	12202078	2872284	0.990885	0.69478	0.235393
morc-1_late_rep2	SRR5024022	Weiser et al. 2017	n/a	morc-1(-)	F4	2	15894195	15773069	10968299	2674334	0.992379	0.695381	0.243824
fog2_rep1	SRR1263137 SRR1263138 SRR1263139 SRR1263140	Ortiz et al. 2014	n/a	fog-2(-)	n/a	1	42643861	42590475	40176056	8852134	0.998748	0.943311	0.220334
fog2_rep2	SRR1263141 SRR1263142 SRR1263143 SRR1263144	Ortiz et al. 2014	n/a	fog-2(-)	n/a	2	32856495	32084057	27114845	2950120	0.976491	0.845119	0.108801
fog2_rep3	SRR1263145 SRR1263146 SRR1263147 SRR1263148	Ortiz et al. 2014	n/a	fog-2(-)	n/a	3	34271918	34176674	31968216	7815876	0.997221	0.935381	0.244489
fog2_rep5	SRR1263149 SRR1263150 SRR1263151 SRR1263152	Ortiz et al. 2014	n/a	fog-2(-)	n/a	5	41600154	41527205	39090809	8825888	0.998246	0.94133	0.225779
fog2_rep6	SRR1263153 SRR1263154 SRR1263155 SRR1263156	Ortiz et al. 2014	n/a	fog-2(-)	n/a	6	27795416	27745219	26052908	7042962	0.998194	0.939005	0.270333
fog2_rep7	SRR1263157 SRR1263158 SRR1263159 SRR1263160	Ortiz et al. 2014	n/a	fog-2(-)	n/a	7	37987191	37920344	35517692	8101249	0.99824	0.936639	0.228091
fog2_rep8	SRR1263161 SRR1263162 SRR1263163 SRR1263164	Ortiz et al. 2014	n/a	fog-2(-)	n/a	8	36072547	36035935	31745673	7097359	0.998985	0.880945	0.223569
fog2_rep9	SRR1263165 SRR1263166 SRR1263167 SRR1263168	Ortiz et al. 2014	n/a	fog-2(-)	n/a	9	45621801	45577613	43350506	9246860	0.999031	0.951136	0.213305
fem3_rep2	SRR1263169 SRR1263170 SRR1263171 SRR1263172	Ortiz et al. 2014	n/a	fem-3(-)	n/a	2	35382386	35182870	31849760	6800671	0.994361	0.905263	0.213523
fem3_rep4	SRR1263173 SRR1263174 SRR1263175 SRR1263176	Ortiz et al. 2014	n/a	fem-3(-)	n/a	4	37629625	37516295	34034868	8212590	0.996988	0.907202	0.241299
fem3_rep5	SRR1263177 SRR1263178 SRR1263179 SRR1263180	Ortiz et al. 2014	n/a	fem-3(-)	n/a	5	37858934	37793375	34589172	8665779	0.998268	0.915218	0.250534
fem3_rep7	SRR1263181 SRR1263182 SRR1263183 SRR1263184	Ortiz et al. 2014	n/a	fem-3(-)	n/a	7	39871562	39761073	35591012	8147716	0.997229	0.895122	0.228926
fem3_rep8	SRR1263185 SRR1263186 SRR1263187 SRR1263188	Ortiz et al. 2014	n/a	fem-3(-)	n/a	8	36569505	36524085	33383900	8328590	0.998758	0.914024	0.249479
fem3_rep10	SRR1263189 SRR1263190 SRR1263191 SRR1263192	Ortiz et al. 2014	n/a	fem-3(-)	n/a	10	40898643	40857011	37450583	8408206	0.998982	0.916626	0.224515
fem3_rep11	SRR1263193 SRR1263194 SRR1263195 SRR1263196	Ortiz et al. 2014	n/a	fem-3(-)	n/a	11	33601286	33554696	29930559	7466989	0.998613	0.891993	0.249477
fem3_rep13	SRR1263197 SRR1263198 SRR1263199 SRR1263200	Ortiz et al. 2014	n/a	fem-3(-)	n/a	13	30038398	29961495	26994606	7322088	0.99744	0.900977	0.271243

## Sheet: Data generated in this study
ChIP-seq							Read counts
sampleID	ChIP	Tissue	genotype/condition	treatment	stage	replicate	sequenced	passed QC	aligned uniquely	post PCR-dedup	% passed QC	% aligned uniq	%post PCR-dedup
N2_noflag_input_1	input	purified germline nuclei	N2		n/a	1	25080088	25073480	7299976	6920351	0.999737	0.291143	0.947996
N2_MORC1_input_1	input	purified germline nuclei	morc-1::3xflag		n/a	1	28469891	28460621	23440033	20276576	0.999674	0.823595	0.86504
N2_noflag_IP_1	FLAG IP	purified germline nuclei	N2		n/a	1	13413759	12983621	2348981	1529580	0.967933	0.180919	0.651167
N2_MORC1_IP_1	FLAG IP	purified germline nuclei	morc-1::3xflag		n/a	1	19703402	19571573	14644722	12148392	0.993309	0.748265	0.829541
N2_noflag_input_2	input	purified germline nuclei	N2		n/a	2	27533246	27526730	24222443	20211270	0.999763	0.879961	0.834403
N2_MORC1_input_2	input	purified germline nuclei	morc-1::3xflag		n/a	2	33501877	33493027	29400185	24001310	0.999736	0.8778	0.816366
N2_noflag_IP_2	FLAG IP	purified germline nuclei	N2		n/a	2	13140455	12954949	5226149	4186455	0.985883	0.403409	0.801059
N2_MORC1_IP_2	FLAG IP	purified germline nuclei	morc-1::3xflag		n/a	2	17220394	17101857	10862672	9206759	0.993116	0.635175	0.847559
AIDcsr1_MORC1_input_1	input	purified germline nuclei	aid::csr-1;morc-1::3xflag	50 µM auxin beginning at the L1 stage	n/a	1	25603729	25595941	15100397	13387034	0.999696	0.589953	0.886535
G560R_MORC1_input_1	input	purified germline nuclei	csr-1(G560R);morc-1::3xflag		n/a	1	26781597	26774193	22832746	19453107	0.999724	0.852789	0.851983
AIDcsr1_MORC1_IP_1	FLAG IP	purified germline nuclei	aid::csr-1;morc-1::3xflag	50 µM auxin beginning at the L1 stage	n/a	1	17360985	17182331	11922330	9778098	0.989709	0.693872	0.82015
G560R_MORC1_IP_1	FLAG IP	purified germline nuclei	csr-1(G560R);morc-1::3xflag		n/a	1	15510187	15301098	12946610	10492442	0.986519	0.846123	0.810439
AIDcsr1_MORC1_input_2	input	purified germline nuclei	aid::csr-1;morc-1::3xflag	50 µM auxin beginning at the L1 stage	n/a	2	27307138	27299412	23965084	19931493	0.999717	0.877861	0.831689
G560R_MORC1_input_2	input	purified germline nuclei	csr-1(G560R);morc-1::3xflag		n/a	2	34186331	34174503	30069673	24075720	0.999654	0.879886	0.800665
AIDcsr1_MORC1_IP_2	FLAG IP	purified germline nuclei	aid::csr-1;morc-1::3xflag	50 µM auxin beginning at the L1 stage	n/a	2	17022293	16834940	10930497	9263377	0.988994	0.649274	0.84748
G560R_MORC1_IP_2	FLAG IP	purified germline nuclei	csr-1(G560R);morc-1::3xflag		n/a	2	17495459	17262233	13600031	10966038	0.986669	0.787849	0.806324
N2_csr1RNAi_F4_K9_1	H3K9me3	whole worms	N2 + csr-1 RNAi		F4	1	10997714	10995498	8744111	7684831	0.999799	0.795245	0.878858
N2_csr1RNAi_F4_K36_1	H3K36me3	whole worms	N2 + csr-1 RNAi		F4	1	19156422	19152873	17309214	14740432	0.999815	0.90374	0.851595
N2_csr1RNAi_F4_K9_2	H3K9me3	whole worms	N2 + csr-1 RNAi		F4	2	11496441	11494175	9776135	8842819	0.999803	0.85053	0.904531
N2_csr1RNAi_F4_K36_2	H3K36me3	whole worms	N2 + csr-1 RNAi		F4	2	12846029	12841984	11388818	10339277	0.999685	0.886843	0.907845
morc1_csr1RNAi_F4_K9_1	H3K9me3	whole worms	morc1(-) + csr-1 RNAi		F4	1	7961998	7961053	5896966	4868524	0.999881	0.740727	0.825598
morc1_csr1RNAi_F4_K36_1	H3K36me3	whole worms	morc1(-) + csr-1 RNAi		F4	1	12750492	12747678	11665716	10082369	0.999779	0.915125	0.864273
morc1_csr1RNAi_F4_K9_2	H3K9me3	whole worms	morc1(-) + csr-1 RNAi		F4	2	8916092	8913618	7065386	6191104	0.999723	0.792651	0.876258
morc1_csr1RNAi_F4_K36_2	H3K36me3	whole worms	morc1(-) + csr-1 RNAi		F4	2	10761736	10757781	9808065	8749422	0.999632	0.911718	0.892064
N2_csr1RNAi_F4_input_1	input	whole worms	N2 + csr-1 RNAi		F4	1	8901884	8899647	6913419	6015076	0.999749	0.776819	0.870058
N2_csr1RNAi_F4_input_2	input	whole worms	N2 + csr-1 RNAi		F4	2	11085315	11083190	9440468	8480466	0.999808	0.851783	0.89831
morc1_csr1RNAi_F4_input_1	input	whole worms	morc1(-) + csr-1 RNAi		F4	1	11898164	11896266	10154966	9120373	0.99984	0.853626	0.89812
morc1_csr1RNAi_F4_input_2	input	whole worms	morc1(-) + csr-1 RNAi		F4	2	12638306	12636326	11031753	10047538	0.999843	0.873019	0.910783
ATAC-seq
sampleID	ChIP	Tissue	genotype/condition	treatment	stage	replicate	sequenced	passed QC	aligned uniquely	post PCR-dedup	% passed QC	% aligned uniq	%post PCR-dedup
N2_atac_1	N/A	whole worms	N2		F4	1	86729423	85926285	54361128	34236235	0.99074	0.632648	0.629793
RNA-seq
sampleID	ChIP	Tissue	genotype/condition	treatment	stage	replicate	sequenced	passed QC	aligned uniquely	post PCR-dedup	% passed QC	% aligned uniq	%post PCR-dedup
rna_N2_rep1	N/A	whole worms	N2		n/a	1	46629556	46466370	41229801	25445413	0.9965	0.887304	0.617161
rna_G560R_rep1	N/A	whole worms	csr1(G560R)		n/a	1	46846123	46667120	40805124	24575117	0.996179	0.874387	0.602256
rna_AID_CSR1_0mM_rep1	N/A	whole worms	aid::csr1		n/a	1	34336507	34259835	30230898	18704324	0.997767	0.882401	0.618715
rna_AID_CSR1_1mM_rep1	N/A	whole worms	aid::csr1	1mM auxin	n/a	1	40134685	39998081	35334937	22042082	0.996596	0.883416	0.623804
rna_G560R_morc1_rep1	N/A	whole worms	csr1(G560R);morc1		n/a	1	37691491	37581443	33215656	21148729	0.99708	0.883831	0.63671
rna_N2_rep2	N/A	whole worms	N2		n/a	2	34954602	34889255	31275436	20155969	0.998131	0.89642	0.644466
rna_G560R_rep2	N/A	whole worms	csr1(G560R)		n/a	2	36585599	36497092	32254530	20159601	0.997581	0.883756	0.625016
rna_AID_CSR1_0mM_rep2	N/A	whole worms	aid::csr1		n/a	2	41475161	41325984	36874489	23224190	0.996403	0.892283	0.629817
rna_AID_CSR1_1mM_rep2	N/A	whole worms	aid::csr1	1mM auxin	n/a	2	62039445	61900207	52297101	29167883	0.997756	0.844861	0.557734
rna_G560R_morc1_rep2	N/A	whole worms	csr1(G560R);morc1		n/a	2	56976144	56821602	50105856	32138513	0.997288	0.88181	0.641412
rna_N2_rep3	N/A	whole worms	N2		n/a	3	49443074	49301497	42919494	27061115	0.997137	0.870552	0.630509
rna_G560R_rep3	N/A	whole worms	csr1(G560R)		n/a	3	59423565	59191066	50741131	31014979	0.996087	0.857243	0.611239
rna_AID_CSR1_0mM_rep3	N/A	whole worms	aid::csr1		n/a	3	54114223	53948873	46383289	28844712	0.996944	0.859764	0.621877
rna_AID_CSR1_1mM_rep3	N/A	whole worms	aid::csr1	1mM auxin	n/a	3	53084016	52887148	45268980	28115869	0.996291	0.855954	0.621085
rna_G560R_morc1_rep3	N/A	whole worms	csr1(G560R);morc1		n/a	3	70798428	70535825	61259063	36575139	0.996291	0.868482	0.597057
rna_N2_rep4	N/A	whole worms	N2		n/a	4	65707082	65533801	56785090	33566661	0.997363	0.866501	0.591118
rna_G560R_rep4	N/A	whole worms	csr1(G560R)		n/a	4	63422984	63212769	54553666	33846956	0.996686	0.863017	0.620434
rna_AID_CSR1_0mM_rep4	N/A	whole worms	aid::csr1		n/a	4	55219624	55068962	47755671	29776767	0.997272	0.867198	0.623523
rna_AID_CSR1_1mM_rep4	N/A	whole worms	aid::csr1	1mM auxin	n/a	4	64790507	64627737	56165315	34114864	0.997488	0.869059	0.607401
rna_G560R_morc1_rep4	N/A	whole worms	csr1(G560R);morc1		n/a	4	63013268	62831071	54087592	32649340	0.997109	0.860841	0.603638
rna_morcOE_ctrl_rep1	N/A	whole worms	endo morc-1::3xflag		n/a	1	68398739	68213007	59722822	31861952	0.997285	0.875534	0.533497
rna_morcOE_P0_rep1	N/A	whole worms	morcOE		P0	1	62367666	62129066	54999417	29171783	0.996174	0.885245	0.530402
rna_morcOE_P0_neo_rep1	N/A	whole worms	morcOE	maintained on neomycin	P0	1	67598829	67320305	60345995	32444171	0.99588	0.896401	0.537636
rna_morcOE_L2F1_rep1	N/A	whole worms	morcOE		F1	1	65478152	65203602	58800715	32699418	0.995807	0.901802	0.556106
rna_morcOE_L2F1_neo_rep1	N/A	whole worms	morcOE	maintained on neomycin	F1	1	74775267	74420433	66547717	34901150	0.995255	0.894213	0.524453
rna_morcOE_L2F2_ChON_rep1	N/A	whole worms	morcOE	no selection, mCherry +	F2	1	60523976	60244679	53445793	29003035	0.995385	0.887145	0.542663
rna_morcOE_L2F2_ChOFF_rep1	N/A	whole worms	morcOE	no selection, mCherry -	F2	1	52142643	51884800	46783039	28392172	0.995055	0.901671	0.60689
rna_morcOE_L2F2_neo_rep1	N/A	whole worms	morcOE	maintained on neomycin	F2	1	61172673	60890948	53696132	28941793	0.995395	0.881841	0.538992
rna_morcOE_ctrl_rep2	N/A	whole worms	endo morc-1::3xflag		n/a	2	69074163	68809082	62335310	36251522	0.996162	0.905917	0.581557
rna_morcOE_P0_rep2	N/A	whole worms	morcOE		P0	2	53540935	53297757	47938611	27424799	0.995458	0.899449	0.572082
rna_morcOE_P0_neo_rep2	N/A	whole worms	morcOE	maintained on neomycin	P0	2	48149246	47916545	43625230	25505639	0.995167	0.910442	0.584653
rna_morcOE_L1F1_rep2	N/A	whole worms	morcOE		F1	2	59470545	59177583	52841083	29438760	0.995074	0.892924	0.557119
rna_morcOE_L1F1_neo_rep2	N/A	whole worms	morcOE	maintained on neomycin	F1	2	62336514	62091730	56318898	31762190	0.996073	0.907027	0.56397
rna_morcOE_L1F2_ChON_rep2	N/A	whole worms	morcOE	no selection, mCherry +	F2	2	65564309	65387653	57656009	29890257	0.997306	0.881757	0.518424
rna_morcOE_L1F2_ChOFF_rep2	N/A	whole worms	morcOE	no selection, mCherry -	F2	2	48515645	48359810	43731772	26268965	0.996788	0.9043	0.600684
rna_morcOE_L1F2_neo_rep2	N/A	whole worms	morcOE	maintained on neomycin	F2	2	68061218	67834432	60813727	34328156	0.996668	0.896502	0.56448
rna_morcOE_L2F1_rep2	N/A	whole worms	morcOE		F1	2	55583242	55320873	49221031	26576826	0.99528	0.889737	0.539949
rna_morcOE_L2F1_neo_rep2	N/A	whole worms	morcOE	maintained on neomycin	F1	2	56333402	56059673	50898074	29830298	0.995141	0.907927	0.586079
rna_morcOE_L2F2_ChON_rep2	N/A	whole worms	morcOE	no selection, mCherry +	F2	2	39316610	39105814	34835273	20569669	0.994639	0.890795	0.590484
rna_morcOE_L2F2_ChOFF_rep2	N/A	whole worms	morcOE	no selection, mCherry -	F2	2	72211651	71955065	64939609	36568725	0.996447	0.902502	0.563119
rna_morcOE_L2F2_neo_rep2	N/A	whole worms	morcOE	maintained on neomycin	F2	2	58030184	57768087	52593744	30947350	0.995483	0.910429	0.588423
rna_morcOE_ctrl_rep3	N/A	whole worms	endo morc-1::3xflag		n/a	3	62186112	62049380	54574785	29935408	0.997801	0.879538	0.548521
rna_morcOE_P0_rep3	N/A	whole worms	morcOE		P0	3	51917971	51660039	45661956	25212601	0.995032	0.883893	0.552158
rna_morcOE_P0_neo_rep3	N/A	whole worms	morcOE	maintained on neomycin	P0	3	57357021	56981724	50119261	27946056	0.993457	0.879567	0.557591
rna_morcOE_L1F1_rep3	N/A	whole worms	morcOE		F1	3	60554265	60364588	53219145	28384588	0.996868	0.881629	0.533353
rna_morcOE_L1F2_ChON_rep3	N/A	whole worms	morcOE	no selection, mCherry +	F2	3	54661411	54392183	47394001	26699188	0.995075	0.871338	0.563345
rna_morcOE_L1F2_ChOFF_rep3	N/A	whole worms	morcOE	no selection, mCherry -	F2	3	69623971	69413535	60876055	31640375	0.996978	0.877006	0.519751
rna_morcOE_L2F1_rep3	N/A	whole worms	morcOE		F1	3	65535788	65302045	57828468	29510673	0.996433	0.885554	0.510314
rna_morcOE_L2F1_neo_rep3	N/A	whole worms	morcOE	maintained on neomycin	F1	3	53132819	52850698	47720252	28308245	0.99469	0.902926	0.593212
rna_morcOE_L2F2_ChON_rep3	N/A	whole worms	morcOE	no selection, mCherry +	F2	3	67724434	67457407	59334861	30609983	0.996057	0.87959	0.515885
rna_morcOE_L2F2_ChOFF_rep3	N/A	whole worms	morcOE	no selection, mCherry -	F2	3	58932510	58670688	53193699	30874716	0.995557	0.906649	0.580421
rna_morcOE_L2F2_neo_rep3	N/A	whole worms	morcOE	maintained on neomycin	F2	3	50320309	49968343	44428749	25948095	0.993005	0.889138	0.584038
sRNA-seq											22 bp read alignment stats
sampleID	IP	Tissue	genotype/condition	treatment	stage	replicate	sequenced	< 18 bp	> 35 bp	22 bp	aligned uniquely	aligned nonuniq	unaligned
AID_CSR1_0mM_72h_1	N/A	whole worms	QK149 + 0mM auxin		72h	1	19372787	925109	464851	7506869	5786335	1110674	609860
AID_CSR1_0mM_72h_2	N/A	whole worms	QK149 + 0mM auxin		72h	2	20375423	830230	506623	7987557	6158072	1261008	568477
AID_CSR1_0mM_72h_4	N/A	whole worms	QK149 + 0mM auxin		72h	3	21737343	1066304	706058	8735374	6779248	1233492	722634
AID_CSR1_1mM_72h_1	N/A	whole worms	QK149 + 1mM auxin	1mM auxin	72h	1	26112725	1453482	517842	9990500	7557586	1686276	746638
AID_CSR1_1mM_72h_2	N/A	whole worms	QK149 + 1mM auxin	1mM auxin	72h	2	18309599	919835	678082	7031304	5313341	1180334	537629
AID_CSR1_1mM_72h_4	N/A	whole worms	QK149 + 1mM auxin	1mM auxin	72h	3	24039972	1224488	999539	9456969	7235123	1522576	699270
G560R_72h_1	N/A	whole worms	QK225		72h	1	22007820	1047421	385103	8403142	6471713	1263194	668235
G560R_72h_2	N/A	whole worms	QK225		72h	2	17702484	964079	267725	7065428	5517065	1017990	530373
G560R_72h_4	N/A	whole worms	QK225		72h	3	23463747	1123893	766178	9167618	7097947	1378414	691257
N2_72h_1	N/A	whole worms	N2		72h	1	18876051	906185	351606	7256988	5600254	1114262	542472
N2_72h_2	N/A	whole worms	N2		72h	2	39295587	1837527	411707	16351660	12801890	2369213	1180557
N2_72h_4	N/A	whole worms	N2		72h	3	25429420	1151574	771788	10268219	8012108	1494247	761864
N2_input_1	input	whole worms	N2		56h	1	85414328	18414214	16782039	12372460	9200486	2252881	919093
CSR1_input_1	input	whole worms	JMC101		56h	1	67494712	16321115	16209862	1788574	731567	528436	528571
G560R_input_1	input	whole worms	QK226		56h	1	73463520	15450374	23396333	5312126	3652593	1260021	399512
N2_IP_1	IP	whole worms	N2		56h	1	93179365	11742763	33500871	2670979	1194174	784242	692563
CSR1_IP_1	IP	whole worms	JMC101		56h	1	78603088	7581876	38395589	3348888	2331931	500149	516808
G560R_IP_1	IP	whole worms	QK226		56h	1	65980705	6031043	27713968	5490038	4212524	840768	436746
N2_input_2	input	whole worms	N2		56h	2	66124513	13037780	23486133	6028304	4136363	1183520	708421
CSR1_input_2	input	whole worms	JMC101		56h	2	74658005	22331556	21974356	1790545	672938	455457	662150
G560R_input_2	input	whole worms	QK226		56h	2	61137404	13287510	23290850	2473623	1534248	717672	221703
N2_IP_2	IP	whole worms	N2		56h	2	70807333	7393829	32953330	1683363	723648	525631	434084
CSR1_IP_2	IP	whole worms	JMC101		56h	2	62271884	6030661	28062667	3813836	2836350	436192	541294
G560R_IP_2	IP	whole worms	QK226		56h	2	73188303	7094967	34084881	4150644	2969879	842704	338061
N2_input_3	input	whole worms	N2		56h	3	69207155	14095252	19175654	8053103	5792439	1699189	561475
CSR1_input_3	input	whole worms	JMC101		56h	3	65588927	15087007	19101409	2005679	997611	547847	460221
G560R_input_3	input	whole worms	QK226		56h	3	68597705	12768740	20079842	2484343	1015947	462613	1005783
N2_IP_3	IP	whole worms	N2		56h	3	76835638	11064206	26032862	2433379	1082396	868481	482502
CSR1_IP_3	IP	whole worms	JMC101		56h	3	76566055	7076666	29525990	6908386	5354726	794211	759449
G560R_IP_3	IP	whole worms	QK226		56h	3	83610457	7788176	37202535	3087756	1449587	454742	1183427
