# Supplementary material for: Regulation of MORC-1 is key to the CSR-1–mediated germline gene licensing mechanism in C. elegans
Source: Sci Adv. 2025 Jun 20;11(25):eado4170. doi: 10.1126/sciadv.ado4170 (PMC12180489; doi:10.1126/sciadv.ado4170)
Supplement: Supplementary file 2 — Data S1 to S4 [file sciadv.ado4170_data_s1_to_s4.zip › ado4170_data_s2.xlsx]

## Sheet: gene data
locus_name	morcOE_P0_none_vs_ctrl_l2fc	morcOE_P0_none_vs_ctrl_padj	morcOE_P0_neo_vs_ctrl_l2fc	morcOE_P0_neo_vs_ctrl_padj	morcOE_F1_none_vs_ctrl_l2fc	morcOE_F1_none_vs_ctrl_padj	morcOE_F1_neo_vs_ctrl_l2fc	morcOE_F1_neo_vs_ctrl_padj	morcOE_F2_ChON_vs_ctrl_l2fc	morcOE_F2_ChON_vs_ctrl_padj	morcOE_F2_ChOFF_vs_ctrl_l2fc	morcOE_F2_ChOFF_vs_ctrl_padj	morcOE_F2_neo_vs_ctrl_l2fc	morcOE_F2_neo_vs_ctrl_padj	rna_g560r_vs_n2_log2fc	rna_aidcsr1_1mm_vs_0mm_log2fc	rna_g560r_morc1_vs_n2_log2fc	rna_g560r_morc1_vs_g560r_log2fc	rna_g560r_vs_n2_padj	rna_aidcsr1_1mm_vs_0mm_padj	rna_g560r_morc1_vs_n2_padj	rna_g560r_morc1_vs_g560r_padj	rnaweiser_wt_late_1_tpm	rnaweiser_wt_late_2_tpm	rnaweiser_morc1_late_1_tpm	rnaweiser_morc1_late_2_tpm	weiser_morc1_upreg	weiser_morc1_downreg	srna_de_aidcsr1_log2fc	srna_de_aidcsr1_padj	srna_de_n2_vs_g560r_log2fc	srna_de_n2_vs_g560r_padj	chip_noFLAG_tss	chip_noFLAG_gb	chip_MORC1_wt_tss	chip_MORC1_aidcsr1_tss	chip_MORC1_g560r_tss	chip_MORC1_wt_gb	chip_MORC1_aidcsr1_gb	chip_MORC1_g560r_gb	chip_h3k9me3_csr1i_tss	chip_h3k9me3_morc1csr1i_tss	chip_h3k9me3_csr1i_gb	chip_h3k9me3_morc1csr1i_gb	chip_h3k9me3_wt_tss	chip_h3k9me3_wt_gb	chip_h3k9me3_morc1_tss	chip_h3k9me3_morc1_gb	chip_h3k36me3_csr1i_tss
2L52.1	-0.228306	0.376843	-0.102408	0.706633	-0.0642583	0.799932	0.0881189	0.709441	0.0037721	0.98816	0.394714	0.0200346	0.221728	0.309404	-0.34243	-0.422735	-0.400709	-0.0641773	0.335202	0.18712	0.118799	0.999591	4.80185	7.2066	8.98735	9.14182	0	0	-0.587026	0.0958286	-0.21871	0.598608	0.0468967	-0.0476569	0.400489	0.341077	0.0738065	-0.487	-0.471757	-0.50457	0.0405843	-0.502744	0.429056	-0.595805	-0.540167	-0.352213	-0.403263	-0.466683	-0.0261235
2RSSE.1	-0.029122	0.911488	0.0447416	0.848848	0.0732026	0.751611	0.265872	0.179402	-0.0004102	0.998726	0.644889	0.0021307	0.392662	0.061958	-0.185319	-0.088475	-0.206569	-0.0318973	0.737079	0.846034	0.712993	0.999591	9.39017	7.41713	11.803	10.3438	0	0	-0.282144		0.533363	0.693084	-0.247483	-0.151035	-0.341233	-0.377144	-0.477278	-0.328488	-0.469817	-0.433966	-0.621573	-0.55142	-0.381093	-0.387266	-0.408914	-0.397238	-0.598641	-0.48031	-0.0932858
2RSSE.2	-0.534684	0.135897	-0.087781	0.818902	-0.142561	0.67321	0.257267	0.361941	-0.48093	0.124223	0.927018	0.0040387	0.348029	0.253089	-0.53942	-0.418535	-0.353356	0.173265	0.49049	0.504359	0.699877	0.999591	0.83478	0.702682	0	2.22118	0	0			1.90454		0.143849	0.0486584	-0.263554	-0.473211	-0.44253	-0.0560613	-0.185363	-0.175549	0.160032	-0.0755262	0.069477	0.0597497	0.293011	0.260955	-0.135192	0.241492	-0.20985
3R5.1	-1.17065	2.26e-06	-0.923979	5.79e-05	-1.25473	1.65e-10	-1.31094	2.52e-12	-1.09541	2.22e-06	-0.624425	0.0012887	-1.14456	9.26e-08	-0.180109	-0.518221	-0.172376	0.0089986	0.577989	0.0296733	0.688196	0.999591	17.1491	18.11	17.2215	17.9342	0	0	-0.120267	0.733338	-0.501654	0.0509387	0.242767	0.210649	-0.160241	-0.243825	-0.178817	-0.291736	-0.412311	-0.14552	0.243302	0.792893	0.419261	0.896265	0.627498	0.700031	0.541466	0.643878	-0.408672
4R79.1	0.883244	0.327163	1.42537	0.113756	1.51461	0.0343871	1.40192	0.0362989	0.783512	0.231759	2.40903	4.12e-05	2.15629	0.0001752	-0.432199	0.302902	-1.06045	-0.620389	0.772426	0.82514	0.584007	0.999591	0	0.452161	0	0	0	0					0.040094	0.0965703	-0.468204	-0.581186	-0.606188	-0.314759	-0.556157	-0.541747	0.381095	0.0167117	0.171485	-0.0978167	0.490599	0.357481	0.391011	0.18033	-0.39463
4R79.2	1.36976	0.0075272	0.773255	0.239176	0.887632	0.0552861	0.659832	0.212593	0.867421	0.0633725	0.531793	0.293175	1.05818	0.0547912	0.82987	0.588857	0.354233	-0.461803	0.175057	0.31139	0.713205	0.999591	1.06567	0	0.926496	0	0	0	0.643773		-1.13729	0.574465	-0.281012	-0.142934	-0.545707	-0.475202	-0.782612	-0.487054	-0.580533	-0.637989	-0.225848	-0.264323	-0.0349742	-0.151421	-0.105807	0.0487533	-0.0768315	0.0103599	-0.617073
6R55.2	-0.509132		0.825507	0.724542	-1.02284		-0.79035	0.779824	-0.89689	0.746222	-1.5063		-0.0070705	0.997792	0.432871	2.1987	0.0848072	-0.377013	0.804419		0.980777	0.999591	0	0	0	0	0	0	1.14026				-0.0571946	0.0203319	0.0090638	-0.140518	-0.201302	0.895915	0.88076	0.465781	-0.502736	0.243549	-1.18373	-0.0933288	-0.244064	-1.10548	-0.509325	-0.906426	-0.840496
AC3.1	0.532057		1.89134	0.399801	0.596132	0.789262	1.81921	0.34188	1.44834	0.418569	1.08575	0.679828	1.44216	0.434685	1.38197	0.914069	0.133787	-1.23946	0.240562		0.968332	0.984519	0	0	0	0.180438	0	0	0.178488				-0.240164	-0.219108	-0.487914	-0.507891	-0.700591	-0.510462	-0.569905	-0.737027	-0.25178	-0.227278	-0.0968346	-0.332126	0.0200374	-0.157716	0.226297	0.0445883	-0.579543
AC3.10	1.32084	0.0100625	0.993771	0.207157	0.882192	0.0461156	0.703944	0.188028	1.44848	0.0018018	0.414116	0.622389	0.110681	0.860852	3.65538	1.89051	4.04309	0.388814	2.75e-08	0.0012172	1.53e-12	0.999591	0	0.680718	0.578694	0.314881	0	0	0.857015		1.49774	0.355463	-0.189791	0.0348922	-0.117892	-0.292947	-0.156855	-0.417133	-0.299677	-0.355962	0.101953	0.0494299	-0.0352074	-0.110666	0.170292	0.159044	0.374033	0.174262	-0.34633
AC3.12	0.29536	0.893209	0.629428	0.768283	0.635854	0.671873	0.394652	0.811879	1.53912	0.145474	-0.544173	0.807047	-0.917913	0.655077	1.81525	1.76578	1.98803	0.146642	0.21336		0.172817	0.999591	0	0	0	0	0	0			0.0031659		0.0957396	-0.19459	-0.357513	-0.469785	-0.461236	-0.307711	-0.231383	-0.408286	-0.0365214	-0.248425	-0.0221579	-0.303116	-0.0123544	0.114426	-0.0559359	-0.241771	-0.383731
AC3.2	0.567432	0.012765	0.589134	0.0022171	0.393919	0.0459508	0.13044	0.581009	0.599161	0.0054945	0.296915	0.0906323	0.179938	0.49949	0.441962	0.456315	0.184312	-0.249291	0.33191	0.191999	0.741767	0.999591	27.3582	40.1367	24.601	23.8095	0	0	0.40501		1.41207	0.288915	0.087447	-0.209585	0.643976	0.353915	0.257095	-0.0385663	-0.278792	-0.221867	-0.26179	-0.303165	0.0327327	-0.222127	-0.385255	0.113973	-0.411101	0.0042972	-0.605833
AC3.3	0.247317	0.859534	-3.26167	0.0079207	0.570241	0.734764	-1.18738	0.178121	-0.0607607	0.960902	-0.128219	0.921826	-1.49003	0.116796	-1.17815	0.0369138	0.150415	1.29812	0.437165	0.988112	0.958135	0.972921	0	0.133424	0	0	0	0					0.108659	-0.0659938	-0.359187	-0.610917	-0.47594	-0.310636	-0.289493	-0.302544	0.24209	0.0564766	0.113403	0.00796	0.232854	0.111607	0.140053	0.225793	-0.451721
AC3.4	-0.609505	0.693516	-6.08219	0.0005553	-0.149331	0.931435	-2.60599	0.0023451	-0.842784	0.436511	-1.33296	0.233971	-3.30771	0.0012128	-0.324295	-0.875469	0.0403516	0.348932	0.867761		0.991667	0.999591	0	0.142462	0	0	0	0					0.112042	-0.147942	-0.360852	-0.619263	-0.479668	-0.122156	-0.377124	-0.198164	0.245087	0.0543736	0.188004	0.0267431	0.234972	0.156061	0.140732	0.367473	-0.451949
AC3.5	0.886778	1.38e-05	0.421752	0.0649239	0.739892	0.0003352	0.0779109	0.708966	0.629271	0.0007928	-0.0041625	0.984167	0.24214	0.264431	0.508096	0.873192	0.186385	-0.318798	0.116131	0.0001414	0.744472	0.999591	13.4128	20.8571	17.5995	22.3998	0	0	-0.2899	0.773697	2.24179	1.3e-05	-0.0625316	-0.0027516	0.1519	-0.117984	-0.228477	-0.36024	-0.489855	-0.514573	-0.1438	-0.503743	0.224815	-0.332174	0.0624733	0.213325	-0.313823	0.0621467	-0.474399
AC3.6	-0.364067	0.84174	-0.267385	0.867842	-0.522827	0.726005	-0.22114	0.873924	-0.560868	0.65033	0.0456988	0.974203	0.581299	0.62506	0.177208	1.17405	-1.01358	-1.19498	0.917562	0.270521	0.621434	0.999591	0	0	0	0	0	0			1.90454		-0.014156	-0.0611523	-0.173223	-0.357586	-0.409163	-0.396681	-0.515086	-0.57901	-0.153999	-0.359705	0.209319	-0.0487513	-0.235834	0.39694	-0.184316	0.241417	-0.395493
AC3.7	0.382977	0.282876	0.595495	0.273448	0.448514	0.181923	0.171996	0.652939	0.144526	0.699796	-0.958184	0.0068913	-0.607683	0.0843002	0.948388	1.15349	0.482285	-0.46171	0.0007142	4.36e-05	0.023437	0.791338	3.51708	4.03731	2.68378	3.3148	0	0	0.834992	0.576217	0.251395	0.848772	-0.0665186	0.0063074	-0.1784	-0.361612	-0.419615	-0.37989	-0.482547	-0.494761	-0.161847	-0.353493	0.150203	-0.342523	-0.217883	-0.154477	-0.17267	0.0673683	-0.441405
AC3.8	0.569183	0.0217628	1.09704	7.51e-06	0.366456	0.123955	1.15639	3.73e-10	0.440346	0.009855	0.381453	0.0903769	1.15439	5.14e-06	0.452453	0.46504	0.495084	0.0496446	0.309289	0.224151	0.412642	0.999591	9.0474	7.31049	4.51259	5.80895	0	0	0.652135	0.56753	1.06542	0.385585	0.1298	-0.102218	0.140944	0.0313748	-0.0603146	-0.0577532	-0.0848502	-0.167758	-0.0646436	-0.519949	0.0853788	-0.481209	-0.0636057	0.203161	-0.161461	0.062454	-0.416653
AC7.1	0.105018	0.847336	0.158336	0.780288	-0.11021	0.81751	-0.323281	0.46944	-0.0226406	0.957938	-0.481739	0.285541	-0.374264	0.435592	0.702073	0.506236	0.432457	-0.259376	0.295175	0.21092	0.564869	0.999591	0.657386	0.64219	0.479246	0.674324	0	0	-2.25197				-0.208408	-0.105256	-0.221856	-0.310563	-0.341638	-0.387565	-0.299137	-0.34057	-0.181196	-0.250641	-0.4177	-0.473003	-0.0304859	-0.0177324	0.0978573	-0.0810585	-0.569744
AC7.2	0.184474	0.379877	0.34619	0.00515	0.236092	0.227375	0.269239	0.118203	0.188144	0.254897	0.640436	9.92e-05	0.458315	0.0282343	-0.241672	0.210585	-0.0637859	0.175165	0.295469	0.360476	0.890579	0.999591	23.1201	26.5285	19.9062	24.7149	0	0	0.59844	0.484378	0.194065	0.82161	-0.0104327	-0.0784819	-0.409322	-0.481936	-0.502439	0.0035852	0.0310809	-0.055659	-0.305559	-0.539725	-0.612837	-0.674585	-0.046412	-0.332326	-0.333091	-0.50599	-0.509699
AC7.3	2.37	0.0004569	2.03433	0.0220449	1.82622	0.0025834	1.7814	0.0068656	2.30501	2.77e-05	1.19297	0.175815	1.34502	0.0566122	2.49818	1.63298	3.26905	0.766717	0.0011424	0.0054861	5.82e-06	0.894374	0	0.429422	0.231477	0.503809	0	0	0.586166	0.528556	1.04567	0.32275	0.0149147	-0.115991	-0.0849745	-0.0893273	0.0221413	-0.208061	-0.395533	-0.263954	-0.137392	-0.257133	-0.0660327	-0.340172	-0.0962553	0.202081	-0.223191	0.0811292	-0.709576
AH10.1	1.7338	2.37e-09	1.29788	0.0179183	1.384	1.81e-05	1.12237	0.0005638	1.76414	3.26e-06	0.680307	0.244062	0.387563	0.174164	3.05758	1.72323	3.79426	0.732373	9.28e-10	0.0004713	1.85e-15	0.473535	0	0.956201	1.74792	1.9612	0	0	1.93425	0.0179491	3.25065	0.0001854	-0.233596	-0.307709	-0.238717	-0.217742	-0.4287	-0.162257	-0.148856	-0.200181	-0.525631	-0.386739	0.529037	0.396284	-0.412489	0.445945	-0.575361	0.435069	-0.767897
AH10.2	0.978917	0.671862	-0.600281		-1.46002		0.693859	0.756665	-1.91021		-0.92957		0.537504	0.814958	2.46491	-0.308549	1.51714	-0.965527	0.34026			0.999591	0	0	0	0	0	0	0.576956	0.275402	-0.380116	0.639415	-0.02265	-0.416749	-0.0310101	0.300712	0.0971216	-0.526778	-0.344326	-0.318639	-0.210235	-0.0271571	0.336577	0.0810188	0.0017753	0.295801	0.0209833	0.530883	-0.594217
AH10.3	1.92996	0.0007193	1.07984	0.139753	1.61191	0.0008084	1.68349	0.0008559	1.43594	0.0025775	1.74305	0.0003729	1.26345	0.0275806	0.590071	0.451903	0.342425	-0.247421	0.495098	0.581197	0.796283	0.999591	0.565871	0	0.943592	0.946318	0	0			0.0031659		-0.177966	-0.0473098	-0.363232	-0.507242	-0.584951	-0.225709	-0.508721	-0.415398	-0.456955	-0.547168	0.0898848	-0.348638	-0.552822	-0.130647	-0.429312	-0.0561566	-0.552324
AH10.4	1.8491		0.889096		0.348579								0.463288		1.74438	0.602929	-0.310504	-2.04922					0	0	0	0	0	0	0.178489		-0.553018		0.0322245	0.111965	-0.156391	-0.191919	-0.0991914	-0.618789	-0.0724291	-0.141429	0.0544591	0.421946	0.153897	0.221898	0.318245	0.259184	0.260425	0.17194	-0.480783
AH6.1	-0.0700965		1.41143		1.26277		0.750317		0.616751		-0.51933		1.78041	0.510257	0.508819	0.94621	0.41083	-0.0977359					0	0	0	0	0	0			0.0031659		-0.293921	-0.179359	-0.519938	-0.602476	-0.43599	-0.557711	-0.648682	-0.636894	0.129899	-0.207752	0.25465	-0.117345	0.18055	0.0556851	0.275156	0.163033	-0.362768
AH6.10	-4.28915	0.0563365	-1.92123	0.349656	-1.97202	0.200595	-0.936781	0.510896	-1.87102	0.198408	-2.31919	0.187559	-1.02762	0.515779	0.431408	0.0503838	-0.503428	-0.905073	0.845304		0.872706	0.999591	0	0	0	0	0	0	-1.67267				-0.120595	-0.128727	-0.618612	-0.610654	-0.789987	-0.625853	-0.786391	-0.749882	0.0099934	-0.272876	0.379239	-0.131747	0.0113757	-0.0197464	-0.0203458	0.0920135	-0.457575
AH6.11							0.3871				2.11891		1.51225			0.375662	0.41083	0.623598					0	0	0	0	0	0					-0.25763	-0.120443	-0.469459	-0.655489	-0.648397	-0.53399	-0.680575	-0.671764	-0.0819593	-0.164237	-0.047064	-0.236223	0.16582	0.265491	0.0231806	0.155142	-0.439944
AH6.12							0.3871																0	0	0	0	0	0					-0.11706	-0.0605076	-0.717085	-0.847891	-0.696971	-0.591303	-0.715907	-0.707586	0.0080506	-0.45593	-0.0457896	-0.413716	0.081815	-0.052761	0.028946	0.103956	-0.396626
AH6.14	-0.0700961		-0.0726769		-1.19027		-0.574675		-1.05611		-0.51933		-0.498486										0	0	0	0	0	0					-0.243112	-0.0676957	-0.585074	-0.596358	-0.634098	-0.626623	-0.521942	-0.581615	0.0720145	-0.38767	0.0349438	-0.403785	0.0827713	0.218408	-0.0450164	0.0806557	-0.308663
AH6.17							0.3871																0	0	0	0	0	0					-0.313082	-0.282145	-0.215	-0.313357	-0.497484	-0.174878	-0.395193	-0.578004	-0.104023	0.209996	-0.778823	-0.5751	-0.158016	-0.48583	-0.176258	-0.551209	-0.427918
AH6.2	1.09393	0.0188261	0.902826	0.225669	0.878053	0.0251106	0.528791	0.326774	1.19653	0.0085668	0.176749	0.808219	-0.0003408	0.999488	2.94363	1.40867	3.38957	0.450887	2.69e-08	0.0062605	1.8e-12	0.999591	0	1.54374	0.830514	1.17725	0	0	-1.20263		2.0394		0.0454362	-0.439291	-0.255291	-0.211172	-0.339158	-0.460131	-0.473437	-0.425855	0.0275325	-0.0023479	0.231374	0.0427583	0.101768	0.261745	0.0952352	0.32977	-0.646391
AH6.3	1.10644	0.0058512	0.927918	0.105074	0.847395	0.0402809	0.471242	0.307977	1.29652	0.0020317	0.127766	0.860903	-0.21211	0.672868	3.21271	1.83525	3.59742	0.3888	1.36e-07	0.0003366	7.2e-10	0.999591	0.531753	1.06495	1.52319	1.70059	0	0	0.709149	0.508213	0.866365	0.477569	-0.0605791	0.0388404	-0.280964	-0.296057	-0.395313	-0.259068	-0.121194	-0.273011	0.0446947	0.0024661	0.142787	0.0430601	-0.0156894	0.445277	0.17109	0.144712	-0.637894
AH6.4	0.667415		-1.03446		-0.0361237		0.730007		-0.47904		-0.51933		0.207439		-0.933853	1.08414	-0.310504	0.623598					0	0	0	0	0	0					-0.470585	-0.274834	-0.5046	-0.55538	-0.661869	-0.56493	-0.692256	-0.547234	-0.0866995	0.249729	0.0554422	0.0623541	-0.0920629	0.0992955	0.0507795	0.0373924	-0.584371
AH6.5	-0.941857	2.43e-05	-0.648622	2.2e-12	-0.961915	2.05e-06	-0.772803	1.89e-07	-0.974233	6.68e-12	-0.639482	2.98e-05	-0.840769	0.0001342	-1.12124	-0.403905	-0.673454	0.432401	0.0118174	0.458049	0.0975134	0.999591	111.457	172.371	254.304	266.692	1	0	-0.179409	0.519531	-1.39625	9.4e-12	-0.107881	0.0096702	0.466499	0.39397	0.490579	0.423986	0.44948	0.514281	-0.08536	-0.282057	0.409718	-0.159053	-0.347282	0.0712776	-0.122419	0.0887342	-0.0868835
AH6.6																							0	0	0	0	0	0					-0.494796	-0.670788	-0.48554	-0.647404	-0.689128	-0.421357	-0.851347	-0.781246	-0.343705	-0.299508	-0.188241	-0.218506	0.0888667	0.248861	-0.153107	-0.126788	-0.394919
AH6.7	-1.87354		0.519065		-0.0075239		0.586202	0.814252	-0.748148		1.90798	0.293404	-0.162046		1.0999	-0.494373	1.13811	0.020317	0.57266		0.63401	0.999591	0	0	0	0	0	0			1.90454		-0.30864	-0.39671	-0.507771	-0.593723	-0.950128	-0.424162	-0.532889	-0.736272	-0.164184	-0.397491	0.212918	-0.481296	-0.157404	0.0127945	-0.238705	0.0994152	-0.760667
AH6.8	-0.0700956		-1.03446		-0.0361256		0.154267		-1.05611		-1.0964		-0.498486		-0.212515	-0.239434	-1.03184	-0.819075					0	0	0	0	0	0					-0.106088	-0.229534	-0.594411	-0.657911	-0.828949	-0.399974	-0.653101	-0.811099	-0.368829	-0.219081	0.08429	-0.205839	0.0067474	0.193254	-0.0730951	0.291398	-0.61899
AH9.1	0.238346	0.803829	0.563622	0.528995	0.672002	0.299308	0.856094	0.187521	0.70075	0.295737	1.02449	0.0670018	1.04515	0.106176	0.307766	-0.358297	-0.115829	-0.424643	0.652227	0.637194	0.930624	0.999591	0	0	0.280862	0.45791	0	0	1.66679		0.963296		0.0181372	-0.106689	-0.58321	-0.550307	-0.652411	-0.516371	-0.584785	-0.677404	-0.0604596	-0.0919754	-0.132527	0.343442	-0.0194009	-0.191286	0.263521	-0.0658896	-0.415429
AH9.2	-1.08213	1.1e-06	-0.815836	1.01e-08	-0.95807	0.0002485	-0.633685	0.0004092	-0.854087	0.0009096	-0.695453	0.0001031	-0.586259	0.0269736	0.0153632	-0.451501	0.0383473	0.0189165	0.966237	0.0551684	0.934186	0.999591	10.1387	15.9775	17.2518	18.4642	0	0	-0.359702	0.697247	0.969466	0.022619	0.0492051	-0.0407447	0.127876	-0.027247	-0.228265	-0.508446	-0.419248	-0.552526	-0.141646	-0.344397	0.0446545	0.0112572	-0.262445	-0.139029	-0.359764	-0.0113873	-0.291217
AH9.3	-0.61469	0.0052736	-0.405996	0.0674588	-0.582266	0.0039149	-0.387267	0.0212075	-0.551745	0.0049602	-0.149142	0.486439	-0.266059	0.230126	-0.373669	-0.649147	-0.447694	-0.0758069	0.136196	0.0010001	0.0198977	0.999591	15.6636	17.3247	18.2895	15.9968	0	0	-0.954067	0.315438	-0.101604	0.907325	-0.286714	-0.337959	-0.289737	-0.486729	-0.566183	-0.475016	-0.503395	-0.652227	-0.689142	-0.568661	-0.359106	-0.530691	-0.356	-0.0214248	-0.200639	-0.1763	-0.738722
AH9.4	0.0307941	0.979109	0.756648	0.448687	-0.0304868	0.974359	0.606827	0.428953	-0.0540563	0.951512	0.44675	0.617691	0.37198	0.68831	0.0371869	-1.03256	-0.869026	-0.904836	0.978535	0.40265	0.607422	0.999591	0	0.274478	0	0	0	0	2.1564		0.908804		0.0349349	-0.103321	-0.718322	-0.705878	-0.939041	-0.513033	-0.647544	-0.713996	-0.0811048	-0.220959	-0.0972792	-0.0666974	-0.0456971	0.125354	-0.0945864	0.0512917	-0.63628
AH9.6	0.112417	0.886045	0.813145	0.290752	0.687824	0.224536	0.222471	0.732296	0.0336809	0.961001	1.5666	0.0051349	1.41359	0.0143701	0.616566	0.289544	-0.100712	-0.707259	0.434881	0.778178	0.953619	0.999591	0	1.47334	0	0.675147	0	0					-0.252238	-0.0583398	-0.241206	-0.267023	-0.308117	-0.369856	-0.475125	-0.582547	0.440261	0.603107	0.0804374	0.475641	0.578893	0.150444	0.55562	0.328936	-0.359429
AH9.7	-0.879761	0.324115	-1.06464	0.238115	-1.05551	0.166945	-0.289812	0.711606	-0.341995	0.62264	-0.10215	0.892114	-0.216543	0.773072	-0.338204	-1.5353	-0.546987	-0.21222	0.691442	0.0607393	0.582672	0.999591	0	0.367929	1.13691	0.837438	0	0	-0.831807	0.0035243	-0.879949	0.0002454	0.383554	-0.0752474	0.768896	0.532023	0.318955	-0.224012	-0.351679	-0.502326	-0.124458	0.285929	-0.118481	0.575797	0.0484028	-0.447412	-0.052862	-0.0954878	0.0585948
B0001.1	-0.650728	0.001046	-0.244658	0.0601363	-0.697987	0.0002402	-0.468956	0.0022385	-0.680629	0.0003346	-0.29659	0.0264581	-0.404718	0.0132995	-0.339114	-0.316201	-0.336504	0.0041259	0.153536	0.092665	0.212769	0.999591	109.138	129.057	129.322	128.013	0	0	0.0401928	0.933034	-0.831228	0.0081262	-0.0447754	-0.127737	0.324578	0.423391	0.163372	-0.0740973	0.0786028	-0.0599983	-0.133911	-0.610981	-0.504244	-0.730578	-0.5302	-0.698225	-0.525669	-0.800248	0.475328
B0001.2	-0.850278	0.0002011	-0.63798	5.23e-11	-0.891419	0.0002014	-0.799198	1.42e-07	-0.839141	1.97e-05	-0.645286	3.72e-05	-0.869477	0.0005314	0.0960077	-0.19858	0.0936866	-0.0082741	0.78488	0.367422	0.852959	0.999591	36.2824	46.1863	74.1482	71.1406	1	0	-0.526324	0.0027312	-0.306442	0.172581	-0.0812501	-0.16468	0.606896	1.10227	1.17341	0.211013	0.465039	0.497157	-0.242794	-0.824511	-0.180448	-1.01425	-0.908153	-1.00512	-0.875921	-1.03367	0.833533
B0001.3	-0.682912	0.0007433	-0.398714	3.88e-06	-0.672944	0.0008226	-0.556887	0.000209	-0.655858	0.0002226	-0.367291	0.0040368	-0.555891	0.0031058	-0.032007	-0.282952	0.0221216	0.049337	0.907489	0.144277	0.97158	0.999591	32.4975	44.6272	60.7461	55.6143	0	0	0.735071	1.06e-09	0.122871	0.579628	-0.0017772	-0.041503	0.726403	0.892973	0.727051	0.246505	0.483647	0.492583	-0.555599	-1.16689	0.29099	-0.753984	-0.860373	-0.385071	-0.953582	-0.867596	0.395374
B0001.4	-0.493141	0.018902	-0.254609	0.0282867	-0.43775	0.0559561	-0.302452	0.13888	-0.45767	0.0094722	-0.366709	0.006358	-0.364371	0.129316	-0.0897307	-0.358408	-0.019402	0.0657876	0.733822	0.112239	0.974389	0.999591	89.7353	90.5225	138.542	153.494	1	0	0.628956	0.0409351	0.162798	0.702029	0.0315792	0.0202125	0.404373	0.537561	0.46915	0.123252	0.288389	0.376574	-0.470783	-1.01789	-0.277373	-1.04234	-0.917151	-0.818996	-1.02613	-0.966949	0.476132
B0001.5	-0.217677	0.334255	0.0319125	0.805494	-0.220922	0.241138	-0.120109	0.493673	-0.288507	0.0291422	0.0418597	0.809637	-0.153394	0.435733	-0.052479	-0.489672	-0.0078566	0.036213	0.897328	0.0865737	0.993208	0.999591	20.7431	15.638	41.4299	34.6774	1	0	0.284509	0.0684402	-4.08687	0	0.0385219	-0.216777	0.3626	0.689465	0.685717	0.155686	0.538711	0.647887	0.362507	-0.538834	0.460794	-0.678257	-0.124728	-0.253989	-0.73093	-0.845636	1.35419
B0001.6	0.640438	0.0002587	0.775747	4.43e-16	0.63798	8.5e-06	0.812809	2.1e-11	0.558319	0.0001449	0.801684	1.15e-07	0.930979	1.36e-08	-0.026754	0.0194212	0.105039	0.130889	0.953427	0.959244	0.816635	0.999591	46.8851	35.4577	40.7916	46.19	0	0	1.03313	1.58e-18	0.48914	0.010381	0.0887818	-0.0603194	0.781644	0.70461	0.671656	0.217942	0.0552585	0.155311	-0.61976	-0.245474	-0.224334	-0.538653	-0.266159	-0.268505	-0.466917	-0.468196	-0.804597
B0001.7	-0.981554	3.37e-06	-0.70576	8.74e-10	-0.959395	2.51e-06	-0.850566	1.49e-06	-0.919157	6.4e-11	-0.535545	0.0004773	-0.908108	2.81e-05	0.166648	0.125108	0.318483	0.141265	0.711083	0.803203	0.547679	0.999591	26.8854	26.0008	42.1489	44.1279	0	0	-0.306367	0.0657844	0.367111	0.072129	0.105339	-0.106265	1.13871	1.34459	1.58245	0.427061	0.856804	1.08004	-0.135796	-0.537784	-0.201602	-0.871938	-0.453132	-0.788777	-0.709542	-0.921724	0.268936
B0001.8	-0.981063	1.84e-06	-0.659189	2.9e-09	-0.96862	1.76e-06	-0.880518	8.96e-09	-0.949259	5.3e-08	-0.598172	1.9e-05	-0.908275	1.25e-06	-0.200882	-0.393436	-0.050719	0.146166	0.394563	0.0109156	0.915345	0.999591	27.8535	40.7521	47.8453	51.6655	0	0	-0.179997	0.451555	-0.361819	0.0706577	-0.164283	-0.196592	-0.0407055	0.205348	0.363646	-0.0321529	0.114068	0.142796	0.281189	-0.75317	-0.257835	-0.833841	-0.487689	-0.903819	-0.925237	-0.974523	1.58254
B0019.1	0.660444	0.0045772	0.590772	0.0013929	0.55653	0.0357622	0.49794	0.0043226	0.579722	0.0151026	0.582204	0.0006264	0.563597	0.0204267	-0.114478	0.213528	-0.215551	-0.0978711	0.703916	0.353688	0.572148	0.999591	9.23456	7.35575	6.92814	6.91667	0	0	2.24277	2.37e-08	1.00159	0.193314	0.114426	-0.139602	-0.527958	-0.71698	-0.513543	-0.469212	-0.594809	-0.544046	-0.0629623	-0.0801833	0.366456	0.119891	-0.0016326	0.364968	-0.0065913	0.193714	-0.570386
B0019.2	-0.775898	0.0001357	-0.494099	0.0001459	-0.800878	4.07e-05	-0.685767	0.0001098	-0.785104	7.6e-05	-0.388005	0.0130188	-0.616819	0.0014799	-0.637345	-0.489682	-0.735214	-0.103871	0.0013455	0.009763	0.0014533	0.999591	26.8683	35.9302	41.2546	43.449	0	0	-0.320144	0.407061	-0.884965	0.0055783	0.121823	-0.12544	0.222153	0.0746794	0.011715	-0.325928	-0.261605	-0.34965	-0.615391	-0.786757	-0.612214	-0.749163	-0.861568	-0.718624	-0.951028	-0.876172	-0.155838
B0024.1	-1.47154	0.0085758	-2.43361	2.92e-21	-1.6884	5.04e-07	-2.91269	3.66e-34	-1.46747	0.0349348	-2.15541	1.37e-24	-2.16532	3.53e-17	0.469582	0.922057	0.70738	0.234655	0.637937	0.502673	0.698512	0.999591	2.12796	8.26032	7.80079	5.57229	0	0	0.156118				-0.347028	-0.038556	0.111505	-0.175762	-0.110389	-0.315018	-0.534465	-0.489701	0.336584	0.207968	0.448344	-0.0278568	0.189277	0.449562	0.450326	0.596699	-0.491346
B0024.10	-1.05034	1.05e-06	-0.738137	8.47e-15	-1.1186	3.32e-08	-1.00954	2.53e-09	-1.01003	1.59e-07	-0.675234	3.76e-06	-1.01093	4.92e-10	-0.361236	-0.4067	-0.265452	0.0920229	0.09349	0.0094041	0.432223	0.999591	38.7957	57.3898	60.366	59.2335	0	0	-0.222113	0.244977	0.377138	0.128894	-0.109269	-0.115972	-0.207282	0.297583	0.415791	0.145328	0.272395	0.705381	0.0061252	-0.856103	-0.0429702	-0.860919	-0.772408	-0.957986	-0.747842	-0.96448	1.52233
B0024.11	-0.814564	0.000136	-0.581936	1.81e-11	-0.89527	6.19e-07	-0.863484	6.76e-08	-0.813913	1.54e-06	-0.537504	4.1e-06	-0.883198	5.89e-09	-0.119373	-0.206351	-0.0242686	0.0937076	0.670625	0.285587	0.96877	0.999591	40.1597	47.8717	55.8116	51.4875	0	0	-0.232388	0.258984	0.166204	0.466994	-0.113512	0.0885278	0.551154	0.848719	0.991433	-0.21014	0.24049	0.414778	-0.460983	-1.09881	0.0165851	-0.912764	-0.683247	-0.633127	-0.874587	-0.81804	0.816875
B0024.12	0.0135085	0.974066	0.0827333	0.789699	0.106146	0.709461	0.171297	0.60026	0.160188	0.571238	0.458837	0.0560633	0.411223	0.109013	0.351647	0.12411	0.304678	-0.0412256	0.381892	0.81402	0.357341	0.999591	7.81181	12.9467	8.61087	11.2388	0	0	1.53681	0.198735	0.794998	0.659832	-0.130072	-0.376628	0.748505	0.991494	1.10155	0.38226	0.783333	0.851363	-0.734441	-1.24359	-0.236017	-1.05529	-0.868178	-0.486539	-1.04894	-0.798699	0.255315
B0024.13	-0.754654	0.0001716	-0.383143	5.64e-05	-0.762431	0.000151	-0.520536	0.0031354	-0.737549	7.91e-05	-0.606609	1.97e-06	-0.588445	0.0014109	-0.238242	-0.199703	-0.229629	0.0111173	0.314021	0.383575	0.410942	0.999591	70.2523	101.263	103.268	105.382	0	0	0.632303	0.173261	-0.201699	0.673907	-0.13705	0.0021261	0.766611	1.01175	1.11495	-0.0081302	0.140569	0.324986	-0.723285	-1.23915	-0.419654	-1.08353	-0.842564	-0.699901	-1.04997	-0.897231	0.270675
B0024.14	1.14039	6.29e-09	1.05544	6.57e-09	1.23626	3.83e-15	1.11878	4.69e-11	1.16043	5e-10	1.03283	3.26e-05	1.27181	4.35e-05	0.197499	0.0695669	0.103023	-0.0894725	0.672926	0.884668	0.891608	0.999591	30.2879	12.444	17.168	15.757	0	0	0.279344	0.833144	-0.418922	0.637102	-0.18829	-0.171934	-0.357702	-0.160945	-0.305228	-0.245765	-0.309377	-0.287315	-0.120194	-0.0513712	-0.0112861	-0.276556	0.0542067	-0.166112	-0.232702	-0.136629	-0.553471
B0024.15	0.697713	0.53465	1.02438	0.331945	0.655727	0.463344	0.516839	0.592768	1.01263	0.155459	1.76295	0.0163547	1.22772	0.139869	0.624403	0.585549	0.689407	0.0544466	0.412727	0.510165	0.552218	0.999591	0	0	0	0	0	0	-0.581506	0.611977	2.83143	0.0248269	-0.0392776	-0.165942	-0.43518	-0.601295	-0.550423	-0.453024	-0.625791	-0.639174	-0.212781	-0.288314	-0.18069	-0.376432	0.0715732	0.0088773	-0.0592558	0.0374902	-0.42995
B0024.2	0.260303	0.518221	-0.503972	0.22356	0.16258	0.637085	-0.595665	0.0619022	0.234815	0.646198	-0.196437	0.677823	-0.609045	0.060288	0.253217	0.692667	0.388404	0.128435	0.748348	0.254664	0.793524	0.999591	0.977256	4.19027	1.53194	2.40507	0	0			0.116764		-0.113091	-0.0580675	-0.579985	-0.602949	-0.673752	-0.57983	-0.695699	-0.577265	0.26208	-0.0490513	0.59416	0.673127	0.216421	0.776329	0.080608	0.720775	-0.505682
B0024.3	0.355104	0.591906	0.730472	0.183625	0.656331	0.154242	0.790931	0.0837099	0.461662	0.309268	1.29487	0.0015999	1.17635	0.0267943	0.832961	0.212616	0.586774	-0.232865	0.181972	0.715206	0.496127	0.999591	0.573515	1.20182	0	0.429677	0	0	-0.507324	0.50373	-0.662433	0.379831	-0.299445	-0.245493	-0.519902	-0.568421	-0.691124	-0.66034	-0.662932	-0.671568	-0.138252	-0.334476	-0.327093	-0.378906	-0.0959538	-0.0181675	-0.336625	-0.115402	-0.495981
B0024.4	1.83772	1.05e-08	1.18984	0.0031974	2.2518	0.0028635	2.45649	6.5e-16	2.18221	8.62e-07	1.54291	0.0001298	2.36477		1.49696	0.86998	0.200436	-1.27484	0.314649	0.303059	0.945326	0.999591	8.22878	8.2409	5.63777	11.3623	0	0	-0.783297		2.35804		-0.455792	-0.168671	-0.0500984	-0.392059	-0.591247	-0.176388	-0.435925	-0.519952	0.27776	0.014923	0.201853	-0.175405	-0.269201	-0.0826209	0.255783	0.0885595	-0.308756
B0024.6	0.823186	0.682993	1.22494	0.470161	1.3736	0.323468	0.716847	0.674242	0.0913873	0.961949	1.77841	0.218497	1.95578	0.145798	0.485775	0.48755	0.328821	-0.15847	0.782608		0.905532	0.999591	0	0	0	0	0	0	1.27319		1.02961	0.490371	-0.143979	-0.162661	0.283767	0.243666	0.711603	-0.508275	-0.578801	-0.414856	-0.208725	-0.474044	0.227913	0.0034567	-0.206676	0.0469426	-0.36503	0.115983	-0.0006446
B0024.8	0.200405	0.718026	0.8777	0.0850314	0.718356	0.146528	1.0738	0.0052777	0.445501	0.31494	1.96267	4.54e-05	1.61292	2.99e-05	-0.340002	0.495334	0.100171	0.441218	0.592438	0.318709	0.929878	0.999591	0	0.379254	0.490546	0.440304	0	0	-0.708099		1.88505		0.214638	-0.0345933	-0.498804	-0.317489	-0.590101	-0.542172	-0.546975	-0.587854	-0.169598	-0.335505	0.122999	-0.231316	-0.0289413	-0.0259567	-0.0755382	0.0667322	-0.63931
B0024.9	-0.665219	0.0025257	-0.357978	0.0528891	-0.74222	0.0002033	-0.713191	3.03e-06	-0.649688	0.0055289	-0.329834	0.0478298	-0.690273	8.65e-05	-0.469464	-0.400837	-0.3779	0.100515	0.23934	0.24611	0.341155	0.999591	87.0739	104.714	76.4218	75.8576	0	0	-0.0539235	0.855745	1.17999	5.04e-11	-0.150253	0.0487731	0.270501	0.23295	0.696236	0.63594	0.581483	1.38691	-0.203688	-0.465959	-0.120658	-0.90108	-0.203938	-0.885584	-0.351428	-1.08125	-0.0032272
B0025.1	-0.614311	0.0003681	-0.467498	0.0001644	-0.583769	7.45e-05	-0.509179	0.0001281	-0.552031	6.09e-06	-0.202376	0.123261	-0.431441	0.0055827	-0.216516	-0.171085	-0.150077	0.066536	0.361178	0.235192	0.694403	0.999591	35.3038	37.6509	41.3334	43.7371	0	0	-0.269759	0.113816	0.19386	0.356282	-0.206018	-0.157318	-0.193593	0.121436	-0.0414838	-0.22443	-0.102296	-0.070969	-0.905637	-0.985444	-0.635317	-0.853012	-0.880384	-0.880644	-1.10267	-0.977957	0.809867
B0025.2	-0.800986	7.58e-05	-0.452398	0.0003132	-0.773947	0.0001991	-0.604254	9.64e-05	-0.680816	0.0007515	-0.52964	5.96e-05	-0.601765	0.0038216	-0.226266	-0.217651	-0.12341	0.108024	0.545425	0.429614	0.775612	0.999591	78.7805	110.135	117.999	117.349	0	0	-0.329563	0.262599	0.395666	0.127275	-0.241109	-0.172215	0.0343098	0.391981	0.208697	-0.141245	0.199912	0.0140161	-0.524213	-0.984535	-0.604774	-0.886183	-0.851941	-0.808127	-1.19492	-0.952159	1.04276
B0025.4	-1.00385	9.63e-06	-0.667777	3.41e-06	-0.969002	3.03e-05	-0.704125	5.29e-06	-0.960079	1.39e-05	-0.617996	5.82e-05	-0.757703	0.0010712	-0.280807	-0.378088	-0.179991	0.101412	0.33191	0.124318	0.645933	0.999591	43.6576	56.6669	58.3057	59.8285	0	0	0.257382	0.376361	0.0773897	0.816242	-0.240245	-0.0593769	-0.173437	0.0819512	-0.107655	-0.18918	0.0787902	-0.0810667	-1.00899	-1.03692	-0.790795	-1.03835	-1.0221	-0.969901	-0.991334	-1.02812	0.801019
B0025.5	0.911707	0.0296513	0.388491	0.558523	0.462155	0.221457	0.141609	0.781029	1.03381	0.0041143	-0.261057	0.692509	-0.217934	0.650118	3.28391	1.31127	3.50987	0.233502	3.47e-06	0.026209	1.8e-09	0.999591	0	16.6876	9.22866	15.1259	0	0	0.0872524	0.947132	1.54548	0.162071	-0.147827	-0.420602	-0.0983687	0.193388	0.128293	0.0102213	0.30513	0.422013	-0.440049	-0.644901	-0.208615	-0.687565	-0.872372	-0.743851	-0.711247	-0.769107	1.16893
B0034.1	-0.132434	0.765554	0.495299	0.220581	0.111066	0.777701	0.445551	0.158928	0.0171214	0.965735	0.975704	0.0003185	0.748607	0.0859752	0.549932	0.61455	0.0254761	-0.519078	0.361868	0.231148	0.982817	0.999591	1.96334	4.65766	1.19525	2.13647	0	0	-0.783297				-0.0778667	-0.0497271	-0.0844003	-0.151782	-0.386283	-0.265491	-0.422608	-0.485086	-0.0953451	-0.626494	-0.0108107	-0.294864	-0.124244	0.0602387	-0.222625	-0.168971	-0.662807
B0034.3	0.463776	0.0595729	0.823753	8.55e-05	0.876506	0.0006702	0.934647	1.11e-06	0.57034	0.0154204	1.45533	8.58e-07	1.39096	8.65e-07	-0.126796	0.0202827	-0.142464	-0.0267095	0.836597	0.972895	0.860175	0.999591	4.63295	5.90706	13.3828	13.3633	0	0	-0.78086	0.513898	0.189183	0.862376	-0.0334249	0.0212238	0.183238	0.115019	0.114249	0.0214389	-0.076562	-0.0071887	0.0290743	0.0610784	0.102962	-0.179499	0.0290289	-0.0005751	-0.0964431	-0.007979	-0.528446
B0034.4	2.0797	0.0301646	1.45307	0.284131	1.44514	0.0959752	1.1975	0.235243	1.92402	0.0260433	1.64409	0.0589331	1.3008	0.191633	2.80503	1.18359	3.6295	0.820882	0.0057946	0.192845	1.31e-05	0.999591	0	0.792972	0	0	0	0	0.178083		-0.0487193		-0.0972221	-0.154918	-0.350368	-0.228485	-0.44987	-0.673624	-0.491761	-0.470253	0.0559844	-0.455877	0.183443	-0.134111	0.0141472	0.0995982	-0.03302	0.0560945	-0.500532
B0034.5	0.0122318	0.990985	-0.806216	0.450752	-0.368383	0.655513	-0.0809576	0.92668	-0.0455507	0.956194	-0.292417	0.741346	0.205464	0.805997	0.390092	0.477511	-0.0474644	-0.42659	0.596489	0.539145	0.971201	0.999591	0	0.672035	0	0	0	0	-1.51864		-0.985166		-0.140542	-0.0043149	-0.443883	-0.7286	-0.752866	-0.310217	-0.53419	-0.633739	0.0603399	-0.224108	-0.0411442	-0.30387	-0.0808304	-0.182358	-0.0180206	-0.151767	-0.48738
B0034.7	-0.0602848	0.953683	-0.327012	0.744123	0.563361	0.376644	0.363529	0.616102	-0.0728734	0.929546	1.08898	0.102486	0.0540719	0.951202	0.677315	0.387736	-0.250563	-0.908813	0.360154	0.57421	0.858504	0.895068	0	0	0	0	0	0	-2.26135				-0.0175229	-0.291868	-0.144871	-0.338726	-0.332282	-0.392299	-0.413521	-0.300297	-0.122339	-0.390614	-0.242275	-0.523962	-0.068936	0.0186924	-0.20628	-0.233833	-0.45602
B0035.1	-0.643324	0.0013726	-0.509602	8.74e-08	-0.687167	9.27e-05	-0.575604	1.65e-05	-0.719725	4.07e-09	-0.453748	0.0009511	-0.561124	0.0033088	-0.305822	-0.41178	-0.141051	0.158623	0.311954	0.206965	0.759708	0.999591	74.7529	87.311	116.204	114.319	0	0	-0.0515434	0.883412	-0.127946	0.693798	-0.0512208	-0.215331	0.21358	0.331727	0.395162	0.201991	0.278099	0.646498	-0.526844	-0.698609	0.048478	-0.788325	-0.669148	-0.873813	-0.651228	-0.805116	-0.0376093
B0035.10	-0.285824	0.71206	0.152866	0.833206	-0.296656	0.619107	-0.123984	0.847965	-0.239826	0.705232	-0.161611	0.805285	0.207641	0.728124	-0.595403	0.120491	-0.166079	0.423978	0.490505	0.898452	0.903557	0.999591	0	0	0	0	0	0	1.27207	0.25936	1.26269	0.208601	0.0996344	0.255501	0.564616	0.65383	0.732305	1.14855	1.56987	1.64972	0.0734264	0.0533461	0.302128	-0.233623	-0.0617949	-0.0795783	0.0595389	0.0522843	0.0686617
B0035.11	-0.80839	0.0001501	-0.532224	7.43e-10	-0.789807	5.39e-05	-0.647047	3.55e-06	-0.805425	6.3e-06	-0.578618	7.8e-06	-0.656741	0.001011	-0.0217359	-0.247105	0.0294618	0.0494699	0.935953	0.221113	0.95158	0.999591	58.8852	89.4139	90.5503	96.093	0	0	-0.354751	0.0824169	-0.0376972	0.890644	-0.0602974	-0.170902	0.0943953	0.476789	0.4437	0.232382	0.54481	0.685451	-0.186445	-0.677433	-0.14643	-0.814541	-0.604137	-0.617904	-0.856115	-0.832885	1.40796
B0035.12	-1.04278	2.4e-06	-0.892064	3.63e-34	-1.04483	2.62e-07	-1.08293	2.35e-11	-1.00612	7.77e-09	-0.652555	1.1e-06	-1.121	6.05e-09	-0.124673	-0.294886	0.0139003	0.133325	0.626066	0.123846	0.983614	0.999591	62.9505	71.708	88.9359	92.3219	0	0	-0.379019	0.0279205	-0.14748	0.473641	-0.142403	-0.0575371	0.634117	0.976981	1.20703	0.0599587	0.476521	0.449863	-0.112036	-1.01769	-0.156255	-0.824893	-0.943801	-0.742445	-0.696039	-0.814149	0.953168
B0035.13	0.174471	0.592568	1.03286	2.54e-05	0.371506	0.223012	0.507512	0.0478178	0.353114	0.237276	0.901644	0.0039887	0.845801	0.0012577	0.0543292	0.403398	-0.105836	-0.149001	0.90906	0.413178	0.895197	0.999591	64.0365	126.352	78.8731	64.4198	0	0	0.613257		-1.62984	0.459447	0.137419	0.278332	-0.102653	-0.112307	0.0378163	-0.0096907	-0.100767	0.279583	-0.179721	-0.370992	-0.215181	-0.18663	-0.0262372	-0.11924	-0.253348	-0.351978	-0.563774
B0035.14	-0.560503	0.0039335	-0.339159	8.35e-06	-0.600078	0.001155	-0.530148	0.0004087	-0.562913	0.0001135	-0.270505	0.0222559	-0.510543	0.0033836	-0.161789	-0.254246	-0.121007	0.0372474	0.452919	0.252837	0.765191	0.999591	57.1315	62.8417	71.1271	73.2328	0	0	0.0513521	0.895905	0.101312	0.75519	0.214353	-0.186121	0.915425	1.06434	1.06345	-0.0096423	0.0745827	0.0608899	-0.60912	-0.942711	-0.405886	-0.616913	-1.06526	-0.628184	-0.87087	-0.624652	0.440414
B0035.15	-0.858454	0.0004318	-0.573669	3.12e-05	-0.852388	0.0004499	-0.775825	3.92e-07	-0.796197	0.0001615	-0.52471	0.0022119	-0.770259	0.0003018	-0.0201036	-0.425802	-0.10254	-0.0791715	0.964419	0.0785045	0.796678	0.999591	33.1323	53.2105	53.9162	51.5937	0	0	0.0110567	0.979343	-0.0155107	0.96679	0.218854	0.0202719	0.919367	1.06543	1.06109	0.188486	0.376122	0.633668	-0.607261	-0.941822	-0.513086	-0.932834	-1.06747	-0.821062	-0.87395	-0.889354	0.439136
B0035.16	-0.937302	6.78e-05	-0.570177	0.0012506	-1.01764	4.11e-06	-0.882225	9.05e-07	-0.947106	0.0001448	-0.502847	0.0094628	-0.827373	0.0001268	-0.247363	-0.688831	-0.930204	-0.677872	0.373683	0.0059607	2.12e-05	0.0319996	9.65546	12.5852	12.324	12.7407	0	0	0.615797	0.0046278	0.458482	0.0933485	0.0720657	-0.110498	-0.098954	-0.0225758	0.246233	-0.110164	-0.260391	-0.0472324	-0.267057	-0.735476	0.157096	-0.44114	-0.761146	-0.385098	-0.818899	-0.39167	1.16781
B0035.18	-0.982398	0.0010859	-0.403974	0.10014	-1.02515	8.11e-05	-0.860572	0.0001293	-0.948859	0.0050156	-0.597037	0.0087042	-0.949274	4.39e-05	-0.694577	-0.535635	-0.629789	0.0668923	0.0009218	0.0068296	0.0181984	0.999591	71.5596	97.2273	82.8933	87.4536	0	0	-0.900611	0.519137	-1.53406	0.322377	-0.132489	0.605654	0.725695	1.2654	1.2658	0.847988	1.47741	1.59433	-0.0966537	-0.716696	0.369265	-0.876571	-0.764188	-0.558853	-0.975431	-0.99541	0.941022
B0035.2	-0.855303	2.09e-05	-0.605759	5.13e-09	-0.922424	1.31e-06	-0.789185	1.41e-06	-0.849619	3.12e-06	-0.673709	1.19e-06	-0.833763	2.59e-05	0.0024568	-0.204515	-0.0263539	-0.0226727	0.996212	0.472676	0.958345	0.999591	40.3496	65.7842	61.6172	65.162	0	0	-0.0445098	0.906241	-0.0769454	0.832317	-0.34785	-0.0759976	0.308448	0.75463	0.87373	0.0071855	0.272679	0.351245	-0.106318	-0.935545	-0.129383	-1.05972	-0.865616	-0.790805	-1.03449	-0.906673	1.2005
B0035.3	-1.14017	1.42e-07	-0.78492	2.31e-09	-1.22752	5.48e-09	-1.09305	2.71e-08	-1.13116	2.23e-07	-0.797287	1.02e-06	-1.09616	3.12e-11	-0.365992	-0.455208	-0.337067	0.0381795	0.336305	0.122575	0.357663	0.999591	83.8053	129.665	116.122	104.092	0	0	-0.532015	0.273932	-0.0210087	0.966639	-0.306795	-0.562253	1.0192	1.26859	1.34549	0.478409	0.854843	1.05622	-0.276049	-1.07648	-0.168427	-1.02405	-1.03281	-0.960471	-1.06905	-1.09527	0.67698
B0035.4	-0.924821	6.01e-05	-0.607371	0.0042539	-0.989323	1.13e-05	-0.934203	1.94e-09	-0.889695	0.0004482	-0.574008	0.0047502	-0.9662	1.64e-07	-0.14989	-0.366381	-0.0947787	0.0675507	0.783994	0.392344	0.879213	0.999591	125.681	186.233	137.16	124.329	0	0	-0.251103	0.645931	-0.386415	0.36166	-0.426779	-0.159719	0.823827	1.17168	1.2992	0.890239	1.12102	1.26879	-0.231026	-1.05724	-0.164281	-0.966723	-0.889141	-0.980306	-1.04102	-1.05919	0.791461
B0035.5	-0.736001	0.0001675	-0.640503	4.57e-13	-0.815548	2.59e-05	-0.795922	1.96e-07	-0.746683	1.54e-06	-0.621361	3.93e-05	-0.815491	2.08e-07	-0.0907379	-0.147116	-0.0676467	0.0264697	0.779798	0.575376	0.888985	0.999591	48.3002	68.8669	65.7143	67.5446	0	0	0.693903	1.9e-08	0.712466	5.36e-06	-0.0144902	-0.213835	0.42172	0.462543	0.445054	-0.133013	0.224956	0.0658887	-0.622073	-0.913997	-0.412744	-0.902175	-0.930038	-0.90731	-0.945502	-0.976254	0.357208
B0035.6	-0.785646	0.0003893	-0.523394	5.03e-06	-0.84341	1.01e-05	-0.704153	1.35e-05	-0.868028	1.13e-09	-0.520402	0.0014801	-0.838577	4.17e-05	-0.206927	-0.158422	-0.0238997	0.167936	0.711318	0.778602	0.978586	0.999591	37.4162	34.3513	64.136	62.9329	0	0	-0.182351	0.361883	-0.035871	0.892279	0.0117454	-0.0260468	0.942811	1.39817	1.54202	0.352723	0.749513	0.963011	-0.0063621	-0.694616	0.122399	-0.767317	-0.606946	-0.448472	-0.838364	-0.59569	0.971573
B0035.7	0.282816	0.731074	0.726429	0.298785	-0.10384	0.893364	0.173405	0.830699	-0.0033219	0.996137	0.202218	0.779476	0.320824	0.659964	-0.430783	0.536845	-0.726111	-0.292189	0.637243	0.526022	0.503912	0.999591	0	0	0	0	0	0	1.03858	0.0875445	1.57008	0.0271972	0.0976178	0.0977088	0.820286	1.20399	1.21655	0.812418	1.3199	1.2654	0.213675	-0.0195535	0.319758	-0.167858	0.0071301	0.146174	-0.0010134	-0.129825	0.135833
B0035.8	-0.0957645	0.769639	0.289961	0.263338	-0.406305	0.097509	-0.0254709	0.936423	-0.184313	0.437859	-0.0829913	0.780833	0.278509	0.284077	-0.0219373	0.346976	0.303172	0.30987	0.974921	0.512627	0.681553	0.999591	1.64846	1.67138	1.38818	0.952137	0	0	2.49566		1.93124		0.184506	0.262422	0.886793	1.35174	1.32879	1.70856	2.10267	2.16197	0.2732	-0.121205	0.288178	0.0832902	0.128451	0.0222549	-0.067042	0.146868	0.205198
B0035.9													0.463288			-2.46692	0.41083	0.623598					0	0	0	0	0	0					0.0704949	0	0.856286	1.08821	1.19914	0	0	0	0.0184162	-0.164486	0	0	-0.0630994	0	-0.0221654	0	0.156493
B0041.1	1.85668	0.0432714	1.45057	0.253166	1.28516	0.130466	1.5343	0.0690414	1.84486	0.0216381	0.535652	0.668496	0.383796	0.738002	3.66986	2.03087	4.13999	0.497541	0.000652	0.0108427	1.5e-07	0.999591	0	0	0	0	0	0	0.117571	0.929531	-1.49955	0.175878	-0.223536	-0.371973	-0.347257	-0.0005101	-0.434515	-0.316324	0.143365	0.0141891	0.333075	0.215726	0.329962	0.14929	0.0470669	-0.279279	-0.0660326	-0.667146	0.0130976
B0041.11	-0.716476	0.0104486	-0.516019	0.0367455	-0.351104	0.303745	-0.0509512	0.892466	-0.266088	0.596748	-0.272222	0.221934	0.0245086	0.958388	-0.243904	-0.361781	-0.297405	-0.0590061	0.54834	0.222378	0.485837	0.999591	5.31165	6.06963	12.4682	13.3074	0	0	0.591961	0.241323	-4.78741	1.61e-11	-0.667763	-0.254135	-0.236913	-0.174222	-0.267228	-0.538088	-0.435841	-0.666707	0.125908	-0.123875	0.0572667	0.0398625	-0.136299	-0.448074	0.185247	-0.0180849	-0.207033
B0041.2	-0.417347	0.0203373	-0.265736	0.0206633	-0.361765	0.0174596	-0.281141	0.0369233	-0.418862	0.0010115	-0.128957	0.30886	-0.250321	0.143806	0.0345563	0.154355	0.152497	0.108906	0.936512	0.741385	0.79178	0.999591	44.0123	45.5611	67.1983	64.6892	0	0	-0.314889	0.135226	0.112455	0.705332	0.35413	0.0274991	1.02024	1.18733	1.16513	0.139931	0.38213	0.400649	-0.614583	-1.30112	-0.325981	-0.938506	-1.01909	-0.944621	-0.878329	-0.928481	0.0761268
B0041.3	-0.424804	0.099551	-0.251868	0.276508	-0.124274	0.707013	0.0821016	0.80191	-0.0554277	0.894548	-0.121879	0.640325	0.244553	0.471968	0.188258	-0.467791	-0.325769	-0.511212	0.429513	0.0214456	0.295949	0.336585	14.8646	19.4902	17.946	19.7156	0	0	0.59306	0.582544	-0.469939	0.564277	0.12503	0.30206	0.971823	1.12924	1.39604	1.18396	1.48045	1.98561	-0.464198	-1.00005	-0.195147	-1.00118	-0.969566	-1.14058	-1.22409	-0.983605	0.566048
B0041.4	-0.144374	0.504978	-0.0879696	0.454034	-0.27227	0.0723726	-0.320868	0.0073053	-0.219558	0.0960575	-0.130075	0.357663	-0.278037	0.0984893	-0.402025	-0.323631	-0.16365	0.232074	0.150138	0.312345	0.699684	0.999591	2028.62	1562.11	2076	1921.55	0	0	-0.822683	0.0074692	-0.0427918	0.905645	0.475948	0.239153	1.43534	1.68827	1.86466	1.38367	1.84131	2.20742	-0.277754	-1.17559	0.0196151	-0.866945	-1.14233	-1.13622	-1.23683	-0.804767	0.812418
B0041.5	-0.699121	0.0003907	-0.539501	2.32e-08	-0.818427	6.3e-06	-0.749246	1.35e-06	-0.743325	6.52e-06	-0.523609	4.82e-05	-0.81053	6.49e-06	-0.298432	-0.296295	-0.212237	0.0857366	0.206293	0.147202	0.489561	0.999591	55.4417	80.0157	76.7199	81.6568	0	0	0.27585	0.535996	-0.0706028	0.902096	-0.0126194	-0.0752051	1.21714	1.20288	1.23787	0.0679161	0.390825	0.326445	-0.591382	-1.10059	-0.510541	-1.08804	-0.958418	-1.06182	-1.32346	-1.07931	0.228713
B0041.6	0.308414	0.38189	-0.0654548	0.866197	0.245544	0.431762	-0.17125	0.571824	0.270179	0.283037	-0.0743173	0.834163	-0.0773454	0.82513	0.697039	-0.106853	0.449027	-0.240172	0.0434421	0.822189	0.418127	0.999591	18.0031	26.0596	19.9389	18.7833	0	0	-2.67561		2.79338		0.36489	0.0434625	1.0612	1.22979	1.21609	0.15939	0.300963	0.0504505	-0.608996	-1.29343	-0.617896	-1.44321	-1.01135	-1.06771	-0.895977	-0.790585	0.0885083
B0041.7	-0.770268	0.0001068	-0.484966	2.51e-08	-0.706167	0.0002568	-0.554466	3.5e-06	-0.719976	4.35e-06	-0.371432	0.0029977	-0.576973	0.0034133	-0.457507	-0.173972	-0.219556	0.224357	0.357755	0.668132	0.639967	0.999591	29.0301	30.8142	53.1718	49.8437	1	0	0.368489	0.0027529	0.118432	0.577393	0.241899	-0.0915884	1.23135	1.60942	1.51262	-0.0934637	0.152774	0.197917	-0.352459	-1.11896	-0.206955	-0.906461	-0.979082	-0.867173	-0.915553	-0.920742	0.419125
B0041.8	-0.912822	5.91e-05	-0.530057	2.46e-09	-0.988454	5.15e-06	-0.875397	6.65e-07	-1.02068	1.37e-05	-0.773243	1.44e-07	-0.892459	3.25e-07	-0.473592	-0.601494	-0.556146	-0.0762142	0.125994	0.0148838	0.0201801	0.999591	89.7132	167.982	144.094	140.173	0	0	0.0776451	0.80928	0.493603	0.0299775	0.490662	0.274768	1.62032	1.91676	2.11051	0.632451	0.79865	0.95143	-0.230824	-1.13657	-0.330292	-1.1583	-1.21099	-0.908876	-1.17457	-1.07714	0.758192
B0047.1	-0.795852	0.236954	-0.135669	0.860847	-0.178996	0.744085	-0.434956	0.457537	-0.243533	0.672188	-0.410273	0.511061	-0.206644	0.757344	-0.0043573	-0.716253	-2.17607	-2.15833	0.995079	0.133903	2.46e-05	0.0006858	0.889766	0.813058	1.29268	1.31025	0	0	0.385048	0.0163632	1.22069	2.45e-12	0.127337	-0.0155711	0.114365	0.462206	0.298604	0.413769	0.739146	0.683497	1.00996	1.66243	1.54343	1.78063	0.936029	1.36821	0.822975	1.04919	-0.60836
B0047.2	-1.05599	0.0056629	-0.707874	0.0317986	-1.07634	0.0011611	-0.914483	0.0011683	-1.10078	9.32e-05	-0.405081	0.177817	-0.771366	0.0174561	-0.0547989	-0.395334	-1.70542	-1.64666	0.905447	0.282681	1.65e-06	2.83e-06	3.40477	3.41627	2.46141	2.27437	0	0	1.37155	1.67e-18	1.21229	2.81e-06	-0.0044531	-0.0804538	0.387494	0.859657	0.821492	0.0999197	0.481167	0.468042	1.11922	1.13818	1.25079	1.36404	0.790002	0.859849	0.69562	0.812996	-0.150147
B0047.3	-0.233413	0.486985	0.322483	0.29282	-0.510943	0.0858214	-0.119533	0.668929	-0.463567	0.0593194	-0.0900427	0.77875	0.0064017	0.986643	-2.23978	-0.161389	-3.6991	-1.45134	1.21e-18	0.751166	1.8e-38	0.0002642	7.38725	9.61283	9.10208	8.81196	0	0	0.718407	1.81e-07	2.70359	0	-0.39873	-0.161802	0.306853	0.766543	0.805739	0.235337	0.837989	0.956999	0.995957	1.16135	1.09489	1.07755	0.79087	0.713192	0.721366	0.663287	-0.374345
B0047.4	1.69442	0.294212	1.2406	0.464282	0.838357	0.592279	0.705023	0.679768	1.52383	0.248466	1.0064	0.515521	1.70056	0.210396	-0.173707	1.18659	-2.60431	-2.41326	0.911552		0.179185	0.769396	0	0	0	0	0	0	0.334681	0.145231	0.850952	0.0007267	-0.460444	-0.591938	0.27552	0.545376	0.548189	0.14342	0.638304	0.635479	1.33503	1.53335	1.19537	1.23058	1.19787	0.97875	1.23046	1.18005	-0.444103
B0198.1	0.0153037	0.968721	0.138101	0.684222	0.005503	0.9869	0.348277	0.189752	0.0087797	0.97495	0.809341	0.0326471	0.305152	0.367442	0.431937	0.355777	0.0087983	-0.412277	0.364969	0.377205	0.991753	0.999591	3.83496	4.24749	5.09243	4.56297	0	0	-0.308083	0.286428	0.181699	0.632906	-0.299481	0.0633975	-0.0319705	-0.251811	-0.445804	-0.151122	-0.25978	-0.561661	-0.314866	-0.433055	-0.113621	-0.532965	-0.259649	-0.208378	-0.290403	-0.332874	-0.744413
B0198.2	0.794178	0.0993296	0.582353	0.349389	0.889134	0.0143431	0.83513	0.0296978	0.982487	0.0034916	0.468666	0.290335	0.795592	0.0681242	1.2054	0.891551	1.39102	0.187269	0.0455625	0.0408428	0.0097577	0.999591	0.737468	0.937443	1.38512	1.39655	0	0	1.14026		1.90454		0.0517042	-0.267232	-0.526301	-0.743273	-0.473666	-0.478319	-0.511547	-0.739607	0.0180054	-0.253213	-0.126683	-0.31886	-0.0431357	-0.21982	0.205628	0.0426149	-0.637464
B0198.3	0.627808	0.0247126	0.487115	0.0921787	0.661869	0.0139147	0.730563	0.0019801	0.608993	0.0022485	1.36556	1.61e-05	0.925718	0.0031764	-0.112094	0.101007	-0.221925	-0.116877	0.859037	0.865578	0.762134	0.999591	0.750071	0.867343	0.987723	0.897312	0	0	-0.0035182		-0.71978		-0.0614649	-0.0102896	-0.286863	-0.707076	-0.708055	-0.454322	-0.639779	-0.716372	0.274827	0.206349	0.334601	0.427492	0.289358	0.206399	0.44119	0.399333	-0.371357
B0205.1	-1.02882	1.57e-06	-0.707104	9.22e-15	-0.937011	4.11e-05	-0.766931	3.67e-06	-0.899342	4.6e-06	-0.608495	9.2e-07	-0.784304	0.0004344	-0.386248	-0.0176718	-0.208103	0.173019	0.116334	0.954797	0.628769	0.999591	28.4703	32.1759	49.0004	46.5393	1	0	-0.0262459	0.929014	0.206559	0.358392	0.112234	-0.30738	0.892122	0.866837	0.984155	0.0454105	0.221509	0.342717	-0.441646	-0.499651	-0.263645	-0.639291	-0.450333	-0.781858	-0.816775	-0.817052	0.0748804
B0205.10	1.84045	6.93e-13	1.42114	0.0034184	1.28352	4.65e-05	1.07538	0.0005638	1.92175	6.08e-07	0.646412	0.42482	0.354209	0.182532	2.54878	1.49703	3.46702	0.912808	3.49e-06	0.0109292	1.98e-12	0.297954	0.424215	2.36064	2.29205	3.39743	0	0	1.10576	0.0786627	1.65234	0.0015153	-0.335622	-0.190106	-0.274574	-0.142083	-0.332561	-0.236651	0.0018569	-0.152188	0.21642	-0.0645375	0.49138	0.201517	0.318279	0.529198	0.2093	0.606158	-0.343682
B0205.11	-0.451175	0.0329017	-0.162623	0.218437	-0.595032	0.0042888	-0.604441	4.92e-05	-0.480433	0.0506949	-0.379113	0.0137145	-0.540079	0.0029927	0.164022	-0.32662	0.148851	-0.0086566	0.712233	0.28424	0.729218	0.999591	86.8874	120.974	104.764	108.188	0	0	0.0324041	0.926367	-0.475844	0.0562879	0.270798	0.134444	1.32938	1.48804	1.68188	0.728921	0.880839	1.10482	-0.319233	-0.924931	-0.301659	-0.885654	-0.721306	-0.922684	-0.965475	-1.08065	1.11827
B0205.12	-0.797938	0.0270421	-0.622961	0.0936301	-0.728771	0.0060172	-0.748359	0.0024662	-0.861608	0.0055128	-0.593915	0.0302301	-0.75247	0.0058078	-0.0638251	-0.272266	-0.224052	-0.148153	0.916571	0.585238	0.767052	0.999591	59.0363	58.6621	46.5288	43.2028	0	0	0.056706	0.884164	0.155919	0.641525	-0.0082377	0.119999	0.799441	1.02844	1.12299	1.00562	1.14112	1.30405	-0.0666639	-1.03815	0.151712	-0.60518	-0.670841	-0.466598	-1.07394	-0.963811	1.15272
B0205.13	0.693892	0.0663861	2.31933	0.0205584	0.808571	0.013432	2.63393	8.14e-17	0.917603	0.0112143	1.04436	0.0069262	1.57168	4.59e-06	1.74484	-0.0769707	1.78011	0.0417587	0.0001753	0.914822	0.0018314	0.999591	8.80271	6.29933	3.38615	3.45092	0	0	0.814704		1.70965	0.516064	-0.0823484	-0.260883	0.553909	0.77655	0.703067	0.272758	0.313903	0.144225	-0.253906	-0.807682	0.0430418	-0.32362	-0.812988	-0.791094	-0.866223	-0.376885	0.576297
B0205.14	2.50728	0.0201663	4.5421	1.5e-05	3.33891	4.74e-05	4.82674	6.75e-10	3.32427	3.67e-05	3.57669	7.47e-06	4.31803	5.03e-08	1.74849	1.57292	2.13572	0.407135	0.0491146	0.14479	0.082007	0.999591	2.24051	0	2.21524	0	0	0			-0.885093		-0.0530433	-0.156218	-0.21788	-0.321171	-0.499011	-0.0599313	-0.440264	-0.554345	-0.0225788	-0.120101	0.098938	0.155962	-0.0543959	0.114325	-0.0039595	0.197755	-0.336112
B0205.2	2.22475	0.176981	3.35514	0.0153981	2.79706	0.0226666	2.70212	0.0329856	2.57424	0.0312494	3.75612	0.0011517	3.34242	0.0051459	1.01685	1.34024	0.229955	-0.784675	0.646154		0.942699	0.999591	0	0	0	0	0	0	1.14026				-0.0021965	-0.0149125	-0.23108	-0.339612	-0.501212	-0.462002	-0.647142	-0.719778	-0.0014495	-0.148261	-0.119448	-0.0068578	-0.156583	-0.322312	-0.00414	-0.112627	-0.355199
B0205.3	-0.571046	0.006834	-0.464536	2.05e-06	-0.602139	0.0023744	-0.589168	5.1e-05	-0.62885	6.37e-06	-0.459962	0.0042344	-0.651235	0.0021933	-0.333968	-0.169487	-0.15556	0.16798	0.408698	0.746537	0.790894	0.999591	91.4946	88.5773	123.438	127.001	0	0	-0.297809	0.233352	-0.215872	0.459067	0.0653423	-0.1475	0.65016	0.941357	1.06934	0.406639	0.68599	0.679203	-0.320275	-0.823221	0.0372967	-0.813133	-0.90554	-0.849661	-0.81872	-0.946438	1.52941
B0205.4	0.64435	0.334296	0.999983	0.115373	1.08812	0.0484901	1.24694	0.007724	0.694061	0.13145	1.98884	2.62e-05	1.57721	0.0016877	-0.177985	0.549303	-1.08066	-0.863728	0.915373	0.662439	0.594286	0.999591	0.684913	0.962085	0	0.76015	0	0	2.08801		-0.0599715		-0.192231	-0.200916	-0.530567	-0.454083	-0.674896	-0.554754	-0.715734	-0.624896	-0.627708	-0.0879526	-0.204982	-0.0254075	-0.444357	0.0196647	-0.536292	-0.11138	-0.704043
B0205.5	-0.0357684		-1.08799		-0.899042	0.68475	0.0832004	0.965491	-0.425868	0.841862	-0.542035	0.819302	-0.714614	0.749431	0.0368232	-1.00441	-1.13536	-1.14449	0.983059		0.673885	0.999591	0	0	0	0	0	0	-0.0396282	0.87299	-2.62304	1.02e-25	0.0948233	0.0677033	-0.170463	-0.0357818	-0.0822932	-0.396572	-0.250852	0.0582619	-0.235506	-0.38439	-0.273047	-0.293471	-0.45331	-0.252742	-0.780764	-0.451206	0.703034
B0205.6	-0.67533	0.00092	-0.538497	1.05e-08	-0.771084	6.4e-06	-0.778875	1.16e-06	-0.718849	9.33e-06	-0.456649	0.0010414	-0.747268	2.55e-06	0.154144	-0.0317019	0.0828687	-0.0709009	0.564365	0.896702	0.843604	0.999591	34.4331	44.8233	46.2287	44.2195	0	0	-0.388077	0.114982	-0.442974	0.0432759	-0.0779377	-0.130299	0.3345	0.499574	0.465392	-0.0142286	0.156612	0.142184	-0.183875	-0.791677	-0.245307	-0.789829	-0.87345	-0.790341	-1.07504	-1.03104	1.38271
B0205.7	-0.400207	0.0345331	-0.227829	0.0103851	-0.422099	0.0039711	-0.381916	0.0096111	-0.400509	7.94e-05	-0.161449	0.193508	-0.330779	0.0498776	-0.0971042	-0.225523	-0.0385159	0.0542651	0.681393	0.318989	0.939207	0.999591	192.386	190.673	223.495	224.672	1	0	-0.258163	0.367357	-0.536628	0.0230075	0.254803	0.167027	1.3079	1.46297	1.64293	0.402901	0.62956	0.772528	-0.345041	-0.941958	-0.160067	-0.901859	-0.706402	-0.709407	-1.08967	-0.858762	1.16232
B0205.8	-0.866185	0.000113	-0.565603	0.0001004	-0.975525	1.24e-07	-0.833095	2.79e-08	-0.868965	1.35e-07	-0.500061	0.0009009	-0.751402	1.85e-05	-0.524362	-0.559502	-0.521064	0.0042877	0.0072498	0.0013585	0.0134506	0.999591	46.7492	56.1755	51.5366	46.5715	0	0	0.291709	0.165774	1.83582	9.49e-26	-0.0353808	-0.0692162	0.855771	1.01779	1.1314	0.612715	0.904806	0.921003	0.0077254	-0.961153	-0.214453	-0.996388	-0.593913	-0.733673	-1.03768	-1.06847	1.22768
B0205.9	-1.05127	4.66e-07	-0.742657	1.08e-21	-0.948433	3.21e-06	-0.755753	8.11e-07	-0.919102	3.22e-08	-0.579714	3.22e-05	-0.770938	0.0003924	-0.341105	-0.249826	-0.249522	0.0840939	0.204021	0.399006	0.582008	0.999591	30.3151	37.9372	50.6411	53.1613	1	0	0.129978	0.63127	0.591164	0.0102643	0.0183183	-0.135706	0.705936	0.641977	0.814675	-0.279723	-0.0834058	-0.061043	-0.238498	-0.767205	-0.129564	-0.891922	-0.809164	-0.777689	-1.05591	-0.822748	0.499691
B0207.1	1.51789	0.0014302	1.48788	0.0555729	1.08179	0.0291989	1.08014	0.0235863	1.75113	0.0004318	0.506379	0.474914	0.33595	0.537133	3.56699	2.01672	4.46692	0.892599	1.03e-07	0.0022603	5.65e-13	0.401146	0	0	0	0	0	0	0.318869	0.847673	1.3862	0.17638	-0.346858	-0.351455	-0.406825	-0.496299	-0.43702	-0.363283	-0.435111	-0.426588	0.139235	-0.237932	0.0505082	-0.0785985	0.196268	0.142449	0.140154	0.0775462	-0.425994
B0207.10	-0.516277	0.739891	-0.534452	0.723037	-0.940446	0.47463	-0.874078	0.544866	-1.32794	0.274567	-0.802685	0.550677	0.148562	0.898542	0.366021	0.525738	1.22645	0.855759	0.88009		0.59902	0.999591	0	0	0	0	0	0			-1.60165		-0.189295	-0.154606	-0.424129	-0.393485	-0.657311	-0.46148	-0.227149	-0.48882	-0.316671	-0.583409	-0.665687	-0.656823	-0.224915	-0.5736	-0.288898	-0.376973	-0.49304
B0207.11	1.03735	0.0733819	0.626432	0.471971	0.273363	0.638062	0.113145	0.873854	0.62436	0.29688	-0.488395	0.547197	-0.56238	0.436235	2.89531	1.77663	3.28641	0.396587	0.0002216	0.0068874	1.69e-07	0.999591	0	0	0.855463	1.04275	0	0	2.84966		-0.378355		-0.328671	-0.189763	-0.390263	-0.41948	-0.449617	-0.49609	-0.675352	-0.690786	0.0651384	-0.358131	-0.161132	-0.167586	0.108918	-0.0874227	-0.0130333	-0.206928	-0.421403
B0207.12	0.765332	0.0362488	0.918816	0.0051316	1.19761	0.0005736	1.25047	0.0006136	1.09095	0.0182131	1.11889	0.0024229	1.36093	6.66e-05	0.728603	0.669256	0.711438	-0.015643	0.0555713	0.0542786	0.132992	0.999591	1.51632	2.48995	3.08156	4.57409	0	0	0.911927	0.112008	-2.17819	0.0038794	0.114513	-0.0387893	-0.134216	-0.190941	-0.382493	-0.424397	-0.514456	-0.573667	0.493113	0.378837	-0.0277968	-0.187519	0.206061	-0.161313	0.0131084	-0.126835	-0.139315
B0207.2	0.599111	0.401156	0.421847	0.564162	0.759455	0.135043	0.118751	0.854168	0.527279	0.281486	0.011267	0.988418	0.403832	0.508821	0.994922	0.943728	0.322774	-0.661865	0.0564029	0.0780278	0.707209	0.877571	1.95907	2.01532	2.16196	0	0	0			1.90454		-0.531505	-0.0732878	-0.602897	-0.646393	-0.701682	-0.595001	-0.758798	-0.555521	-0.238837	-0.292483	-0.115461	-0.313065	0.234951	0.0854302	-0.326952	-0.166594	-0.538321
B0207.3	-0.342454	0.673349	0.263487	0.72975	0.16975	0.802371	-0.0136232	0.983601	-0.0974482	0.878902	1.05747	0.0666505	0.925311	0.0935848	0.121329	-0.0932716	0.420769	0.308121	0.913296	0.914691	0.700451	0.999591	0	0.912385	0.3608	0	0	0	1.14026		0.963838		-0.351845	0.0169443	-0.49442	-0.468713	-0.563628	-0.534736	-0.652725	-0.656164	-0.217478	-0.0545007	0.0150249	-0.180233	-0.0682636	-0.044603	-0.0486888	-0.148538	-0.589316
B0207.4	-1.06527	2.88e-07	-0.768358	8.2e-16	-1.07245	2.97e-08	-0.951598	8.12e-10	-1.07243	3.44e-09	-0.688159	3.09e-07	-0.973104	6.88e-08	-0.171452	-0.188785	-0.0091035	0.155232	0.593485	0.61222	0.99108	0.999591	48.1409	65.8869	81.3436	86.5378	0	0	-0.0444819	0.854328	0.087028	0.691212	-0.0845547	-0.006205	0.755061	1.03078	1.04251	0.12306	0.405022	0.606749	-0.398214	-0.898265	-0.269639	-0.752474	-0.673514	-0.716318	-1.10762	-0.835546	0.536589
B0207.5	0.336459	0.579864	0.868105	0.0984047	0.615393	0.268716	1.56259	0.0004948	1.37575	0.0467504	0.344788	0.522927	1.19261	0.0426994	0.729423	-0.317852	0.651906	-0.0895882	0.459897	0.767989	0.405537	0.999591	0.045668	0.029938	0.11317	0.13749	0	0	0.628294	0.270048	-0.458951	0.380565	0.0297746	-0.217966	-0.458475	-0.475308	-0.645904	-0.533868	-0.59129	-0.619378	0.209355	-0.180957	0.229292	-0.0877627	0.186618	0.136548	0.287248	0.049907	-0.198789
B0207.6	-0.969299	1.9e-05	-0.560924	1.08e-07	-0.978766	1.05e-05	-0.856822	2.94e-06	-0.937215	3.23e-05	-0.62504	3.1e-05	-0.835052	2.65e-06	-0.281115	-0.305594	-0.262174	0.022554	0.305203	0.260074	0.404766	0.999591	47.0778	67.3944	64.3246	68.5995	0	0	0.335113	0.475054	0.211568	0.645217	-0.0814893	-0.372949	0.770342	1.04504	1.07592	0.0864524	0.350162	0.270536	-0.385067	-0.886261	-0.348102	-0.861502	-0.677631	-0.811053	-1.09851	-0.978582	0.519598
B0207.7	2.02298	2.17e-05	1.52227	0.0288601	1.31603	0.0057126	1.22208	0.0204467	2.18761	2.83e-05	0.498542	0.510005	0.769266	0.151185	3.43574	1.90999	4.25314	0.808521	4.74e-07	0.0006787	6.76e-12	0.751125	0	0	0.394565	0	0	0	1.19696		2.06357	0.0956062	0.0622519	-0.106496	-0.254337	-0.348306	-0.403364	-0.452339	-0.415118	-0.253869	-0.263685	-0.304729	0.141885	-0.0980725	-0.0357776	0.135793	-0.0693795	0.0358951	-0.628207
B0207.9	1.05743	0.178711	0.849491	0.368958	0.45878	0.518974	0.545759	0.470936	1.35896	0.0143173	0.206437	0.823978	-0.301669	0.73686	3.78995	1.88788	4.1121	0.323633	2.26e-09	0.0053373	3.25e-13	0.999591	0	1.41508	0	1.24456	0	0	0.390849		-0.164017	0.942435	-0.0859192	0.0588979	-0.493094	-0.44368	-0.482721	-0.459321	-0.400331	-0.46772	-0.0643878	-0.352108	0.0485149	-0.365776	-0.168679	-0.0578533	-0.094234	-0.154826	-0.304862
B0212.1	1.18413	0.0127006	0.701127	0.281556	0.999669	0.013299	0.847419	0.0365136	0.80453	0.0292778	0.504685	0.338948	0.824875	0.0528338	0.792448	1.41688	0.477275	-0.313159	0.0450504	0.0006787	0.440161	0.999591	0.794619	0.670927	0.516836	0.720976	0	0	1.08223		2.23675		-0.324149	-0.203847	-0.440402	-0.542272	-0.727489	-0.231898	-0.320774	-0.281181	-0.357928	-0.261491	-0.125291	-0.157038	-0.127064	-0.0012007	-0.231491	-0.0530261	-0.674828
B0212.2	-1.2372		0.575661	0.779759	-1.29906	0.485397	0.448388	0.758141	-0.58766	0.751652	0.876655	0.509547	1.14036	0.35334	0.992647	2.51364	0.0883607	-0.876009	0.695555		0.987347	0.999591	0	0	0	0	0	0	-0.779651		0.009623	0.995612	-0.0444461	-0.157331	-0.55691	-0.634385	-0.576226	-0.558378	-0.605363	-0.589515	-0.530424	-0.341062	0.091799	0.249993	0.15075	0.374775	0.0308829	0.489812	-0.88869
B0212.3	0.740116	0.0011643	0.83704	1.81e-05	0.65016	0.319854	0.528692	0.033748	0.476022	0.21229	0.0288063	0.948966	0.732847	0.0664014	0.550819	0.039934	0.463757	-0.104984	0.386945	0.938609	0.375104	0.999591	2.13407	3.97869	9.79434	8.41859	1	0	-0.219666	0.216373	-1.01941	5.23e-08	0.012638	0.0628712	0.0674964	0.230473	0.200017	-0.229544	-0.166832	0.0272647	-0.229363	-0.400292	0.288055	0.0608846	-0.199839	0.0837271	-0.331798	-0.0032852	-0.33529
B0212.4	1.18832	2.51e-05	1.2246	2.32e-07	0.74742	0.0216173	0.471231	0.0771725	1.05021	0.0006437	0.673422	0.0233512	0.574388	0.0402812	0.249837	0.333235	0.785713	0.541898	0.488708	0.224787	0.0187334	0.576606	6.68645	5.1373	4.78488	3.87267	0	0	1.01926	0.147991	-0.278596	0.792999	-0.0231378	-0.0153769	-0.222349	-0.280857	-0.497171	-0.245592	-0.24848	-0.131236	-0.767596	-0.317539	-0.0170456	0.131161	-0.345691	0.0945926	-0.439163	-0.0028818	-0.918193
B0212.5	-0.0776768	0.902899	0.892766	0.210087	0.533801	0.233001	0.716565	0.110309	0.190851	0.690244	1.54233	0.0023606	1.3341	0.004293	0.506549	0.515982	0.618058	0.0984896	0.441357	0.313695	0.546691	0.999591	0.330265	0.065111	0.338762	0.134058	0	0	2.44983	5.96e-31	1.59399	7.4e-07	0.0497814	0.0854544	-0.471632	-0.643093	-0.660784	-0.289096	-0.424398	-0.385167	0.318155	0.13104	0.565389	0.610364	0.475172	0.735363	0.396683	0.731248	-0.327418
B0212.6	0.533661	0.641368	0.20608	0.88369	0.785105	0.365539	0.264012	0.806936	0.608792	0.483383	-0.0330498	0.978642	0.0367297	0.974664	0.899865	-0.026226	0.873368	-0.0480314	0.504547	0.989324	0.709836	0.999591	0	0	0	0	0	0			-0.0599715		-0.100351	0.0215651	-0.173232	-0.547482	-0.609602	-0.261971	-0.536555	-0.746586	-0.4423	-0.167249	-0.524646	-0.196952	0.077923	0.340356	-0.0856828	-0.166668	-1.10221
B0213.10	2.27213	5.96e-06	2.1082	3.08e-05	2.21168	8.91e-06	2.23661	1.31e-07	1.74105	0.0002243	1.06067	0.176226	2.00895	2.09e-05	0.570574	0.312772	-0.274685	-0.840618	0.290141	0.542293	0.721911	0.481103	0	0.548298	0.601345	0	0	0	-0.708237				-0.164257	0.122954	-0.379652	-0.587868	-0.60775	-0.50722	-0.570893	-0.591214	0.0651653	-0.43179	0.141311	-0.30283	0.148046	0.291122	-0.13441	0.194936	-0.439539
B0213.11	0.227237	0.682993	0.461659	0.391463	0.35532	0.392553	0.536165	0.166699	0.486049	0.190567	0.175506	0.697006	0.500764	0.227911	0.874687	0.66992	0.388595	-0.47886	0.0742155	0.0604973	0.584621	0.999591	1.41599	1.1463	1.0018	1.08062	0	0	-0.169958	0.786167	1.55348	0.0014192	0.296646	-0.13393	0.0281318	-0.364941	-0.390488	-0.453683	-0.603879	-0.703563	-0.223728	-0.422749	-0.183916	-0.245801	-0.106018	-0.0523219	-0.0097427	0.130088	-0.538142
B0213.12	0.999707	0.317828	1.89477	0.0366092	1.03297	0.17725	1.54647	0.0272301	0.966706	0.259213	0.267956	0.810391	1.51675	0.0699322	-0.265953	0.246495	-1.8085	-1.53598	0.750182	0.821058	0.0243641	0.304944	0	0.187194	0.140045	0	0	0					-0.105283	0.0712176	-0.445517	-0.418561	-0.520542	-0.217839	-0.320663	-0.45451	0.0654017	-0.273468	0.220882	-0.356445	0.03141	0.146846	-0.0862962	0.0337813	-0.428359
B0213.14	1.28348	4.99e-10	0.547064	0.106809	1.15956	3.23e-08	0.307079	0.214642	1.08943	3.6e-11	-0.0385728	0.878498	0.238693	0.206699	0.855302	0.767995	0.241746	-0.603818	0.0252966	0.0076982	0.54986	0.825596	19.4597	16.5705	12.8986	14.1032	0	0	-1.3227		1.87898		0.000405	0.146275	0.283189	-0.0772122	-0.0088574	-0.298014	-0.526888	-0.404656	0.0909037	-0.215434	0.0590486	-0.240761	0.0630614	0.216843	0.0521622	0.18552	-0.391576
B0213.15	2.17424	7.26e-15	1.98917	3.29e-11	2.06423	1.56e-16	1.33923	9.41e-05	1.90209	1.91e-05	0.584173	0.173083	1.36277	8.99e-05	0.588753	0.103074	-0.200952	-0.77877	0.209692	0.89408	0.776529	0.425034	39.3338	45.327	42.8829	39.9596	0	0	2.04554		0.146384		0.0431725	-0.192611	0.0776633	-0.0702532	-0.338614	0.154701	-0.0576816	-0.0616201	0.14179	-0.173445	0.255869	-0.0712051	0.317612	0.247389	-0.0777392	0.206042	-0.342946
B0213.16	3.22431	1.57e-11	3.0089	7.07e-08	2.94992	4.06e-12	2.2366	8.03e-05	2.8065	2.52e-06	1.19993	0.10093	1.96645	0.0008288	-0.0307338	0.453496	-0.169862	-0.138051	0.977869	0.590152	0.879458	0.999591	0	2.10743	1.84217	2.01555	0	0	1.14026				-0.0622057	-0.0636542	-0.353533	-0.479631	-0.603448	-0.382716	-0.463048	-0.646118	-0.0050789	0.0001915	0.157236	-0.0171339	0.0272079	0.206591	-0.0850979	0.145293	-0.631657
B0213.17	2.25816	4.7e-09	3.16361	2.64e-08	2.75466	1.11e-16	3.66589	0	2.49737	3.1e-09	2.11649	3.59e-05	3.25175	2e-18	-0.998648	1.05758	-0.940945	0.0679299	0.545649	0.303058	0.666088	0.999591	12.4855	5.39984	10.3097	16.1897	0	0					-0.0625619	-0.391962	-0.0410343	-0.0564468	-0.0731306	-0.128315	-0.328507	-0.323882	0.355013	0.289118	0.236083	0.258077	0.158056	0.384001	0.571958	0.637645	-0.490924
B0213.2	0.454592	0.0858911	0.253425	0.60555	0.230953	0.29674	0.253847	0.396538	0.176929	0.355702	-0.852901	4.69e-05	-0.341271	0.253237	1.18832	0.62326	0.769609	-0.402224	0.0130659	0.0374171	0.119562	0.999591	78.3593	68.7164	44.6977	50.7599	0	0					0.164685	0.703727	0.59417	0.397114	0.64621	0.940926	0.837045	1.02231	-0.127412	0.179732	0.219795	0.248488	0.0549139	0.356365	0.106446	0.478371	-0.628591
B0213.3	0.409671	0.0941615	0.284634	0.185916	0.434985	0.0913111	-0.0754934	0.813205	-0.0936684	0.762019	-0.328834	0.245497	-0.0523783	0.837816	0.108536	0.317059	-0.945798	-1.04632	0.804989	0.54417	0.0002694	0.0038543	91.1442	62.85	59.079	49.0248	0	0					0.0012914	0.353847	-0.0400699	-0.115901	0.0198735	0.396308	0.397242	0.29964	-0.0761646	0.0182926	0.352933	0.376646	0.0600276	0.344273	-0.0377981	0.0585991	-0.51824
B0213.4	1.01618	5.98e-05	1.25407	1.39e-06	1.26053	2.13e-07	1.40837	2.94e-10	0.690144	0.0190695	0.841665	0.0093592	1.15251	4.24e-07	0.0731197	0.762835	-0.47654	-0.540458	0.909912	3.92e-05	0.370762	0.641496	63.4467	32.7401	33.3536	29.7664	0	0					0.196122	0.412807	0.21197	0.119003	0.103054	0.804864	0.569074	0.736037	-0.19857	-0.307606	0.123132	0.0526571	0.0166021	0.162197	-0.130774	0.0470385	-0.615018
B0213.5	0.276691	0.520106	0.20507	0.611492	0.360659	0.248748	0.635262	0.0259359	0.0045619	0.992596	0.600082	0.102415	0.540775	0.0759982	0.137452	0.148756	-0.534836	-0.666627	0.893212	0.82065	0.647605	0.999591	1.65305	2.91133	0.616576	1.87875	0	0					0.309679	0.247197	-0.0481112	-0.146521	-0.139161	-0.0603067	-0.0311218	-0.0686704	0.138881	0.0673333	0.424333	0.1759	0.196713	0.142092	0.102206	0.334713	-0.492374
B0213.6	0.806512	0.0003423	0.966835	4.48e-05	0.926652	3.78e-06	1.26729	7.95e-12	0.64371	0.0148657	0.422225	0.221359	0.937074	0.0001998	0.78969	0.302814	-0.123744	-0.905276	0.121074	0.399467	0.864891	0.368755	9.46821	17.9368	12.176	19.0622	0	0					-0.0059095	0.580644	0.137322	0.0910509	0.171274	0.604636	0.464129	0.746393	0.399332	0.277388	0.579767	0.422143	0.207172	0.417817	0.59486	0.713623	-0.48138
B0213.7			1.85199		0.348579		1.13959				0.442446				-0.933853		-0.310504	0.623598					0	0	0	0	0	0					-0.450905	-0.210841	-0.69064	-0.759135	-0.811658	-0.427192	-0.508311	-0.608641	-0.457907	-0.194894	0.167565	0.0965756	0.161985	0.298782	0.298012	0.278544	-0.769974
B0213.8															0.508819	0.375662		-0.819075					0	0	0	0	0	0					-0.306296	-0.0703927	-0.605213	-0.878258	-0.803694	-0.548164	-0.635362	-0.736562	-0.103888	-0.0079169	0.304283	-0.170886	0.148086	0.458977	0.159937	0.450193	-0.515057
B0213.9	0.744038		0.32457		-1.44628		0.693874	0.738945	-0.417173	0.868579	-1.92884		-0.781949		-0.296458	0.316146	-1.75818	-1.43796	0.922108		0.683592		0	0	0	0	0	0					0.011994	-0.115819	-0.587565	-0.792802	-0.756092	-0.559477	-0.613921	-0.662955	0.180384	0.27307	0.281658	0.133152	0.444781	0.23431	0.30862	0.475276	-0.572251
B0218.1	0.700961	0.0009308	1.24019	4.16e-05	0.789256	1.89e-05	1.02762	1.54e-08	0.866152	9.95e-07	1.28116	4.87e-07	1.29989	1.71e-08	0.269964	0.115383	0.257185	-0.0059972	0.557916	0.820341	0.682099	0.999591	10.9687	26.9862	16.7085	17.5262	0	0	0.468977	0.692815	1.24894	0.178508	-0.1015	-0.0695715	-0.345568	-0.407645	-0.505634	-0.344232	-0.388926	-0.481073	-0.520467	-0.549583	-0.105249	-0.277216	-0.254819	-0.136131	-0.37608	0.0402746	-0.482106
B0218.2	0.740782	0.0045123	1.09862	3e-08	0.504519	0.0657403	0.927451	5.1e-05	0.333573	0.197235	-0.136874	0.731312	0.319655	0.355173	0.0710415	-0.559634	-0.181089	-0.247361	0.935501	0.236694	0.863151	0.999591	126.767	100.527	47.2553	81.66	0	1	0.0634545	0.931982	0.369129	0.621271	0.157795	0.0060105	0.424764	0.339816	0.318907	0.0183829	-0.191333	0.129186	-0.338635	-0.423733	0.166133	-0.364777	-0.166571	0.0072346	-0.254719	0.162701	-0.361493
B0218.3	0.760633	0.0017516	1.0557	1.46e-06	1.0404	7.72e-07	1.24081	3.68e-14	1.07718	9.37e-10	1.0549	7.71e-13	1.23162	7.81e-09	-0.0103448	-0.236344	-0.090464	-0.0804322	0.972371	0.147423	0.794111	0.999591	14.058	18.0721	17.2942	18.9225	0	0	0.494773	0.502456	0.858095	0.196036	-0.0155466	0.0296926	-0.336964	-0.388916	-0.390718	-0.137048	-0.190288	-0.276037	-0.248729	-0.460619	-0.237561	-0.642191	-0.608819	-0.594199	-0.893238	-0.547795	0.678292
B0218.5	1.43866	0.0018667	1.09737	0.101493	0.858924	0.069466	0.882328	0.0732184	1.46794	0.0011764	0.0341402	0.961678	0.178554	0.777492	2.76825	1.69133	3.17856	0.410823	8.25e-08	0.0024177	3.36e-09	0.999591	0	0.507302	0.399911	0.34304	0	0	0.140629	0.80818	0.639952	0.156738	-0.0475412	-0.151293	-0.389643	-0.324966	-0.455304	-0.286332	-0.334433	-0.384288	-0.121177	-0.193112	0.0657438	-0.0299105	0.0527188	0.334993	0.142204	0.216375	-0.323958
B0218.6	0.74544	0.000382	0.841348	4.05e-06	0.545908	0.0067734	0.535671	0.0042539	0.681289	0.0003974	0.636256	0.0161552	0.470069	0.0915758	0.217077	0.357455	0.172951	-0.042039	0.740519	0.462951	0.849117	0.999591	12.577	19.7814	11.0906	10.678	0	0	0.279645		0.448051	0.78484	-0.104994	-0.135096	-0.045113	-0.024483	-0.391886	-0.219305	-0.319935	-0.453073	-0.230684	-0.551081	0.0210033	-0.0674263	-0.390329	0.0874905	-0.253901	-0.0261033	-0.654643
B0218.7	1.02088	0.0007518	0.694014	0.209424	0.472743	0.15168	0.17646	0.620939	1.06672	0.0081111	-0.148953	0.812138	-0.442609	0.145482	2.67121	1.12563	3.25668	0.588099	1.52e-05	0.0314855	3.03e-09	0.999591	0	4.05921	3.30014	5.07529	0	0	1.68147	0.250604	1.4386	0.321016	-0.291923	-0.0248296	-0.449011	-0.605874	-0.634187	-0.412197	-0.27746	-0.479467	0.0223143	-0.348151	0.254028	-0.214728	-0.342027	-0.226747	-0.151504	-0.102455	-0.556494
B0218.8	2.04971	8.77e-15	2.85513	0	1.37948	5.23e-06	2.42435	1.78e-26	1.55236	3.53e-10	0.371795	0.401058	2.03069	1.48e-07	-1.27313	-1.50847	-0.647979	0.627416	0.0505459	5.42e-06	0.461939	0.999591	43.2937	38.0687	47.3798	36.9221	0	0	-1.72905		0.963838		0.139919	-0.232864	-0.299811	-0.35849	-0.429531	-0.446667	-0.527016	-0.617708	-0.205819	-0.449219	-0.162289	-0.270518	-0.127562	-0.130102	-0.335132	-0.286269	-0.485159
B0222.1	0.383599	0.627638	1.13948	0.130299	1.19012	0.0273892	1.03362	0.0518931	0.686481	0.172832	2.02616	0.0003525	1.82305	0.0009594	0.16438	0.0016997	0.194946	0.0203376	0.882863	0.999087	0.908981	0.999591	0	0.517112	0.324516	0	0	0			3.21293		-0.138179	-0.266874	-0.628683	-0.712321	-0.646313	-0.537607	-0.810739	-0.728614	0.0586274	-0.0814765	0.0832522	-0.0695634	-0.0836455	0.0464037	0.239989	0.356171	-0.483954
B0222.10	4.75954	0.013244	4.72327	0.132588	4.3069	0.0193932	5.26662	0.0006962	5.75333	0.0002913	3.573	0.0978172	4.91947	0.0133904	4.98061	0.452298	4.07744	-0.892089	0.0001793	0.659632	0.013092	0.998291	0	0	0	0.36314	0	0	-0.783297		-0.0599715		-0.0508522	-0.136719	-0.345841	-0.50593	-0.413058	-0.246689	-0.479795	-0.53528	0.430495	-0.0141826	0.63181	0.207493	0.25213	0.573844	0.275736	0.296908	-0.271818
B0222.11	-0.785564	0.498549	-1.51269	0.226261	-0.0195727	0.98262	-1.09783	0.263418	-0.799282	0.357129	0.126076	0.894672	-0.498706	0.606001	-0.147476	0.110196	-0.363955	-0.212877	0.822551	0.90956	0.672438	0.999591	0	0	0	0	0	0					0.216838	-0.146263	-0.450983	-0.438982	-0.569127	-0.489767	-0.523065	-0.712369	-0.022447	-0.362636	-0.0449356	-0.258197	-0.0672459	0.259605	-0.0858	0.0322654	-0.196802
B0222.2	2.41552		2.82518		2.46125		2.69137	0.363017	1.62653		3.34391	0.181063	3.8932	0.0804982	-0.457092	-0.239434	0.210174	0.654224					0	0	0	0	0	0					-0.208306	-0.128699	-0.580637	-0.509321	-0.67897	-0.566206	-0.622032	-0.696706	-0.509108	-0.488754	0.162695	-0.198417	-0.291895	0.175972	-0.185544	0.214828	-0.772961
B0222.3	0.558707	0.0474993	0.932359	3.9e-05	0.509828	0.0548936	0.97311	1.74e-05	0.470544	0.0319374	1.17806	1.99e-05	0.744651	0.0019215	-0.535764	-0.765946	-0.175633	0.365142	0.317299	0.265798	0.87241	0.999591	22.5188	13.4331	8.36497	9.76634	0	1					-0.231663	-0.122418	-0.360929	-0.381672	-0.540201	-0.484443	-0.479994	-0.638708	-0.119082	-0.34376	0.184209	-0.0228968	-0.0183949	0.229762	0.127607	0.405795	-0.63748
B0222.4	1.38803	3.57e-05	1.64556	0.0013746	1.47193	1.07e-06	1.29523	9.81e-06	1.13382	8.05e-06	0.964678	0.0070873	1.47154	5.24e-08	0.652774	0.787946	0.867148	0.217403	0.14668	0.0131443	0.0280941	0.999591	3.41096	2.57802	1.84471	3.1875	0	0	-0.226349		0.764755		-0.0465331	-0.0071046	-0.0222125	-0.0333674	-0.326716	-0.223366	-0.315296	-0.454067	-0.0021928	-0.128335	0.341381	-0.051663	0.180025	0.37823	0.123713	0.377216	-0.576645
B0222.5	0.979391	5.39e-05	0.58242	0.0742687	0.725094	0.0006339	0.49633	0.0149197	0.698337	0.0004264	-0.0519973	0.830904	0.340689	0.174626	0.555704	0.681626	0.443856	-0.107029	0.227008	0.0022604	0.254723	0.999591	7.77359	9.74533	10.2146	10.329	0	0	1.66679		2.32777		0.0983504	-0.202458	0.0865467	-0.0387758	-0.183399	0.135967	-0.298289	-0.523331	-0.111277	-0.387451	0.0445251	-0.253481	0.0180908	0.264181	-0.106075	-0.0634643	-0.396234
B0222.6	0.280718	0.681269	0.245845	0.478095	0.652294	0.051074	0.167823	0.570061	0.155042	0.674462	0.867688	7.39e-05	0.689943	0.029044	-0.41513	-0.0385376	0.258879	0.67007	0.40595	0.949696	0.80067	0.951225	4.27782	4.28097	2.66473	1.31513	0	1					-0.210036	0.0455669	0.0281371	-0.100784	-0.265067	0.0470404	-0.0591853	-0.258813	0.250162	0.0034224	0.357525	0.175143	0.273902	0.249127	0.366848	0.49896	-0.383634
B0222.7	0.227944	0.860855	-0.609996	0.202822	-0.225856	0.806231	-0.723734	0.236166	-0.358005	0.719415	-1.26032	0.0050773	-0.98574	0.013502	-0.526067	-0.273084	0.492031	1.00848	0.645164	0.85937	0.85371	0.999591	0	12.2763	1.83821	0.664707	0	1					-0.0778146	0.310036	-0.171025	-0.24752	-0.421536	-0.294846	-0.40678	-0.259153	0.250054	0.21186	0.565959	0.587148	0.357763	0.777527	0.375447	0.969962	-0.577352
B0222.8	-0.0031308	0.996264	0.465066	0.245511	0.566011	0.0588473	0.185363	0.577803	0.0614974	0.846834	0.916302	0.000327	0.810551	0.0083645	0.0419586	-0.116842	0.663154	0.615426	0.958914	0.873799	0.510547	0.999591	4.81104	11.3411	4.10675	6.45651	0	1	1.14026				-0.0642358	-0.15414	-0.38081	-0.410707	-0.675906	-0.231922	0.0078827	-0.315679	0.323252	0.25233	0.298133	0.471321	0.861347	0.530095	0.35278	0.39746	-0.38265
B0222.9	1.29863	2.28e-08	1.10195	1.51e-06	1.25517	4.42e-09	0.82375	0.0009715	1.07658	8.95e-08	0.834746	0.0061006	0.886319	0.0001209	-0.0312965	-0.0539905	-0.152695	-0.119245	0.95064	0.924271	0.799347	0.999591	20.6964	15.993	16.6089	20.6331	0	0	1.22587	0.275607	0.212499	0.853755	-0.128077	-0.0629061	0.149671	-0.0151641	-0.102442	-0.256019	-0.495521	-0.380481	0.246844	-0.284555	0.244092	-0.220584	-0.154213	0.282118	-0.144885	-0.0318975	-0.155977
B0228.1	0.692319	0.102682	0.339609	0.432544	0.722726	0.0813042	0.0787069	0.854168	0.452577	0.224004	0.0331492	0.958261	0.489229	0.323687	0.742784	0.654771	0.337905	-0.401052	0.0730103	0.0508932	0.566323	0.999591	2.28286	3.4613	2.99162	4.36303	0	0			-1.73024		0.191799	0.182732	0.0698412	0.0072356	0.0326375	0.291141	0.328087	0.391173	-0.21034	-0.0078055	0.0211479	-0.200161	-0.0638675	-0.325393	-0.0788594	-0.245256	-0.259055
B0228.4	1.32683	9.78e-09	0.86119	2.26e-08	1.30027	8.4e-07	0.973728	7.64e-08	1.38231	1.91e-07	1.21863	9.14e-13	1.0171	0.00015	-0.0966049	0.177365	0.134759	0.225721	0.816746	0.684669	0.779181	0.999591	7.277	9.20495	6.6866	6.10528	0	0	-0.0198455	0.981151	1.69811	0.0001257	-0.0861637	0.0001046	-0.244599	-0.384746	-0.279681	-0.275912	-0.446921	-0.358994	0.0351456	-0.353009	0.272483	-0.229462	-0.188845	0.154005	0.0324662	0.114396	-0.316898
B0228.5	1.54032	0.186099	0.988083	0.484921	1.23507	0.20797	1.37114	0.17809	0.95903	0.33983	1.8373	0.054933	1.29205	0.271231	0.59412	0.187312	-0.31174	-0.871169	0.688929		0.911246	0.999591	0.577371	0.84557	0	0.514067	0	0					0.133701	0.0842295	-0.220529	-0.236628	-0.0533889	0.547719	0.176492	0.285504	-0.119735	-0.149052	-0.158029	-0.242986	-0.0903421	-0.325099	0.27883	0.0914733	-0.468346
B0228.6	0.160876	0.739593	0.662317	0.0718575	0.133443	0.740409	1.06527	0.0001609	0.521983	0.141321	1.61211	1.35e-05	1.17366	8.18e-05	-0.0891113	-0.93029	-0.307484	-0.211334	0.857476	0.0071816	0.627035	0.999591	6.1296	11.0551	8.83074	9.81035	0	0	-1.1005		-0.260263	0.83099	0.222081	0.359171	-0.0494991	-0.0534531	-0.0459429	-0.42986	-0.186687	-0.16708	-0.240504	0.0799936	-0.316923	0.356286	-0.112696	-0.303172	-0.143512	-0.221944	-0.258442
B0228.7	-0.0467853	0.860375	0.0677608	0.742118	-0.131869	0.515521	-0.155228	0.420715	-0.0234092	0.919121	0.0404555	0.843851	-0.137963	0.547805	-0.448124	-0.129627	-0.572149	-0.118137	0.139141	0.742983	0.000657	0.999591	47.2111	79.4962	47.9386	54.9848	0	0	-0.0717045	0.854328	0.116813	0.794133	0.412718	0.385698	1.20673	1.14416	1.07979	0.775333	0.790109	0.897349	-0.539995	-0.895815	-0.218202	-0.758226	-0.76551	-0.751441	-0.580807	-0.755829	-0.0362302
B0228.8			1.85199		1.49161		1.70362		2.38568	0.445199	0.442446				3.51163	-0.280189	2.20167	-1.17894					0	0	0	0	0	0					-0.214026	0.0646547	-0.662789	-0.534351	-0.748786	-0.485715	-0.451064	-0.560277	-0.270211	-0.46441	-0.107152	-0.323636	0.117205	-0.0042541	0.0149925	-0.0887144	-0.697241
B0228.9					0.348579						1.03649		0.463288		-0.967619		0.118016	1.09543					0	0	0	0	0	0	-0.783297		-2.56856		0.0874821	-0.180106	-0.513319	-0.479279	-0.623934	-0.463531	-0.505458	-0.773751	-0.109246	-0.119104	-0.152326	-0.431674	0.0469195	-0.0030692	0.0752532	0.0461205	-0.445796
B0238.1	1.61238	3.75e-09	1.93711	1.52e-12	1.55625	5.91e-12	1.56456	3.57e-14	1.42866	1.62e-11	1.1314	1.08e-05	1.64242	1.12e-10	0.498326	0.374031	0.155987	-0.340327	0.0623115	0.327723	0.747826	0.999591	3.64048	6.26122	4.41834	5.34561	0	0	0.156021		0.989509	0.565455	-0.372514	-0.228145	-0.395451	-0.363859	-0.655091	-0.373512	-0.448946	-0.399712	-0.0900407	-0.0217293	0.140186	0.0223754	0.077379	0.217232	0.217908	0.144602	-0.427792
B0238.10	-0.260968	0.190293	-0.0871549	0.35428	-0.401343	0.0062954	-0.277517	0.0530003	-0.395347	0.0011006	-0.313806	0.0181481	-0.276258	0.0843596	-0.119733	-0.182482	-0.174929	-0.0540996	0.538011	0.26875	0.506047	0.999591	89.9377	124.512	101.106	115.462	0	0	-0.262977	0.290813	-0.596508	0.0055818	-0.130983	0.116091	0.498155	0.61666	0.77408	0.871233	0.902113	1.19443	-0.179484	-0.600321	0.124403	-0.549423	-0.635776	-0.573594	-0.821012	-0.651256	0.89201
B0238.11	-0.889342	3.21e-05	-0.586187	5.42e-10	-0.968027	1.05e-06	-0.821115	7.38e-08	-0.936997	1.67e-06	-0.588718	3.61e-06	-0.852727	2.59e-08	-0.367161	-0.488333	-0.242782	0.126637	0.177912	0.0215531	0.431976	0.999591	108.695	163.678	151.295	153.928	0	0	-0.367644	0.0995312	-0.317919	0.227624	0.153445	0.122394	0.854492	0.817469	0.943543	0.158187	0.379012	0.56381	0.038301	-0.44291	0.0729462	-0.928089	-0.592373	-0.88339	-0.530287	-0.811602	0.286094
B0238.12	2.43615	2.42e-12	2.13053	7.91e-07	2.31439	2.33e-10	2.3292	1.57e-16	1.96904	2.41e-09	1.18863	0.0058596	2.40069	1.16e-13	-0.310878	-0.393311	-0.772835	-0.46647	0.746623	0.488141	0.418923	0.999591	0	0.688214	0.89102	0	0	0	-0.068202	0.929455	-0.737857	0.194435	-0.0674739	-0.134946	-0.497592	-0.555782	-0.611201	-0.258273	-0.353456	-0.226481	-0.0303566	-0.0208555	0.264839	0.438931	0.193555	0.269445	0.208432	0.478684	-0.722445
B0238.13	2.75398		1.85199		2.851	0.258239	3.98543	0.061568	4.0462	0.0183698	3.67933	0.189427	3.51627	0.159039	-2.50735	0.404019	-2.14706	0.372332	0.17132		0.181138		0	0	0	0	0	0			-0.0599715		-0.315904	-0.100211	-0.586872	-0.672068	-0.649357	-0.429912	-0.498564	-0.575111	0.0360266	-0.154206	0.28171	0.221378	0.0869368	0.186689	0.267322	0.309242	-0.334924
B0238.15	-1.6046	0.0668767	-0.892633	0.280372	-1.47602	0.0510846	-0.988512	0.129142	-1.36344	0.0312452	-0.60306	0.389755	-1.0846	0.118282	-2.15165	-1.09259	-0.887026	1.24561	0.0023859	0.201649	0.312886	0.832657	1.21135	0.704787	1.65027	0.955414	0	0	0.330428		-0.273684	0.893126	-0.117665	0.16662	-0.420792	-0.43612	-0.443648	0.0786457	-0.0043019	0.0272798	-0.151058	-0.181075	-0.0496612	-0.219166	0.0544559	0.327906	-0.203531	0.0421245	-0.614161
B0238.3					0.348579		0.3871									-1.06701							0	0	0	0	0	0			0.0031659		-0.259618	-0.28055	-0.499418	-0.764242	-0.646658	-0.497781	-0.709739	-0.712334	0.191488	-0.061984	0.530037	0.0021611	0.278858	0.33525	0.268876	0.580777	-0.545228
B0238.5	1.69961		1.79702		0.348579		1.10468		2.92036	0.225946	2.37819		1.54661		3.23025	2.21717	2.86543	-0.305711					0	0	0	0	0	0	-2.28641		-1.25873		-0.226801	0.0397997	-0.497804	-0.649866	-0.674762	-0.63481	-0.69127	-0.842673	0.306901	-0.0959567	0.0788418	-0.0530095	0.381535	0.382766	0.135385	0.139847	-0.305532
B0238.6	-1.03188		0.886672		0.892949		0.750317		0.0980348		0.0738891		1.12174		1.20677	1.05835	1.20484	-0.0232869					0	0	0	0	0	0					-0.0289917	-0.0176178	-0.389579	-0.663732	-0.643895	-0.449142	-0.554137	-0.644178	0.0281695	-0.0733532	0.206633	0.0412699	0.1815	0.287279	0.0095192	0.282223	-0.56083
B0238.7	-1.03188		0.886672		-0.613197		-0.574675		-1.05611		-1.0964		-1.21982		1.38248	1.11269	1.22199	-0.0792652					0	0	0	0	0	0	2.78706		-0.553018		0.0047752	-0.117948	-0.543076	-0.652446	-0.666571	-0.630627	-0.769815	-0.783089	-0.187549	-0.0734467	0.0328036	-0.12979	0.029901	0.219323	0.0466157	0.172545	-0.626357
B0238.8	-3.77806		-0.347458	0.854635	-2.21794	0.262196	-0.257447	0.875919	-0.851229	0.558947	-0.154401	0.930189	-0.748695	0.648926	2.64953	0.0395707	3.3059	0.560638					0	0	0	0	0	0	-0.469756		-0.383918		0.0505654	-0.174289	-0.5499	-0.614509	-0.682419	-0.532492	-0.758877	-0.694468	-0.0001223	0.163155	-0.0823314	-0.145385	0.491438	0.149354	0.507058	0.281467	-0.697891
B0238.9	-0.810973	0.0001031	-0.587547	1.88e-05	-0.840884	2.73e-05	-0.725992	1.07e-06	-0.855704	2.24e-12	-0.556061	0.0002366	-0.813576	0.0003199	-0.44614	-0.0223789	-0.434383	-0.0020015	0.347077	0.973491	0.328985	0.999818	53.108	55.4093	81.5327	80.1831	0	0	0.341447	0.0330049	-0.114233	0.663748	-0.0072261	0.187636	0.342431	0.434612	0.624494	0.411078	0.689865	1.03037	0.165574	0.152743	0.194389	-0.355991	-0.219666	-0.552156	-0.0410416	-0.292446	0.122403
B0240.1	0.643832	0.072021	0.702669	0.0346776	0.616877	0.0274672	0.461474	0.107432	0.505247	0.032735	0.673613	0.0693956	0.565842	0.108635	0.658268	0.743467	0.173282	-0.472639	0.138976	0.134773	0.786643	0.999591	2.83256	3.39588	1.94341	2.43389	0	0	0.465937	0.468409	0.0869191	0.91404	-0.341254	0.0549949	-0.144338	-0.171497	-0.197194	-0.60189	-0.701456	-0.712623	-0.251386	-0.557704	0.0329367	-0.115683	-0.353173	0.0452369	-0.456937	0.155651	-0.185041
B0240.2	1.88223	0.0003599	1.40133	0.04028	1.11597	0.0414919	1.14683	0.0269029	1.74924	0.0013214	0.253632	0.746203	0.470101	0.469632	2.28431	1.74553	2.9984	0.709769	0.0023763	0.0021351	4.97e-06	0.999591	0	0	0	0.341933	0	0	1.04638		1.10054	0.372089	-0.136581	-0.0528768	-0.389038	-0.445364	-0.378582	-0.175162	-0.119566	-0.108336	-0.186618	-0.247594	0.0130176	-0.448286	-0.10981	-0.028377	-0.0561767	0.0024532	-0.584512
B0240.3	0.761518	0.383033	0.698736	0.374104	1.24591	0.0725696	1.39707	0.020573	0.758196	0.239513	2.34425	0.0001521	1.72722	0.0048987	-0.620274	-0.0372466	-1.11075	-0.489546	0.443072	0.976025	0.207966	0.999591	0	0	0.18557	0	0	0	-0.783297		-0.0599715		-0.0985185	-0.165593	-0.587679	-0.626701	-0.726163	-0.533455	-0.580014	-0.594494	-0.0837905	-0.452134	0.10168	-0.164359	0.106407	0.0938769	0.0312839	0.201923	-0.465744
B0240.4	-1.04382	5.5e-07	-0.827415	3.13e-14	-1.08094	1.01e-08	-0.957317	4.1e-08	-1.1005	3.76e-14	-0.719274	1.15e-07	-1.04622	8.54e-08	-0.488871	-0.23409	-0.272369	0.206849	0.119213	0.527785	0.562885	0.999591	50.156	78.7643	100.578	109.939	1	0	0.0435225	0.886236	-0.282845	0.275466	-0.0130004	-0.189103	0.688951	0.750785	0.841783	0.346748	0.436102	0.808826	-0.0464462	-0.681083	0.0942614	-0.819667	-0.517699	-0.742562	-0.669866	-0.723565	0.244909
B0244.10	0.0608556	0.894823	-0.417962	0.433195	-0.175258	0.63442	-0.099981	0.812873	0.0180266	0.961182	0.329419	0.340659	0.146331	0.783738	0.139028	0.134324	-0.182306	-0.316887	0.755832	0.79594	0.817351	0.999591	3.41533	2.51049	2.70352	2.75364	0	0	1.7484	0.0554484	2.32925	0.001715	-0.0548265	-0.186439	-0.29326	-0.345103	-0.420625	-0.348558	-0.325462	-0.28311	0.355232	-0.251401	-0.0154877	-0.300872	0.249228	-0.0167844	0.174776	-0.0023799	-0.237471
B0244.11	-1.03188		-1.03446		-1.19027		-1.29601		-1.05611		-0.51933		-1.21982										0	0	0	0	0	0					0.0239402	-0.0981655	-0.238549	-0.529352	-0.481717	-0.221683	-0.469901	-0.6021	-0.0543071	-0.103595	-0.283156	-0.0665019	0.0633176	0.0189946	0.0808842	-0.163342	-0.410163
B0244.15	2.6552		1.85199		2.66285		3.92514	0.0495961	1.05981		1.62696		2.28783		-0.985796	2.608	-1.85721	-0.861779					0	0	0	0	0	0			-0.553018		-0.0393578	-0.178921	-0.370862	-0.52125	-0.623019	-0.459802	-0.56688	-0.574997	0.013624	-0.191736	0.0978171	-0.178208	0.030051	0.286471	0.07831	0.0970984	-0.435056
B0244.2	0.961604	0.0001597	1.49754	8.83e-07	1.30354	5.06e-06	1.258	1.11e-06	0.900842	5.64e-07	2.02307	1.98e-09	1.92956	5.58e-08	0.179986	0.230396	0.548979	0.36612	0.703254	0.282326	0.22179	0.828463	9.89515	14.5572	10.7134	14.4803	0	0	0.427184	0.0764369	-2.36129	2.75e-17	0.033203	0.0904357	-0.11779	-0.174912	-0.309256	0.0145096	-0.106771	-0.0694984	-0.135223	-0.173489	0.0935455	-0.142591	-0.110172	0.0686239	-0.0071957	-0.0076783	-0.646006
B0244.4	-0.947398	0.584585	-1.9369	0.337967	-0.469975	0.715978	-0.822645	0.556944	-0.15183	0.924126	-0.403366	0.774213	-0.462413	0.780654	0.341835	1.52278	-0.222436	-0.557328	0.701537	0.012738	0.867507	0.999591	0	0	0	0	0	0	1.14026		1.90454		-0.0301598	0.0277486	-0.213673	-0.278393	-0.514384	-0.280587	0.0404744	-0.174158	0.0200825	0.0626798	-0.0412903	-0.166115	0.311248	-0.101295	0.122089	0.0075804	-0.289598
B0244.5	0.565624	0.474176	0.253568	0.767388	-0.0772033	0.920234	0.605144	0.382731	0.32827	0.632096	-0.260313	0.744577	0.595705	0.41762	0.533478	0.516666	0.357517	-0.16683	0.507733	0.455189	0.698223	0.999591	0	0.530511	0.358463	0	0	0					-0.275254	-0.3066	-0.384081	-0.463778	-0.419018	-0.376223	-0.414283	-0.499576	-0.0050393	-0.127834	-0.0328624	0.0480688	0.348226	0.275973	-0.020538	0.0074917	-0.374253
B0244.6	0.331425	0.533297	0.294898	0.599734	0.220308	0.634476	0.510072	0.18126	0.39376	0.314026	0.0745133	0.918841	0.646064	0.147675	0.414115	0.0407046	0.301696	-0.10865	0.511906	0.938448	0.753036	0.999591	1.46324	0.724345	0.894945	0.850833	0	0	0.988152		2.45883		-0.0876057	0.0638207	-0.394752	-0.477959	-0.351044	-0.487501	-0.547746	-0.660437	-0.543793	-0.627514	-0.0045508	-0.358383	-0.259565	-0.231432	-0.18773	-0.0279233	-0.656339
B0244.7	-0.232253	0.806616	-0.728691	0.444284	-0.910636	0.218522	-0.581318	0.436474	-0.129754	0.866478	-0.15008	0.848921	-0.0800526	0.926186	-0.317375	0.0555566	-0.832865	-0.528096	0.685801	0.955629	0.397008	0.999591	0.5531	0	0.683583	0.867888	0	0	1.02318		1.45623	0.426026	-0.159704	-0.361514	-0.076384	-0.0165841	-0.0255743	-0.163433	-0.109056	-0.183935	0.129018	-0.301971	0.0781247	-0.275313	-0.072839	-0.298326	0.0646736	0.0481067	-0.190468
B0244.8	-0.995796	1.72e-05	-0.732758	1.5e-15	-1.04958	2.82e-07	-0.968187	2.28e-09	-1.06925	2.17e-10	-0.660777	3.97e-05	-0.989428	1.02e-06	-0.493319	-0.467579	-0.364742	0.112108	0.371992	0.33026	0.534058	0.999591	147.442	296.16	375.364	389.864	0	0	-0.115009	0.659666	-0.325929	0.09266	0.336592	0.131248	0.714036	0.969568	1.16234	0.363726	0.689547	0.803777	-0.0780448	-0.658754	0.333344	-0.586955	-0.692874	-0.267009	-0.69252	-0.279868	0.624307
B0244.9	1.12261	0.0048995	0.477691	0.522215	0.420866	0.344941	0.167532	0.735182	0.866305	0.0388718	-0.315387	0.602483	-0.732162	0.110518	2.5822	1.30112	3.08494	0.511013	0.000292	0.0314416	7.26e-08	0.999591	0	1.97957	0	1.27913	0	0	1.11836		2.73398	0.121044	-0.182934	-0.0474291	-0.102897	-0.0768035	-0.0783941	0.0401324	0.433461	0.346116	0.094573	-0.282908	0.31104	-0.43719	-0.073105	-0.124697	0.0573975	0.117798	-0.260202
B0250.1	-0.154857	0.474665	-0.0963119	0.412179	-0.291783	0.0618181	-0.354274	0.0023054	-0.223352	0.0956564	-0.154586	0.265071	-0.28822	0.0966079	-0.453097	-0.345949	-0.235043	0.213091	0.059786	0.242276	0.505662	0.999591	1932.79	1625.52	2065.74	1956.64	0	0	-0.337268	0.595508	-0.138652	0.766999	0.160197	0.187847	1.23123	1.6644	1.63716	1.1448	1.70563	2.00879	-0.0784115	-1.06551	0.0518985	-0.639249	-1.14203	-0.590574	-0.977936	-0.496043	0.754951
B0250.18																							0	0	1.21	1.4599	0	0	-1.53163	0.139525	1.02323	0.125509	0.0061868	-0.0047352	-0.267385	-0.404268	-0.521618	-0.252381	-0.467733	-0.510699	-0.31842	-0.329376	-0.383555	-0.323821	-0.226486	-0.441431	-0.319875	-0.396324	-0.726561
B0250.2	0.190021	0.740332	0.835538	0.0999252	0.606997	0.141399	0.524456	0.192063	0.382369	0.308505	1.45086	0.0007383	1.15138	0.00295	0.215533	0.312572	-0.274104	-0.481812	0.711753	0.616054	0.757549	0.999591	0	2.11674	1.34593	1.70956	0	0	1.06614	7.27e-23	0.386576	0.0719745	0.159154	0.190529	1.2332	1.66664	1.63993	0.528685	0.891505	0.794293	-0.0779066	-1.06465	-0.218883	-0.91495	-1.14153	-0.859145	-0.976815	-0.958801	0.756281
B0250.5	-0.48485	0.0112673	-0.645183	3.45e-09	-0.64759	0.0003272	-1.0032	6.76e-12	-0.62682	3.75e-05	-0.582741	0.0001288	-0.730523	0.0001385	-0.282205	-0.0430814	-0.144304	0.139225	0.259392	0.87935	0.696643	0.999591	141.978	149.823	118.567	118.738	0	0	-0.193606	0.609107	-0.723508	0.0126915	0.108014	0.0201323	0.854593	1.02623	1.13615	0.0801611	0.172426	0.351339	-0.13135	-0.437811	-0.656537	-0.918652	-0.216396	-0.84036	-0.706282	-1.02849	0.130085
B0250.8	-0.614091	0.486051	-1.05967	0.246159	-1.87417	0.0117033	-1.89886	0.0141457	-1.14508	0.166002	-0.278518	0.699575	-1.10281	0.146135	-1.95182	-0.506567	-3.13604	-1.18972	0.0056384	0.677831	0.0003575	0.999591	0.920769	0	1.93177	2.08858	0	0	0.40641	0.0122616	0.529313	0.0138368	-0.313134	0.12835	-0.0879212	0.110224	-0.0072757	0.200345	0.465274	0.360578	0.707866	0.571526	1.39309	1.37168	0.95341	1.54923	0.307304	0.853503	-0.719987
B0250.9	0.473878	0.267761	0.742698	0.109337	0.68403	0.0967822	0.509518	0.164736	0.485234	0.118281	1.13251	0.0020922	0.917597	0.0166743	0.03948	0.463772	0.254975	0.223213	0.939549	0.216888	0.689072	0.999591	1.14198	1.38048	0.771761	1.35258	0	0	0.359736		-0.376043		-0.104893	-0.0427051	0.290826	-0.121733	0.0961642	0.122837	0.112918	0.363122	-0.155506	0.184272	-0.0835233	-0.105365	-0.24583	-0.222073	-0.110531	-0.212139	-0.841942
B0252.1	-0.343759	0.390043	1.08798	0.135469	0.143208	0.720446	-0.0927919	0.8114	0.0430712	0.910209	0.0126382	0.974202	-0.286817	0.503189	0.69156	0.493757	0.849753	0.168282	0.289362	0.410729	0.239514	0.999591	2.64099	4.46212	3.33337	2.67181	0	0	0.85411	0.250604	1.90635	0.0035358	-0.0581583	-0.137009	0.0188424	-0.0245723	-0.0964896	-0.526076	-0.45538	-0.497181	-0.198202	-0.27349	-0.2682	-0.399695	-0.124899	-0.238193	-0.0178044	-0.26792	-0.423367
B0252.2	0.776067	0.0004532	0.58717	0.0156494	0.581432	0.0031039	0.552641	0.0041065	0.495941	0.0136314	0.252619	0.248526	0.724695	0.0094847	0.457062	0.276844	0.0278346	-0.417863	0.282977	0.535455	0.960202	0.999591	4.74153	6.70866	5.21859	7.67215	0	0	1.39493		1.90454		-0.0798654	-0.0921481	0.362876	0.201955	0.278444	-0.244603	-0.315456	-0.235088	-0.3947	-0.710721	-0.235812	-0.677993	-0.03748	-0.383191	-0.53467	-0.499852	-0.501021
B0252.3	0.606785	0.0067048	0.266196	0.226331	0.494824	0.0097699	0.186592	0.424027	0.43666	0.0146147	-0.0938995	0.692509	0.328603	0.216052	0.624334	0.493482	0.28176	-0.331207	0.106652	0.0372505	0.448065	0.999591	7.60205	11.4679	7.38146	10.6882	0	0	1.85745		2.32918		-0.261326	-0.0676638	-0.0593961	-0.112223	-0.164202	-0.293751	-0.323832	-0.330188	-0.412481	-0.358377	-0.168347	-0.517741	-0.244975	-0.317244	-0.533228	-0.340269	-0.604166
B0252.4	-1.02443	2.08e-06	-0.576861	0.0002416	-1.08913	9.02e-08	-0.866428	3.25e-07	-1.02118	2.9e-05	-0.78065	5.77e-07	-0.871286	6.7e-08	-0.959288	-0.673185	-0.686745	0.279504	0.0003563	0.0340266	0.0045603	0.999591	76.0391	124.938	110.725	115.906	0	0	-0.136309	0.833839	-1.49063	0.0006928	0.159105	0.105828	0.499516	0.380703	0.560479	0.389546	0.266319	0.45032	-0.160352	-0.659173	-0.101688	-0.995416	-0.443178	-0.574953	-0.551097	-1.00877	0.214588
B0252.5	1.35905	0.0002292	1.03613	0.0824004	0.890554	0.0182218	0.740634	0.0604211	1.45696	6.68e-05	0.319443	0.58189	0.0608822	0.898033	3.33891	1.59803	3.73998	0.404052	1.04e-08	0.001722	2.46e-13	0.999591	0	3.22119	2.68877	1.78149	0	0	0.147431	0.90585	2.64694	0.028481	-0.0320192	-0.0599297	0.154968	0.107586	0.0224497	-0.206304	-0.104622	-0.244721	-0.248777	-0.357238	-0.119412	-0.265546	-0.10315	-0.0626328	-0.0014354	-0.0658753	-0.454864
B0252.8	0.543699	0.324049	0.543586	0.362841	0.619567	0.180242	0.372769	0.438207	0.0854159	0.866667	-0.452836	0.482547	0.616874	0.263863	0.563868	0.665867	0.690515	0.135167	0.270825	0.0789882	0.172817	0.999591	8.15326	11.8218	6.54978	7.17068	0	0					-0.0159505	-0.0991898	-0.377069	-0.380512	-0.516424	-0.27008	-0.298795	-0.354632	0.135183	-0.0730105	0.0041134	-0.228205	0.428762	0.0022072	0.211561	0.10272	-0.437223
B0261.1	-0.591684	0.0029244	-0.38421	4e-05	-0.539365	0.0044163	-0.371066	0.0060353	-0.536701	0.0002145	-0.298761	0.0426725	-0.424576	0.044338	-0.0583217	-0.24152	0.053282	0.100597	0.907008	0.61452	0.944207	0.999591	28.9658	32.0243	51.3171	50.8232	0	0	-0.309105	0.0790422	-0.424039	0.079631	-0.266489	-0.255114	0.0479447	0.165084	0.0095634	-0.0467742	0.167059	0.151888	-0.651352	-0.983635	-0.553351	-0.931352	-1.24852	-0.890489	-1.11423	-1.00087	0.896871
B0261.2	-0.754876	9.11e-05	-0.633572	2.15e-10	-0.729903	1.92e-05	-0.663056	5.32e-07	-0.682654	5.07e-08	-0.282602	0.0492713	-0.679281	0.0001061	-0.495537	-0.476198	-0.380194	0.103102	0.274037	0.166827	0.40893	0.999591	32.0787	22.675	50.474	47.5537	1	0	-0.179415	0.323556	-0.219939	0.24988	-0.19984	-0.0033721	0.19624	0.493841	0.626023	-0.100782	0.0209451	0.0407369	-0.268178	-1.03138	-0.372071	-0.843884	-1.01431	-0.851513	-1.3471	-1.06351	1.39277
B0261.4	-0.615706	0.0038324	-0.43631	0.0001178	-0.684673	0.0007272	-0.743908	2.53e-08	-0.609828	0.0061752	-0.408367	0.0066512	-0.709175	6.66e-05	-0.0703561	-0.235769	0.0026365	0.0711796	0.817497	0.253921	0.996892	0.999591	62.3403	65.8655	71.1329	71.4537	0	0	-0.363655	0.121056	-0.236634	0.396719	-0.0037919	-0.0978203	0.746005	0.734669	0.9614	0.533273	0.616792	0.849774	-0.33127	-0.60693	-0.288996	-0.919342	-0.39278	-0.898578	-0.677962	-1.21637	-0.0229747
B0261.5	1.12416	0.169488	0.841159	0.422573	0.848669	0.239233	0.339031	0.698608	1.28118	0.0337394	-0.348048	0.713398	-0.374357	0.685476	2.18568	1.39466	2.53423	0.354625	0.0055576	0.0207385	8.78e-05	0.999591	0	0.463352	0	0.476996	0	0	3.05375		2.76888	0.0154326	0.306216	-0.0328266	-0.325164	-0.265033	-0.187245	-0.0542621	-0.096723	-0.041347	-0.46997	-0.984628	-0.192618	-0.794	-0.812492	-0.810437	-0.818229	-0.466421	0.984312
B0261.6	1.06384	0.0003887	0.694197	0.185465	0.49194	0.0875818	0.212159	0.571824	1.0508	0.0017817	-0.0116441	0.985539	-0.345535	0.268765	3.00477	1.20446	3.38259	0.3807	4.78e-07	0.0139535	1.42e-10	0.999591	1.07088	9.38195	8.34051	7.28809	0	0	1.51706	3.21e-14	-0.877942	0.117642	0.248832	0.047254	0.0033876	0.440362	0.209702	0.205298	0.608573	0.501982	-0.333575	-0.412016	-0.0708054	-0.311214	-0.881528	-0.777412	-0.677725	-0.710448	0.876719
B0261.7	-0.856712	0.0001797	-0.591671	1.05e-13	-1.00781	2.73e-06	-0.850979	1.27e-06	-0.98248	7.42e-06	-0.738271	3.22e-07	-0.959565	2.41e-07	-0.223075	-0.369769	-0.0537607	0.167191	0.341697	0.0286098	0.918054	0.999591	94.8425	141.191	146.138	143.548	0	0	-0.274671	0.278473	-0.662715	0.0025745	-0.0326175	0.173034	0.744704	1.25237	1.46894	0.675581	1.15452	1.55427	-0.221625	-0.441769	0.147955	-0.543953	-0.50609	-0.303642	-0.274254	-0.342938	0.660019
B0261.8	0.296223	0.247908	0.306371	0.185202	0.295124	0.233666	0.135857	0.632533	0.311544	0.169871	0.418642	0.0327004	0.218498	0.378794	-0.241319	0.198938	-0.475403	-0.227671	0.456141	0.51977	0.122527	0.999591	15.6105	15.9564	21.3126	22.6043	0	0	0.544335	0.0001197	1.7667	2e-20	0.102268	-0.121781	0.450858	0.707449	0.968942	0.208511	0.665518	0.987852	-0.1018	-0.244811	-0.300212	-0.431671	-0.815914	-0.646317	-0.663764	-0.354361	0.725455
B0261.9	-0.995859	0.599797	-0.287388	0.864226	-0.236348	0.873947	0.0512805	0.974557	-0.184562	0.887916	-1.08179	0.497286	0.295181	0.814914	0.977201	1.06683	0.544623	-0.425143	0.376333	0.280884	0.790425	0.999591	0	0	0.885266	0	0	0	1.14026		-0.792974		-0.217475	-0.132611	0.186592	0.392481	0.494547	0.432045	0.613275	0.80931	-0.616786	-0.877381	-0.450027	-1.10776	-0.640994	-0.609707	-0.925636	-0.686384	0.743285
B0272.1	0.448432	0.219025	1.07853	0.016623	0.845956	0.0293249	1.62614	2.78e-11	0.641135	0.108649	2.24295	8.37e-07	1.60526	9.71e-08	-0.0339639	0.263374	-0.393255	-0.364815	0.967145	0.78773	0.697261	0.999591	3.65061	3.79369	3.26792	3.78943	0	0	0.795949		0.410648		-0.245058	-0.226815	-0.389503	-0.639303	-0.564377	-0.542655	-0.676344	-0.704355	0.189025	-0.259792	0.170356	-0.187221	0.214434	-0.0507627	0.1984	0.196407	-0.382964
B0272.2	-1.17958	5.34e-06	-1.00545	3.18e-05	-0.920107	0.0004136	-0.837198	0.0006367	-0.91245	0.0016862	-0.641498	0.000153	-0.90306	0.0003549	-0.0823515	-0.529113	-0.132795	-0.0483634	0.746102	0.0134367	0.715722	0.999591	6.68788	12.0834	11.1277	13.1985	0	0	0.194722	0.892142	-0.0745535	0.932413	-0.235724	-0.0564614	0.485724	0.331968	0.217178	-0.175896	-0.410072	-0.284305	-0.175575	-0.804315	-0.0691142	-0.775984	-0.273794	-0.34033	-0.432879	-0.425107	-0.187884
B0272.3	0.126167	0.545782	0.302014	0.0551446	0.0544054	0.764449	0.101167	0.556812	0.0517385	0.784397	-0.0355057	0.845113	0.156282	0.381864	-0.192703	-0.122038	0.0724725	0.261487	0.586353	0.694509	0.86751	0.999591	61.2122	66.9377	75.1196	78.7371	0	0	-0.475451	0.0555743	1.3375	5.12e-13	-0.365106	-0.0353882	0.555582	0.286311	0.358285	0.110313	0.0443883	0.0345557	-0.399649	-0.578178	-0.109389	-0.465313	-0.232677	-0.132286	-0.572521	-0.211036	-0.411438
B0272.4	1.43159	2.88e-07	1.81478	1.16e-09	1.19383	5.38e-07	1.51177	2.38e-10	1.16059	5.56e-05	0.618318	0.0084152	1.48399	1.3e-07	0.507644	0.313045	0.541655	0.043094	0.106578	0.564504	0.311888	0.999591	31.1523	38.0685	31.4715	24.9742	0	0	0.799603				0.100201	-0.167846	0.22513	0.169914	0.0462483	-0.246208	-0.189703	-0.455523	-0.354772	-0.495435	-0.118405	-0.40995	-0.284791	-0.0627027	-0.401469	-0.246384	-0.597173
B0273.1	0.900535	0.0171586	0.735813	0.175569	0.453612	0.212045	0.395927	0.338093	1.04137	0.0072205	0.0795244	0.885621	-0.392961	0.328118	2.60332	1.47088	2.947	0.347966	1.42e-06	0.0047184	1.55e-09	0.999591	1.10509	4.98513	3.31558	4.15395	0	0	1.65818		1.23594	0.355323	-0.0941971	-0.0614036	-0.422297	-0.115301	-0.239954	-0.112893	-0.0994179	-0.103908	-0.664789	-0.411056	-0.0604963	-0.0723566	-0.111787	0.0049848	-0.515266	0.133642	-0.71684
B0273.115	-0.217773	0.931839	1.14306	0.533075	-0.988152	0.650808	0.411551	0.829654	-0.111811	0.95565	0.62459	0.707088	-0.0901792	0.967628	1.42885	-0.0363633	2.11238	0.702749	0.520462		0.357341	0.999591	0	0	0	0	0	0					-0.121499	-0.216297	-0.0551561	0.2577	0.202395	0.191297	0.374133	0.484193	-0.171012	-0.0317482	0.0240594	0.0090353	-0.147722	-0.117697	0.055662	0.358175	-0.288053
B0273.2	-0.680519	0.0019361	-0.478272	0.0170804	-0.737102	0.0001143	-0.616973	0.0004068	-0.829925	3.69e-10	-0.458155	0.0209652	-0.704782	0.0014782	0.0178349	-0.0005168	0.179031	0.138184	0.987696	0.999764	0.854856	0.999591	13.4361	13.7867	30.8386	25.1736	1	0	-0.666983	0.106545	0.161208	0.69134	0.302102	-0.0367347	1.21284	1.6323	1.85166	0.421425	0.793195	1.01601	0.17741	-0.393112	-0.0515992	-0.242934	-0.267384	-0.211784	-0.323074	-0.445523	0.353595
B0273.3	-0.713886	0.0035936	-0.679419	0.0013251	-0.894431	1.75e-05	-0.903707	6.75e-06	-0.724488	0.0006654	-0.330524	0.131502	-1.01884	1.14e-06	0.743472	0.889318	0.674082	-0.0743466	7.75e-05	1.96e-05	0.0215374	0.999591	3.34011	3.99184	2.95818	2.81133	0	0	0.201663	0.560166	0.242056	0.48422	0.33618	0.0065138	1.23375	1.65149	1.89445	0.38943	0.833609	1.1579	0.190287	-0.38712	-0.267099	-0.541527	-0.304134	-0.245448	-0.345344	-0.32944	0.37076
B0273.4	0.726347	0.0055961	0.892694	0.0006064	0.946156	8.87e-05	1.0657	6.25e-07	0.835422	0.0001107	1.61677	2.2e-07	1.22032	6.9e-06	-0.102396	-0.0053823	-0.206825	-0.105716	0.799595	0.991733	0.679003	0.999591	3.35533	3.60808	4.88199	5.57643	0	0	1.78663	1.11e-06	1.44413	0.0036532	-0.0508344	-0.0838208	-0.122616	-0.0027948	-0.113823	-0.110902	-0.035183	-0.0713902	-0.703692	-0.130406	-0.364779	-0.38998	-0.0577523	-0.245318	-0.393824	-0.264353	-0.855446
B0280.1	-0.890519	2.06e-05	-0.590491	1.66e-06	-0.912552	2.95e-07	-0.85507	3.03e-07	-0.876266	1.98e-08	-0.515513	8.73e-05	-0.732857	9.14e-07	-0.339659	-0.439341	-0.401468	-0.0567263	0.155774	0.0663504	0.128966	0.999591	60.1211	80.5853	69.4863	69.9824	0	0	-0.279757	0.189701	-0.35022	0.203677	0.0482393	0.115244	0.664929	0.706993	0.970138	0.263665	0.47736	0.531638	-0.362061	-0.864225	-0.229175	-0.857472	-0.789149	-0.76343	-1.09797	-0.883297	0.926623
B0280.10	-1.0272	1.61e-05	-0.62444	6.08e-07	-0.996385	6.4e-07	-0.802599	8.64e-07	-0.956657	2.32e-06	-0.557642	0.0002463	-0.768643	6.4e-05	-0.248633	-0.280921	-0.291356	-0.034239	0.540554	0.462408	0.468422	0.999591	18.0552	24.4958	25.4512	25.8082	0	0	0.555548	0.0013527	1.15101	9.82e-15	0.11824	0.0305595	0.655062	0.744631	0.923161	0.217373	0.300444	0.665145	-0.406881	-0.943552	-0.129783	-0.720731	-0.857296	-0.700515	-1.07519	-1.0098	1.07145
B0280.11	1.13295	0.0037123	0.877458	0.186875	0.58785	0.122445	0.323706	0.531187	1.14008	0.0048331	0.109484	0.863847	-0.420679	0.348598	2.9967	0.9699	3.59483	0.600005	3.01e-07	0.108149	3.52e-11	0.999591	0	1.60682	1.01667	1.31434	0	0	1.23354		1.64613		0.0260365	-0.204769	-0.577945	-0.457163	-0.53563	-0.336432	-0.268512	-0.275714	0.0295847	-0.252176	0.113381	-0.354958	-0.0046307	0.064157	-0.10938	-0.203186	-0.20167
B0280.12	0.580202	0.231179	1.31415	0.0015751	0.745039	0.0521086	0.982732	0.0073063	0.756457	0.0306977	1.35918	0.0001576	1.09001	0.0039213	3.48887	2.23523	2.60535	-0.879215	3.61e-30	9.91e-09	5.76e-22	0.0170898	0.576276	0.668042	0.730173	0.390864	0	0	0.58409	0.238329	-0.442935	0.457034	0.0391632	0.0885865	-0.0890741	0.0948957	0.0449541	0.381857	0.708244	0.619867	-0.0770401	-0.327723	0.0735654	-0.375223	-0.0997722	-0.286705	-0.123984	-0.335689	-0.195113
B0280.13	0.405365	0.102653	0.756211	0.0017434	0.48	0.025228	0.551758	0.002693	0.596324	0.0042866	0.907672	4.23e-05	0.711834	0.0003054	-0.192515	-0.0462401	-0.0658767	0.125163	0.685012	0.907098	0.933017	0.999591	6.09741	5.04878	5.13239	4.83381	0	0	0.880507		1.16798		-0.22138	-0.0417839	0.0230953	0.0096898	-0.125648	-0.27104	-0.277125	-0.215961	-0.221343	-0.414507	-0.18078	-0.435115	0.0970118	-0.0323912	-0.356432	-0.194304	-0.342415
B0280.17	1.34447	9.12e-06	0.968144	0.0613286	0.711997	0.0219943	0.56689	0.114331	1.37168	7.31e-05	0.134776	0.830445	-0.32373	0.317758	2.93772	1.70003	3.37497	0.439403	5.28e-07	9.81e-05	4.56e-10	0.999591	1.81698	5.04663	4.95048	4.90687	0	0	0.610285	0.619005	0.667331	0.609205	-0.16267	0.242113	-0.0353467	-0.0033235	0.0560389	0.13804	0.432257	0.397325	-0.126113	-0.652842	-0.0555558	-0.794732	-0.39098	-0.676032	-0.4462	-0.809673	0.844477
B0280.2	0.197213	0.74047	0.0630507	0.919251	0.25139	0.612525	0.396437	0.360256	0.386708	0.367195	0.275546	0.547773	0.337254	0.595731	-0.360875	0.0368542	-0.394134	-0.0310318	0.50196	0.950899	0.621434	0.999591	1.18171	1.08176	0.573505	0.546922	0	0					0.0995405	-0.335561	0.230418	0.219638	0.245411	-0.30838	-0.375345	-0.41389	-0.294181	-0.750506	-0.0117664	-0.154219	-0.592034	-0.0404853	-0.734165	-0.328698	0.740242
B0280.3	-0.686808	0.0006774	-0.550328	6.18e-12	-0.806554	1.69e-06	-0.921884	1.9e-13	-0.62968	1.16e-05	-0.508867	0.0009673	-0.763209	2.83e-06	-0.281097	-0.138313	-0.31118	-0.028727	0.251233	0.492564	0.179632	0.999591	105.584	146.002	116.487	125.558	0	0	-0.0070843	0.988769	-0.435063	0.223883	0.368262	0.278452	0.671873	0.976345	1.17246	0.530666	0.716658	0.667804	-0.107748	-0.8908	-0.193968	-1.04014	-0.774453	-0.916991	-0.765728	-0.784294	1.23413
B0280.4	-0.11685	0.824137	-0.457968	0.322714	-0.0590132	0.881421	-0.0703266	0.865702	0.402792	0.24062	0.174808	0.743732	-0.542415	0.290835	0.380317	0.625751	0.140244	-0.230477	0.49007	0.173974	0.884419	0.999591	1.6024	4.75047	1.9528	2.25988	0	0	1.1285		0.279457	0.852682	-0.075395	-0.173257	-0.097606	-0.0774383	-0.248412	-0.489786	-0.441397	-0.435332	0.216658	-0.279449	0.0881985	-0.208844	0.0348376	0.099493	0.287526	0.0399066	-0.218424
B0280.5	-0.536543	0.0159167	-0.327366	0.0037652	-0.712994	0.0002088	-0.625995	0.000432	-0.778794	3.1e-06	-0.597783	0.0001318	-0.726016	7.59e-05	-0.499153	-0.290633	-0.456239	0.0233591	0.479685	0.680849	0.465138	0.999591	578.718	985.987	1323.6	1398.64	0	0	-0.0170745	0.963569	0.402356	0.085609	0.349162	0.211561	0.996966	1.28339	1.41936	1.51867	1.62873	1.8971	0.0552658	-0.0649634	0.581491	0.0296998	-0.279348	0.0411967	-0.233657	-0.0646498	-0.0082753
B0280.7	0.776717	0.385154	0.046152	0.963513	1.23869	0.0733641	0.715613	0.238642	0.658268	0.308457	1.3294	0.0315203	1.21351	0.0543735	-0.0068646	-0.516593	0.431775	0.440343	0.996508	0.713748	0.823971	0.999591	0	0.806103	0.372234	0.58548	0	0	0.178487		1.90454		0.223372	0.063219	-0.39759	-0.267494	-0.419702	-0.448935	-0.46773	-0.557709	-0.238429	-0.519003	-0.131006	-0.245683	-0.493536	0.12637	-0.435852	0.0388513	0.0204594
B0280.8	0.0473419	0.834328	0.0212712	0.893446	-0.0871091	0.655099	-0.0466454	0.80938	0.0052676	0.975734	-0.0780068	0.698441	0.0227966	0.918283	0.315861	-0.107485	0.0943007	-0.215769	0.414693	0.799368	0.834861	0.999591	14.7049	23.7363	18.8011	22.1329	0	0	0.344334	0.445283	0.0801488	0.838646	-0.0209569	0.110863	0.151573	-0.0856517	0.0904968	-0.372247	-0.328103	-0.41361	-0.688947	-0.874567	-0.318751	-0.597037	-0.711196	-0.472374	-0.528204	-0.634604	-0.449018
B0280.9	-0.955884	1.66e-05	-0.667361	2.34e-09	-1.01656	5.02e-07	-0.971548	3.06e-10	-0.941711	3.42e-05	-0.587405	5.57e-05	-0.924168	3.31e-08	0.0937926	-0.134705	0.114704	0.0215906	0.777233	0.554514	0.790894	0.999591	48.8201	72.3648	68.6287	70.9573	0	0	-0.0683353	0.810795	-0.0586985	0.853761	0.361727	0.121098	0.701358	0.975974	1.03431	0.213673	0.38733	0.543837	-0.124407	-1.03554	-0.329489	-0.934068	-0.827305	-0.767661	-0.845438	-0.903257	1.1411
B0281.1	-1.06292		-2.95966		-3.11184		-3.21392	0.27733	-1.25618	0.546038	-3.01213		-3.13589		0.0152798	0.205978	-1.10513	-1.04726					0	0	0	0	0	0					-0.0206135	-0.0803387	-0.452188	-0.469645	-0.434349	-0.471111	-0.627051	-0.38229	0.393455	0.113452	0.495761	0.316007	0.738057	0.580578	0.789091	0.454957	-0.314669
B0281.3	-0.235726	0.42171	-0.524334	0.105074	0.0006534	0.998614	-0.586047	0.0150337	-0.0047011	0.984298	-0.0063309	0.985892	-0.0905345	0.821759	-0.0959967	-0.0593822	-0.120228	-0.0140876	0.827841	0.90473	0.880629	0.999591	35.0842	26.101	26.8776	21.4266	0	0	0.342808		0.964078		-0.45874	-0.192945	-0.55554	-0.576823	-0.673721	-0.571519	-0.607023	-0.531206	0.105217	0.591598	0.411383	0.909442	0.34521	0.736146	0.542103	0.946518	-0.418984
B0281.4	-1.09514	0.0098896	-0.525325	0.191785	-1.06508	0.0051288	-0.782468	0.0136824	-1.09142	0.0013366	-0.577346	0.112515	-0.933205	0.0264642	0.592949	0.167958	1.08774	0.505786	0.216592	0.707842	0.0004862	0.929982	0	5.10492	3.21525	2.48104	0	0	-0.303008	0.0322118	-0.412015	0.0719414	-0.0054985	-0.194	-0.266935	-0.224271	-0.114271	-0.032686	0.0020703	0.294653	0.403298	0.788439	0.729692	1.17541	0.49295	1.01157	0.672048	0.971252	-0.613836
B0281.5	-0.40891	0.163447	-0.560756	0.0561125	-0.524831	0.0461247	-0.270083	0.260967	-0.83632	0.0003341	-0.338027	0.21752	-0.198906	0.476752	0.267371	-0.969699	0.336851	0.0718537	0.306463	5.83e-05	0.425674	0.999591	4.96334	10.7083	18.6884	17.2161	1	0	-0.450113	0.517443	-0.940843	0.032487	-0.0404997	-0.0596861	-0.566509	-0.63472	-0.436232	-0.434744	-0.473069	-0.484352	0.465698	0.280244	0.721183	0.384866	0.263718	0.306283	0.484287	0.58656	-0.51169
B0281.6	0.601491	0.736095	1.05834	0.475045	0.145703	0.922998	0.841365	0.523142	0.155657	0.916018	-0.267203	0.882117	1.02312	0.417766	0.766112	0.842237	0.419442	-0.323493	0.664921		0.872706	0.999591	0.29015	0	0	0	0	0					-0.0139558	-0.0680242	-0.755306	-0.754083	-0.583678	-0.854122	-0.718996	-0.568452	-0.0445745	0.373818	0.417383	0.512895	0.145253	0.0646408	0.111247	0.440971	-0.804482
B0281.8			0.889096		0.925649								1.11937			0.375662							0	0	0	0	0	0			0.0031659		0.0089927	-0.104863	-0.474263	-0.518199	-0.390062	-0.426156	-0.448242	-0.507762	0.470395	0.167221	0.336352	0.136172	0.666357	0.409044	0.68626	0.613891	-0.28725
B0284.1	2.28433	1.83e-06	2.74647	2.04e-08	2.4556	4.78e-08	3.40547	3.83e-24	2.34492	5.48e-07	1.75285	0.0015625	2.76562	9.03e-12	0.863693	0.112858	-0.115129	-0.968278	0.0992231	0.892596	0.91974	0.303635	5.78887	3.68411	2.05209	3.2522	0	0	2.92754		7.61814	3.94e-08	-0.124867	-0.0527803	-0.155511	-0.233906	-0.126921	0.125699	0.103344	0.0694632	-0.220495	-0.212222	-0.166474	-0.388924	-0.161968	0.0294549	-0.155371	-0.0177346	-0.395193
B0284.2	2.02157	0.0165509	3.38649	2.77e-06	2.80674	9.44e-06	3.97025	3.5e-14	2.6861	0.0003754	2.40414	0.0039086	3.51175	3.74e-08	1.87193	0.0129885	0.953998	-0.910842	0.0032672	0.993313	0.387416	0.557977	0.985315	0.721502	1.0759	1.37071	0	0	1.152	0.100941	5.42361	4.65e-21	-0.128165	-0.0534026	0.132004	0.0889624	0.0661262	-0.387127	-0.535682	-0.515966	0.0602626	-0.0435255	0.278917	0.20209	-0.0840058	0.315446	-0.103991	0.340218	-0.390909
B0284.3	0.285435	0.50493	0.0506921	0.917403	0.0129297	0.973999	0.241924	0.49171	0.0342876	0.930451	0.509943	0.138886	0.161372	0.677888	-0.217252	0.174935	-0.426501	-0.206162	0.564855	0.64808	0.397439	0.999591	3.712	1.26847	2.64952	1.9325	0	0	-0.331897	0.0447361	0.804637	8.04e-05	-0.158753	-0.117588	0.132758	0.116259	0.0803384	0.13626	0.219226	0.270248	0.0153708	-0.047271	-0.371259	-0.282424	-0.169386	-0.436656	-0.127386	-0.555154	-0.397939
B0284.4	-0.829373		2.65839	0.247542	1.54999	0.459135	3.72067	0.0079437	1.90418	0.361358	1.05343	0.692464	2.66588	0.119122	1.55306	0.449887	0.478015	-1.05426	0.434521		0.916481	0.999591	0	0	0	0	0	0			3.21293		0.0497661	-0.19597	-0.487034	-0.621395	-0.544565	-0.539233	-0.648561	-0.599612	0.404268	0.3138	0.22381	-0.0233146	0.259842	0.34079	0.371377	0.184108	-0.29035
B0285.1	-0.788397	3.51e-05	-0.674203	1.35e-13	-0.741492	1.07e-05	-0.668917	1.73e-07	-0.780145	9.32e-09	-0.397565	0.0017115	-0.742773	0.0001151	-0.39741	-0.294653	-0.270954	0.115476	0.313168	0.457478	0.602891	0.999591	28.2944	26.735	50.1216	48.4838	1	0	0.0272079	0.943115	0.235696	0.316096	-0.137708	-0.14953	0.649302	0.698376	0.7885	-0.0720141	-0.0678567	-0.0633063	-0.562718	-0.726533	-0.355469	-0.673276	-0.905054	-0.898413	-1.08353	-0.810579	0.592964
B0285.10	2.0978	0.116675	1.73197	0.210471	1.8068	0.114348	1.66277	0.150157	1.65057	0.121124	1.73488	0.134168	0.991978	0.487022	0.851389	-0.125323	0.784525	-0.0645429					0	0	0	0	0	0	2.29205		2.20575		0.20851	0.305821	-0.132336	-0.154961	-0.255372	-0.418453	-0.426755	-0.477702	-0.310666	-0.335541	-0.0364896	-0.157569	-0.26974	-0.163787	-0.340578	-0.0218626	-0.488489
B0285.3	-0.839759	0.0001927	-0.584609	0.0005055	-0.834012	0.000123	-0.785699	2.17e-06	-0.84805	2.72e-05	-0.600262	0.0001034	-0.739281	0.0005726	-0.250432	-0.365292	-0.510811	-0.260725	0.321103	0.0602561	0.0232026	0.999591	16.618	22.0282	22.3935	20.3962	0	0	0.186294	0.491145	0.277283	0.199538	0.0712451	-0.030565	0.765297	0.924973	1.03481	0.183704	0.280783	0.314393	-0.120538	-1.0617	-0.18258	-0.821703	-0.774552	-0.852269	-1.0872	-1.11718	1.09247
B0285.4	-1.03594	1.71e-06	-0.805448	6.01e-10	-1.12243	1e-08	-1.06648	2.24e-10	-1.04075	1.2e-07	-0.700349	9.89e-06	-1.08606	1.11e-08	-0.182568	-0.322743	-0.158574	0.0282688	0.587343	0.201652	0.650194	0.999591	46.1152	72.7245	51.5883	52.3176	0	0	-0.212732	0.546397	-0.121629	0.718093	0.0658438	0.0950292	0.680419	0.795694	0.844006	0.327666	0.492514	0.645756	-0.216487	-0.971488	-0.31518	-1.04224	-0.881623	-0.779395	-1.14171	-1.11204	0.986168
B0285.5	-0.984941	2.77e-06	-0.650278	8.83e-15	-0.956697	2.44e-06	-0.793259	1.12e-06	-0.954308	4.39e-09	-0.627047	9.46e-07	-0.872371	1.56e-06	-0.287574	-0.185352	-0.206286	0.0736464	0.309147	0.550325	0.678694	0.999591	32.9913	43.5887	55.9186	59.7888	1	0	0.257095	0.274186	-0.224142	0.387788	0.153063	-0.232983	-0.022354	0.207312	0.20578	-0.335839	-0.134421	-0.161764	-0.552001	-0.942388	-0.968363	-1.03908	-1.00621	-0.963793	-1.20483	-1.10441	1.17161
B0285.6	0.240211	0.648244	0.679421	0.157776	0.274561	0.488567	0.276958	0.52993	0.0079132	0.986251	0.411919	0.313671	0.319189	0.461251	0.968785	0.773048	1.2083	0.248468	0.0463897	0.070039	9.96e-05	0.999591	0	0	0	0	0	0	-1.31103		-1.3855		-0.287766	-0.133513	-0.498792	-0.541806	-0.654632	-0.571905	-0.566736	-0.612661	-0.123466	-0.274454	-0.063107	-0.184595	-0.305968	-0.105612	-0.153616	-0.0406629	-0.396025
B0285.7	0.770666	0.261694	0.962621	0.0475883	0.982236	0.127535	1.46591	1.34e-05	0.65064	0.136629	2.11563	4.65e-07	1.5353	0.0001161	-0.171911	-0.668711	-0.322627	-0.157436	0.845448	0.248838	0.716474	0.999591	4.16161	3.6096	5.23675	3.7845	0	0	-0.754977	4.59e-08	-3.30218	0	0.136009	0.0812968	-0.574702	-0.641707	-0.645141	-0.0449418	-0.239741	-0.208842	-0.0916088	-0.384658	-0.0858708	-0.339217	-0.143044	-0.112906	-0.226989	-0.0658734	-0.520477
B0285.8	0.382502	0.217738	0.481157	0.0669317	0.27772	0.325801	0.184807	0.498821	0.35098	0.169525	0.385365	0.0990723	0.472718	0.0545734	-0.0157204	0.0559286	0.0178752	0.0333053	0.970264	0.877633	0.981345	0.999591	7.21762	6.25934	4.12992	6.058	0	0	0.475275		-0.477089	0.766581	0.130208	-0.0835633	0.124714	-0.19235	-0.284926	-0.398654	-0.406314	-0.557342	-0.668043	-0.561936	-0.496015	-0.532944	-0.510447	-0.388206	-0.585888	-0.545025	-0.621577
B0285.9	0.395364	0.596831	0.27289	0.163853	0.0736013	0.835816	0.527238	0.0258367	-0.137409	0.584448	-0.41375	0.025431	0.164687	0.679976	-0.297961	-0.324148	-0.184124	0.113135	0.504787	0.257015	0.737653	0.999591	10.5158	13.6603	11.9136	15.6731	0	0	-0.716892	0.323313	0.23472	0.731223	-0.163025	0.207897	-0.314686	-0.292799	-0.52288	0.285508	0.237022	0.270771	-0.151119	-0.303689	-0.178725	-0.294032	-0.363697	-0.462037	-0.205	-0.347616	0.20033
B0286.1	0.537413	0.082322	1.02608	0.0008273	0.710304	0.0032812	0.904773	4.16e-05	0.699173	0.0011569	1.30653	5.22e-07	0.969745	0.0002952	0.208177	0.272568	0.377737	0.169245	0.576506	0.392344	0.480172	0.999591	6.17941	6.57447	4.45084	5.23812	0	0	1.64869	5.03e-17	-1.01689	0.0006872	-0.229365	-0.0055117	-0.490731	-0.501561	-0.553149	-0.220728	-0.331896	-0.410359	-0.606889	-0.626314	-0.201697	-0.317646	-0.526197	-0.156038	-0.336431	-0.147436	-0.635963
B0286.2	1.59022	2.36e-05	1.29758	0.0021176	1.76065	2.09e-05	1.81137	1.09e-11	1.49231	1.5e-05	1.70337	7.52e-05	1.82984	4.14e-09	-0.119674	0.773235	-0.113963	0.0094773	0.870965	0.0297376	0.913756	0.999591	0.508531	0.506592	0.41445	0.39697	0	0			-1.48087		-0.220734	-0.0678432	-0.481276	-0.234955	-0.432632	-0.515706	-0.444989	-0.563906	0.319895	-0.297662	-0.113013	-0.308211	0.15346	0.0682548	0.144787	0.0110942	-0.304506
B0286.3	0.573688	0.0270421	0.871622	0.155688	0.546563	0.0827237	0.339099	0.15038	0.484818	0.0774891	0.357642	0.414446	0.303533	0.170539	0.910379	0.158253	0.554687	-0.347452	0.0612685	0.764281	0.471273	0.999591	57.851	77.268	44.2045	48.9978	0	0	0.366934	0.676596	-1.23068	0.13503	0.0779828	0.174858	0.542997	0.762793	0.937691	-0.095157	0.0279151	0.0453624	-0.123283	-0.654877	0.188564	-0.394029	-0.50178	-0.046784	-0.861234	-0.165181	0.794308
B0286.4	-0.482519	0.0080866	-0.378654	1.43e-05	-0.495881	0.000371	-0.471725	0.0002669	-0.506758	4.13e-07	-0.130394	0.286791	-0.431507	0.0029615	-0.253275	-0.233667	-0.105152	0.138818	0.475919	0.517607	0.843285	0.999591	61.3404	54.2484	60.0933	56.5877	0	0	-0.21023	0.351149	0.342577	0.108648	0.330278	0.107772	1.19363	1.15415	1.17582	0.728351	1.11387	1.17685	-0.492804	-0.165996	-0.229353	-0.840959	-0.623332	-0.982748	-0.377232	-1.00634	-0.522029
B0286.5	1.5037	1.49e-05	0.815725	0.0365947	1.19357	7.46e-05	0.90773	0.0077477	1.40748	9.68e-07	0.335717	0.490343	0.661227	0.0809218	0.875998	1.21583	0.642167	-0.226349	0.0187867	0.0018527	0.164057	0.999591	4.61225	3.5232	2.91134	3.72608	0	0	-0.783297		0.909232		0.0650584	0.0312095	0.0688743	-0.106007	-0.165629	-0.165766	-0.376947	-0.449602	-0.419497	-0.439295	0.0395165	-0.176994	-0.0864097	-0.0952677	-0.288133	-0.0319224	-0.630785
B0286.6	2.57587	1.86e-05	2.91469	3.49e-07	2.62646	1.92e-07	2.85081	3.98e-07	2.61203	2.26e-07	1.51425	0.013254	1.7688	0.0064947	1.57061	0.0996422	0.435134	-1.11681	0.0012099	0.904346	0.711522	0.392719	2.11482	4.08967	1.23689	2.38854	0	0			1.90454		-0.122289	0.047313	-0.265715	-0.233267	-0.279459	-0.26068	-0.418352	-0.157887	0.444908	-0.169549	0.528172	-0.18657	0.508003	0.453704	0.336644	0.439234	-0.0814118
B0294.1	0.434815	0.679556	0.186662	0.823486	0.740121	0.395181	0.935692	0.200235	-0.0625387	0.941793	-0.172259	0.890745	1.56588	0.0251391	-0.171553	0.109	-0.705085	-0.525791	0.88676	0.931081	0.533826	0.999591	0	0	0	0	0	0	1.14026		1.71517		-0.190374	-0.0336395	-0.521614	-0.922978	-0.726763	-0.562994	-0.864275	-0.627983	1.0481	1.47038	1.35832	1.61075	1.0179	1.16864	1.13502	1.37403	-0.621879
B0302.1	-0.0698141	0.764613	-0.199743	0.177378	-0.0395141	0.861411	0.0917485	0.629656	0.0096268	0.974867	0.174249	0.35019	0.120798	0.618219	-0.178547	-0.154651	-0.048669	0.118418	0.783428	0.789722	0.935939	0.999591	20.4182	13.0805	19.6094	17.9733	0	0	-0.41488	0.445232	0.741172	0.0664041	0.218583	0.0068951	0.366181	0.257212	0.217048	-0.233712	-0.287352	-0.243352	-0.164447	-0.654595	-0.007362	-0.401065	-0.188847	-0.155002	-0.324695	-0.285352	-0.315055
B0302.2	-4.26406	0.0563742	-1.80937	0.368289	-1.28944	0.380457	-0.940762	0.505019	-2.15007	0.210156	-1.9221	0.270334	-1.04163	0.514079	1.98461	-0.66591	1.32942	-0.660192					0	0	0	0	0	0	-2.86276		-0.809822	0.643149	-0.151767	-0.256442	-0.50857	-0.72336	-0.625468	-0.34357	-0.796197	-0.75808	0.189211	0.080745	0.315624	0.0801418	0.016086	0.041282	0.0259514	0.0174592	-0.407968
B0302.4	-1.03188		-1.03446		-0.613197		0.708231		0.0980345		1.09319		1.29746		0.264802	-2.30548	-0.225856	-0.508251					0	0.427385	1.79157	0	0	0	-1.34622	0.172179	1.49642	0.005803	-0.160126	-0.738142	-0.534134	-0.718904	-0.713304	-0.4015	-0.827106	-0.722211	-0.0157534	0.021597	-0.138399	-0.222251	-0.0923482	0.232696	0.0305394	-0.0269403	-0.573994
B0302.5	0.461189	0.0653819	0.823588	0.0017054	0.2987	0.207915	0.554546	0.0014977	0.527812	0.0055729	0.313561	0.164756	0.595512	0.0049951	0.0029002	-0.252037	-0.146749	-0.147266	0.994861	0.482804	0.818358	0.999591	107.985	85.9815	82.2306	76.462	0	0	1.58786		-0.0785269		-0.0749681	-0.0901323	0.0547579	-0.140478	0.0305041	-0.223301	-0.138519	-0.227993	-0.0590048	-0.445611	-0.211383	-0.613261	-0.479509	-0.498871	-0.018986	-0.177816	-0.457092
B0303.11	1.11771	3.96e-09	0.78382	0.0001482	1.01237	4.76e-07	0.472728	0.0044764	0.877257	3.84e-09	0.467726	0.0320329	0.700425	0.0041874	0.550763	0.781039	0.30185	-0.250052	0.0817126	0.0025538	0.531549	0.999591	6.44338	8.97003	9.89126	11.2992	0	0	-0.591501		1.02442		-0.257849	-0.104011	-0.294743	-0.34263	-0.403656	-0.447008	-0.540894	-0.5223	-0.497938	-0.478503	-0.0787629	-0.375276	-0.164321	-0.125906	-0.22224	-0.284416	-0.533769
B0303.14	-0.254558	0.3988	-0.0893842	0.728605	-0.217337	0.357467	-0.191979	0.399484	-0.283128	0.184066	-0.168758	0.459236	0.0041756	0.988373	-0.133868	-0.216254	-0.0774527	0.0472917	0.797788	0.549484	0.902086	0.999591	1.52918	2.41534	2.72406	2.95848	0	0	1.07958	0.335243	0.204746	0.856761	0.0475037	-0.0415735	-0.363885	-0.368331	-0.328132	-0.658641	-0.5832	-0.685782	-0.202179	-0.830074	-0.311056	-0.788277	-0.400533	-0.435185	-0.727947	-0.676009	0.309561
B0303.15	-0.843809	6.79e-05	-0.610573	1.41e-08	-0.902995	7.58e-07	-0.851141	1.17e-08	-0.832087	2.68e-06	-0.520333	0.0006571	-0.898768	3.1e-08	-0.0106668	-0.242161	0.0392288	0.0495108	0.976355	0.290845	0.9387	0.999591	73.718	110.319	108.737	101.131	0	0	-0.330403	0.238378	-0.496922	0.0480691	0.0409997	0.0580415	0.416339	0.42683	0.56284	0.324027	0.552954	0.924779	-0.387337	-0.762531	-0.213957	-0.800643	-0.668123	-0.954139	-1.00461	-0.994919	0.25091
B0303.16	1.29923		3.00231	0.223505	1.25571		1.17962	0.701522	1.37407	0.628472	2.18519	0.324052	3.04905	0.111421	1.02663	0.173234	0.548542	-0.478379	0.382209		0.802559	0.999591	0	0	0	0	0	0	0.865243		1.90454		-0.0696869	0.0319594	-0.449308	-0.496565	-0.440737	-0.503363	-0.470161	-0.600422	0.0832753	-0.336547	-0.0785205	-0.21043	-0.150876	-0.0018843	-0.126468	-0.352455	0.0572727
B0303.2	0.302395	0.433356	0.211919	0.597746	0.391496	0.182644	0.351342	0.243673	0.441492	0.0923467	0.779463	0.0043663	0.35267	0.298074	0.438607	0.63804	0.235094	-0.189552	0.396029	0.089223	0.726379	0.999591	5.26567	5.646	5.27598	4.3897	0	0	0.169022	0.459676	0.0082468	0.979752	0.320218	-0.0524764	0.85456	0.917779	0.968752	0.102983	0.420705	0.39588	-0.298724	-1.00707	-0.3771	-0.927476	-0.357353	-0.630544	-0.963694	-0.89589	0.239387
B0303.3	-0.0254342	0.91346	0.150666	0.373673	-0.206647	0.196754	-0.151763	0.369367	-0.181286	0.11012	-0.201864	0.149878	-0.174156	0.228619	-0.0389018	-0.107184	0.111597	0.148373	0.908261	0.479515	0.766306	0.999591	132.739	160.233	153.461	163.425	0	0	-0.0510271	0.851404	-0.0960657	0.717359	0.208942	0.122083	1.21645	1.42188	1.40467	0.42409	0.690434	0.698617	-0.755895	-1.02929	0.0228903	-0.877297	-0.963981	-0.774128	-1.08251	-0.805795	-0.340316
B0303.4	-0.46396	0.0225555	-0.265024	0.0145061	-0.481882	0.0076536	-0.362867	0.0252127	-0.465983	0.0001649	-0.321025	0.0220005	-0.395076	0.0446205	-0.293239	-0.220221	-0.189215	0.0957673	0.379245	0.503788	0.661923	0.999591	57.7247	52.9159	80.7077	84.2672	1	0	0.0908769	0.824838	-0.344433	0.274244	0.244261	0.012262	1.23039	1.37389	1.25379	-0.112997	0.0209319	0.0814936	-0.782044	-0.961657	-0.632419	-0.902725	-0.802387	-0.925501	-1.29804	-1.18067	-0.265275
B0303.7	-0.0275003	0.90819	-0.0181395	0.913651	-0.0211652	0.918584	0.136684	0.451102	0.0255925	0.913336	0.157918	0.393237	0.0845955	0.773913	-0.216198	-0.214965	-0.205958	0.006292	0.546462	0.339987	0.58978	0.999591	18.1132	16.7035	17.9963	21.5582	0	0	-0.385542	0.249278	-1.07434	3.95e-06	-0.0708114	-0.0576532	-0.30228	-0.174638	-0.106024	-0.0163374	-0.0340211	-0.0565828	-0.811452	-0.769058	-0.0613594	-0.288677	-0.978132	-0.340384	-0.770524	-0.391101	0.657185
B0303.8	-0.0215731	0.987582	-0.816238	0.594318	0.0362772	0.972856	1.10245	0.177744	-0.012674	0.992656	-0.0714385	0.957399	0.595584	0.543088	1.07282	1.21554	0.897291	-0.172931	0.23219	0.23137	0.485178	0.999591	0.426799	0.403525	0.769916	0.478774	0	0	1.1697		-0.0599715		0.239966	-0.0841116	0.500211	0.532329	0.693595	-0.336279	-0.10852	-0.0624348	-0.469134	-0.716198	-0.0106565	-0.316046	-0.58285	-0.127313	-0.646279	-0.418149	0.211689
B0303.9	-0.908594	1.47e-05	-0.650501	5.16e-10	-0.900124	1.6e-05	-0.876536	1.37e-09	-0.890175	1.12e-06	-0.550388	1.69e-05	-0.808704	9.89e-05	-0.392248	-0.326377	-0.255201	0.131696	0.0495479	0.101379	0.584711	0.999591	21.3104	31.9049	37.0688	37.2717	0	0	-0.153869	0.559521	0.261306	0.234937	0.24107	-0.105413	0.498311	0.53119	0.690968	-0.203795	-0.050494	0.224903	-0.467147	-0.711851	-0.249496	-0.914393	-0.578865	-1.00846	-0.643196	-0.956086	0.207617
B0304.1	0.536132	0.220609	1.32526	0.0005829	1.05557	0.0089403	1.44819	1.45e-05	0.711669	0.0526624	1.97619	2.88e-07	1.45699	6.89e-05	-0.0284438	0.220835	0.183511	0.213088	0.966303	0.67294	0.828862	0.999591	2.56633	4.03882	2.50105	3.73236	0	0	-0.197781		0.574856		-0.0260172	-0.0306556	-0.201481	-0.510001	-0.472973	-0.224637	-0.293596	-0.289242	-0.14635	-0.0391112	0.384803	0.321371	0.190295	0.507281	0.374849	0.617395	-0.724458
B0304.2	-1.20271	8.58e-08	-0.788295	3.35e-10	-1.29527	2.72e-08	-1.21178	2.39e-07	-1.32349	4.98e-06	-0.724623	0.0001278	-1.17989	2.36e-09	-0.870213	-0.768177	-0.66005	0.207613	6.63e-08	1.21e-05	0.0037111	0.999591	61.65	91.8509	74.1024	70.5766	0	0	0.0001192	0.99971	-0.751465	0.0017434	0.0847178	0.0010172	0.587535	0.929237	0.866012	0.115453	0.510698	0.437481	-0.270776	-0.42137	-0.207906	-0.381503	-0.256016	-0.182114	-0.420259	-0.255065	0.136767
B0304.3	-0.144572	0.803829	0.41569	0.371417	0.232692	0.638226	0.509083	0.245784	0.0480042	0.908869	1.25237	0.0010014	0.565646	0.210261	0.341964	-0.112444	2.05519	1.73149	0.713113	0.889888	3.86e-08	0.0152001	0.799471	1.08897	1.02913	1.06499	0	0	-0.783297				-0.0904787	0.0243281	-0.616225	-0.671648	-0.577958	-0.450133	-0.60639	-0.562312	-0.440159	-0.474157	-0.176301	-0.42836	-0.019048	0.0309585	-0.0544617	-0.0363301	-0.79386
B0304.4	-1.12887	2.64e-06	-0.552341	0.0116027	-1.19636	1.21e-07	-0.863977	0.0001957	-1.08546	0.0001296	-0.586648	0.0024166	-0.782156	0.0027827	-0.374784	-0.397515	-0.290099	0.08874	0.166264	0.149221	0.449276	0.999591	48.0386	62.9091	55.4964	66.025	1	0	-0.209513	0.692043	-0.953046	0.0058977	0.0686267	0.260734	0.657223	1.02391	0.899644	0.144692	0.448433	0.496743	-0.358388	-0.446508	0.113547	-0.550006	-0.311175	-0.0835054	-0.475638	-0.207047	0.112402
B0304.5	0.340427	0.790378	0.994969	0.328663	0.378724	0.717647	0.0596175	0.959176	0.46009	0.648946	0.25414	0.807556	0.560204	0.56346	-0.513379	-0.664473	-0.868522	-0.345008	0.529339	0.541761	0.424978	0.999591	0	0.948293	0.582012	0	0	0	0.178489		-1.78476		-0.137361	-0.241488	-0.678236	-0.821865	-0.772328	-0.661804	-0.860349	-0.748931	-0.139266	-0.236882	-0.019941	-0.116044	-0.0213167	0.160537	-0.129625	0.0335418	-0.769686
B0304.6	-0.757149	0.688799	-0.105022	0.95464	-0.262352	0.844175	-0.110939	0.94062	-0.956078	0.513596	-0.178453	0.905233	0.927741	0.41795	-0.374707	-0.630908	0.656908	1.04568	0.758048	0.453016	0.57742	0.846387	0	0.283056	0	0	0	0	-0.297708		-1.19329	0.562821	-0.391252	-0.223385	-0.493077	-0.559485	-0.64129	-0.593184	-0.741638	-0.651809	-0.0101232	-0.25232	0.120248	-0.198787	0.157434	0.319745	0.103811	0.229018	-0.544782
B0304.7			1.79702		0.348579		1.71429		2.50212	0.486884	1.98782		2.38003		0.213011	1.42559	-2.30115	-2.53792					0	0	0	0	0	0					0.0237805	-0.232974	-0.628262	-0.650034	-0.715593	-0.586148	-0.695261	-0.718757	0.0627923	-0.168492	0.0200706	-0.178777	0.0183144	-0.101328	0.072732	0.0908459	-0.532488
B0304.8	-1.94647	0.0297749	-1.23454	0.158625	-2.07807	0.0041348	-1.57179	0.0291539	-1.60073	0.024632	-0.557866	0.473078	-1.87931	0.0128304	0.241717	-0.764002	-0.0762689	-0.313058	0.717005	0.350193	0.948365	0.999591	0	0.275286	0.371045	0	0	0	0.213019	0.284142	-1.59232	0.0113539	-0.119711	-0.152827	-0.637652	-0.623784	-0.535427	-0.396437	-0.392907	-0.326918	0.202859	-0.0643896	-0.0524438	-0.166944	0.193669	-0.0075978	0.0211322	-0.0512671	-0.360712
B0304.9	-0.177976	0.93518	0.157486	0.941722	-0.352699	0.827347	-1.22518	0.499802	0.464458	0.740095	-0.0855619	0.970134	-0.0681412	0.96935	1.57096	-0.492984	1.04472	-0.542204	0.213172	0.631839	0.607114	0.999591	0	0	0	0	0	0	-0.783297		-0.0599715		-0.179997	-0.290193	-0.696898	-0.685678	-0.692576	-0.681926	-0.690893	-0.691329	-0.178424	-0.485484	-0.271429	-0.308809	-0.0966658	-0.17993	-0.0913755	-0.105817	-0.710428
B0310.1	0.438346	0.207859	0.234219	0.469674	0.453396	0.171314	-0.0449272	0.890748	0.570107	0.0476413	0.613201	0.0198274	0.243989	0.51123	0.226013	0.432145	0.411265	0.196071	0.679126	0.256017	0.405486	0.999591	5.24213	7.92937	4.22291	5.15911	0	0	0.732568	0.542595	1.15677	0.356208	0.0067946	0.0302662	-0.208526	-0.531466	-0.574792	-0.32512	-0.670423	-0.622495	0.216188	0.106663	0.259337	0.107364	0.378385	0.232629	0.293301	0.406167	-0.389917
B0310.2	0.196352	0.511268	0.102813	0.710589	0.212661	0.441037	0.0963045	0.715087	-0.0085041	0.973306	0.110924	0.7289	0.311338	0.227604	0.375843	0.158566	0.105082	-0.273387	0.296979	0.649569	0.872541	0.999591	2.78914	3.98432	3.52956	4.97242	0	0	-0.290505		1.40725	0.188111	-0.041368	-0.0823919	-0.406854	-0.357291	-0.518538	0.0293462	-0.250087	-0.189873	0.261359	0.055339	0.568492	0.598793	0.260709	0.552013	0.388369	0.72414	-0.509688
B0310.3	2.52029	4.41e-06	2.5141	1.69e-05	2.68215	2.76e-07	2.2581	4.04e-06	2.2153	5.98e-07	2.48722	1.19e-07	2.57561	7.91e-08	-0.225435	0.219821	-0.180934	0.0615102	0.74359	0.782096	0.884654	0.999591	1.84442	2.30724	1.67042	1.66062	0	0					0.0113941	0.0190136	-0.42641	-0.698283	-0.811038	-0.536675	-0.715771	-0.667548	0.0812337	0.047275	0.306486	0.175016	0.0424636	0.287271	0.227828	0.424694	-0.665776
B0310.5	0.188356	0.451159	-0.494395	0.0188702	-0.0357335	0.886586	-0.85671	0.0004811	0.262127	0.442988	-0.0061558	0.990408	-0.703434	0.0050893	0.360349	0.438973	0.161065	-0.194327	0.230898	0.0353017	0.758275	0.999591	39.1907	36.6037	33.5799	33.9794	0	0	1.38773	0.230635	0.467392	0.706923	0.0321779	0.0032972	-0.0745521	-0.244721	-0.276464	-0.434398	-0.573086	-0.663581	0.158897	-0.0063003	0.243891	0.341928	0.070151	0.318929	0.47263	0.619697	-0.331564
B0310.6	1.78168	0.267126	0.727387	0.738456	2.24753	0.0609025	1.16148	0.473311	1.9877	0.0877582	1.11853	0.567301	1.03152	0.543449	-0.209179	-0.565168	0.0279203	0.206036	0.920652		0.993656	0.999591	0	0	0.614864	0	0	0					-0.0045191	0.0265654	-0.543959	-0.650177	-0.712108	-0.706138	-0.785644	-0.519899	-0.175311	-0.0867208	-0.223745	-0.146133	0.0441922	-0.059401	0.165207	0.403728	-0.399535
B0331.1	3.17528	1.8e-28	1.90609	5.09e-05	3.00901	6.19e-19	2.18327	3.59e-16	2.55149	1.37e-09	0.720944	0.0722346	2.33645	7.39e-17	0.442647	0.589127	0.231978	-0.199572	0.485269	0.292274	0.812427	0.999591	1.07196	0.530797	0.48571	0.544046	0	0	0.917948	0.340678	0.255811	0.778069	0.220088	0.0390085	0.0381607	0.013235	-0.190368	-0.485948	-0.426052	-0.682404	-0.24385	-0.329292	0.0202691	0.0294557	-0.177129	-0.0283491	-0.0631796	0.0014007	-0.627
B0331.2	1.0486	0.182029	2.48112	0.0131772	1.63023	0.0020332	2.43426	4.86e-06	1.14974	0.0964477	1.46573	0.0225922	2.9033	1.02e-07	0.725742	-0.0025116	2.02423	1.29914	0.684368		0.19558	0.999591	0	0.134615	0	0	0	0			1.90454		-0.172553	-0.245665	-0.498642	-0.746315	-0.663403	-0.549537	-0.704935	-0.658448	-0.0747556	-0.224276	0.160943	-0.207165	0.0573859	0.108947	0.0943098	0.178264	-0.521482
B0334.1	0.608743	0.0015115	0.616718	0.0061117	0.652082	6.3e-05	0.552836	0.0001989	0.571442	0.0003537	0.539075	0.0113357	0.464118	0.0256908	0.624315	0.782737	0.455268	-0.16508	0.12621	2.16e-05	0.390497	0.999591	226.634	180.983	115.946	143.15	0	1	0.804941	0.58252	1.53249	0.333672	0.0276618	0.0318067	0.0611432	-0.0852238	-0.280957	0.353285	0.177799	0.129424	0.0074813	-0.391366	0.0922597	-0.160046	-0.21252	0.0514884	-0.210616	-0.135921	-0.135608
B0334.10	3.06552		2.3353		2.21793		1.09291		2.89797	0.287707	0.442446		1.69065		1.08577	0.521047	0.475607	-0.579984	0.676059		0.930659	0.999591	0	0	0	0	0	0	0.178489		0.291626		-0.0396467	-0.0107349	-0.343454	-0.423754	-0.353591	-0.0255552	0.013333	0.240986	0.308451	0.131427	0.294254	0.221625	0.153309	0.309522	0.0937452	0.110864	-0.307199
B0334.11	-0.811597	0.0001839	-0.505743	7.27e-09	-0.800871	0.0001112	-0.625611	1.84e-05	-0.843891	7.25e-08	-0.595614	1.57e-05	-0.680227	0.0005465	-0.267274	-0.171588	-0.184422	0.0753635	0.303084	0.57381	0.705159	0.999591	40.4361	61.5369	68.4976	72.1659	0	0	0.179832	0.491565	-0.295542	0.27257	0.153048	-0.0216905	0.810202	1.03733	1.24192	0.0913246	0.27325	0.421587	-0.127074	-0.905233	-0.170522	-0.901494	-0.711065	-0.751659	-0.970879	-0.822615	1.09578
B0334.13	0.778101	0.326893	0.125016	0.887729	0.684907	0.275677	-0.144428	0.838156	0.134919	0.833749	0.894998	0.166447	0.0383259	0.964882	0.272062	0.267467	0.160859	-0.101746	0.762811	0.755891	0.916653	0.999591	1.37864	2.60452	0.726341	0	0	0	1.9401		0.0031659		0.0108182	-0.113203	-0.359357	-0.253162	-0.444585	-0.398483	-0.269236	-0.369242	0.0114035	-0.537182	-0.0900371	-0.527329	-0.190025	-0.217742	-0.364578	-0.548872	-0.0191931
B0334.15	-0.53858	0.0109566	-0.4563	0.0002985	-0.601087	0.0009233	-0.582141	0.0001455	-0.62532	8.33e-08	-0.359646	0.0119431	-0.618407	0.0009844	-0.379765	-0.314356	-0.18139	0.187292	0.266771	0.444509	0.733457	0.999591	42.4687	46.9314	64.0922	60.3708	0	0	-0.458413	0.300794	-0.800756	0.0508085	0.135225	-0.27251	0.551738	0.844354	1.05325	0.163001	0.233027	0.560554	0.0447619	-0.976918	-0.187479	-1.30446	-0.964631	-1.07382	-1.12078	-1.10135	1.47252
B0334.2	0.718469	0.0019538	0.637651	0.0030161	0.594953	0.0051328	0.606351	0.0066949	0.664396	0.0003479	0.345958	0.134893	0.470176	0.0234354	0.266919	0.192196	0.210201	-0.0538984	0.399581	0.423858	0.533533	0.999591	11.4137	10.7641	10.2777	9.28135	0	0	-0.219917		-0.1011		0.0229494	0.0139969	0.553475	0.396727	0.533308	0.456307	0.221851	0.486747	0.042932	-0.404966	0.270148	-0.324668	-0.0887257	-0.182995	-0.338187	-0.0049835	-0.29753
B0334.20					0.348579		0.3871								-0.933853		-0.310504	0.623598					0	0	0	0	0	0					0.0305833	-0.119468	0.0880543	-0.0716334	0.0618582	0.643876	0.509475	0.754854	-0.185913	-0.284868	-0.278492	-0.617609	-0.67057	-0.802302	-0.449171	-0.6403	-0.277689
B0334.3	0.285122	0.184258	0.501509	0.0001519	0.196964	0.289559	0.345041	0.0155633	0.185564	0.178706	0.0681463	0.713398	0.364626	0.0160351	-0.121342	-0.0242783	-0.150818	-0.0331556	0.760321	0.943405	0.692123	0.999591	157.972	160.681	138.292	153.075	0	0	0.183171	0.705786	0.417621	0.222438	0.12864	-0.106274	0.549712	0.733396	0.702775	0.269171	0.303433	0.388091	-0.556563	-1.05471	-0.266594	-0.926536	-0.848113	-0.588424	-0.889649	-0.717247	0.646365
B0334.4	-1.00103	8.15e-06	-0.644722	5.67e-07	-1.03158	6.62e-06	-0.875919	5.15e-08	-0.995189	6.73e-06	-0.690672	3.97e-06	-0.919786	1.71e-06	-0.296581	-0.524089	-0.313909	-0.0131014	0.30609	0.0199622	0.254232	0.999591	94.0796	161.095	129.914	128.707	0	0	-0.47408	0.0773893	-0.358	0.123242	0.109534	0.0855927	0.781479	1.03035	1.19117	0.490447	0.747676	1.09426	-0.162443	-0.901081	0.175846	-0.822852	-0.749618	-0.73552	-0.935149	-1.175	1.0294
B0334.5	-0.634555	0.0027936	-0.682863	4.89e-07	-0.718375	0.0001802	-0.647972	0.0002806	-0.680574	4e-09	-0.381619	0.0087236	-0.712067	0.0003125	-0.243354	-0.250062	0.109647	0.3398	0.645191	0.663691	0.87792	0.999591	61.2041	47.4234	68.0006	70.2153	0	0	-0.481997	0.237956	-0.742804	0.0301744	-0.240572	-0.207923	0.194136	0.287691	0.588163	-0.128964	-0.106575	0.100264	-0.168455	-1.28816	-0.329733	-1.12312	-1.09936	-0.728102	-1.06231	-0.93945	1.48964
B0334.6	1.57395	0.0006612	1.8591	2.05e-05	1.77082	3.19e-06	2.0092	1.2e-07	1.85437	0.0002745	1.5933	0.0004056	1.94737	6.34e-06	0.925611	1.4875	0.876799	-0.0481176	0.17804	0.0002374	0.230896	0.999591	0.306571	1.35904	0.773139	0.772511	0	0	0.259417		2.35627	0.12793	0.0130352	-0.188096	-0.388482	-0.402112	-0.480426	-0.367173	-0.573707	-0.678713	0.169515	-0.23635	-0.12033	-0.287656	0.0410744	0.0454795	-0.040698	-0.119428	-0.306338
B0334.7	-0.21904		0.287526		0.286307	0.902892	0.189084	0.939304	-0.870751	0.726856	-0.242916		0.107708	0.966392	-1.45729	-1.51983	-1.4551	0.0140129	0.484242		0.61015		0	0	0	0	0	0	0.651454	0.657732	0.721606	0.666112	0.295442	-0.0059717	-0.462705	-0.662897	-0.830055	-0.48989	-0.552199	-0.572202	-0.155376	-0.304464	-0.128541	-0.297196	0.0019197	-0.0738958	-0.0850767	-0.186924	-0.560686
B0334.8	-1.04194	4.07e-07	-0.774742	4.71e-16	-0.998896	9.3e-09	-0.930405	4.85e-09	-1.03557	5.46e-14	-0.489437	0.0007805	-0.980288	5.42e-09	-0.622525	-0.401155	-0.413078	0.19607	0.158669	0.38133	0.424978	0.999591	21.2721	20.4917	35.0513	32.2196	0	0	-0.235312	0.336272	0.103868	0.69496	-0.171435	-0.0542196	0.0860912	0.270177	0.399396	-0.149325	0.0502305	0.0875243	0.189226	-0.376237	-0.0978011	-0.597218	-0.333233	-0.588147	-0.531641	-0.54254	0.923934
B0336.1	-0.859918	4.08e-05	-0.632509	1.25e-07	-0.83801	1.65e-05	-0.744797	4.44e-06	-0.842144	2.33e-08	-0.436917	0.0014432	-0.771212	2.66e-05	-0.0897097	0.334288	0.0546779	0.134319	0.827452	0.370478	0.940622	0.999591	33.0742	38.5578	62.1286	62.9622	1	0	0.0874483	0.637266	0.871984	9.22e-09	0.0382068	-0.252735	0.51206	0.494657	0.605852	-0.149645	-0.0204592	0.0253584	-0.378063	-1.13589	-0.281503	-0.990253	-0.824167	-0.920421	-1.16526	-0.909529	0.506726
B0336.10	-0.226709	0.309485	-0.154597	0.147467	-0.397182	0.0218003	-0.450756	0.0001317	-0.308099	0.0591798	-0.279342	0.0529077	-0.401778	0.0260692	-0.364686	-0.397852	-0.297385	0.0700908	0.302577	0.0987353	0.395096	0.999591	2253.37	3300.21	2330.45	2226.46	0	1	-0.656517	0.0521806	-1.31347	6.42e-07	0.402087	0.429149	1.24613	1.63494	1.80084	1.39745	1.95463	2.14575	-0.227283	-0.911886	-0.292911	-0.831125	-0.843495	-0.81769	-1.10195	-1.03656	0.54559
B0336.11	0.773796	0.0044259	0.911628	0.0037492	0.835583	0.0021621	0.672876	0.0032464	0.872494	0.0004546	1.1331	1.57e-06	1.13935	4.27e-05	0.137331	0.357925	0.2331	0.10221	0.759891	0.337862	0.741101	0.999591	5.67099	7.41224	4.55235	5.01508	0	0	0.776012		-1.68195		-0.0138001	0.10849	0.394647	0.460742	0.562095	0.316854	0.55276	0.622278	-0.442759	-0.755779	-0.144631	-0.316028	-0.800134	-0.519016	-0.950312	-0.731231	0.409971
B0336.12							0.3871										0.41083	0.623598					0	0	0	0	0	0	1.14026				0.0080172	-0.261283	0.694851	0.72456	0.650602	0.0357504	0.36292	0.35572	-0.662565	-1.04439	-0.411801	-1.1413	-0.819114	-0.724662	-1.06882	-0.912295	0.162295
B0336.13	-1.10126	1.9e-06	-0.857742	1.85e-08	-1.10708	8.91e-08	-1.05052	2.59e-13	-1.11814	2.37e-07	-0.768518	3.01e-07	-1.07317	5.71e-10	-0.399849	-0.529395	-0.367938	0.0340749	0.107801	0.0049424	0.170728	0.999591	56.1	86.9186	78.2343	77.8961	0	0	0.554101	0.180647	0.393713	0.341589	-0.135803	0.0618189	0.151234	0.351525	0.431376	0.0453593	0.381277	0.411043	-0.382405	-1.05564	-0.175796	-1.10708	-0.94673	-1.13744	-1.17907	-0.828192	1.11147
B0336.2	-0.413222	0.0206109	-0.488146	2.43e-05	-0.503006	0.0004212	-0.465784	0.0023664	-0.422998	0.0008037	-0.141099	0.317443	-0.470425	0.0067827	-0.126772	0.0088994	-0.0277426	0.0963809	0.525691	0.981137	0.941229	0.999591	334.629	352.451	395.707	398.006	0	0	0.476102	0.0027482	0.965975	5.17e-08	0.406996	-0.0419508	1.43551	1.45471	1.2845	0.43364	0.488856	0.531233	-0.223937	-0.952442	0.0319728	-0.857394	-0.827397	-0.752747	-1.06676	-1.04411	0.737056
B0336.3	-0.605511	0.0026332	-0.454322	0.0006519	-0.583509	0.0011365	-0.450268	0.0021852	-0.602844	4.57e-07	-0.327587	0.0370745	-0.51419	0.0113479	-0.0502401	0.220774	0.219021	0.255775	0.933769	0.711869	0.740169	0.999591	56.9818	49.1129	102.352	103.588	1	0	-0.337795	0.0227971	0.377343	0.170647	0.0853001	0.161145	0.661531	0.665399	0.51223	0.214358	0.414215	0.310568	-0.589422	-1.04991	-0.146711	-0.997482	-0.874757	-0.808995	-1.08922	-0.976356	0.50472
B0336.4	-0.62317	0.0017343	-0.278354	0.0445667	-0.486696	0.0219152	-0.207945	0.280995	-0.434657	0.0417537	-0.163891	0.321721	-0.429284	0.0358537	0.0707505	-0.0102856	0.05523	-0.0184513	0.781225	0.968983	0.89655	0.999591	8.47086	12.4238	13.5622	13.1582	0	0	0.364752	0.540882	-1.18937	0.0170253	0.377981	-0.0576326	1.06801	1.20582	1.32055	0.0282429	0.259884	0.223523	-0.391886	-1.13171	-0.348844	-0.973234	-0.712551	-0.691264	-0.931403	-0.830373	0.638454
B0336.5	-0.967326	3.48e-05	-0.799751	1.81e-15	-0.98102	5.77e-06	-0.822099	1.22e-09	-0.976574	4.55e-09	-0.599461	8.49e-05	-0.800198	0.000332	-0.5964	-0.516083	-0.405624	0.179226	0.0566461	0.135362	0.360363	0.999591	35.0101	54.5759	74.8707	72.7089	0	0	-0.166526	0.518513	0.258985	0.329329	0.0729595	-0.230941	0.33533	0.570451	0.815342	0.292172	0.387853	0.557381	-0.423732	-1.03023	-0.381456	-1.04679	-0.850266	-0.917051	-1.13655	-1.32727	1.04081
B0336.6	-0.848377	6.05e-05	-0.537033	1.25e-10	-0.85171	7.07e-06	-0.748806	2.73e-07	-0.878258	4.42e-07	-0.554055	1.1e-05	-0.757096	0.0001041	-0.53301	-0.591549	-0.463192	0.0629559	0.0204142	0.0085577	0.146271	0.999591	85.964	132.015	154.302	157.613	0	0	-0.659025	0.0163524	-0.66314	0.0086091	-0.0536677	-0.0656516	0.411443	0.619967	0.850888	-0.0218278	0.208139	0.24707	-0.424283	-1.0546	-0.533243	-1.05938	-0.927457	-0.94027	-1.27053	-1.05685	1.00317
B0336.7	-0.829734	8e-05	-0.48787	4.67e-06	-0.886283	6.42e-07	-0.609713	0.00045	-0.863341	1.3e-09	-0.516885	0.0003431	-0.727258	5.29e-06	-0.440496	-0.233046	-0.218436	0.211922	0.171837	0.544997	0.692021	0.999591	16.3452	17.1044	22.6001	24.3423	0	0	0.348899	0.0325614	0.679043	4.61e-05	0.212067	-0.192433	0.494864	0.729018	0.82392	-0.256062	0.0248127	0.079485	-0.389865	-1.23804	-0.420959	-1.19295	-0.663557	-0.892069	-0.784561	-0.967833	0.899827
B0336.8	-0.709542	0.0021173	-0.182181	0.211405	-0.755911	0.00086	-0.612684	0.0096797	-0.749484	0.0020155	-0.506424	0.0012565	-0.664649	0.0006197	-0.749632	-0.733557	-0.660706	0.0865132	1.88e-06	4.71e-05	0.0030054	0.999591	80.0169	113.29	103.152	102.742	0	0	0.297972	0.586529	0.154305	0.757813	0.335926	0.203645	1.05048	1.17551	1.28234	0.226752	0.497257	0.554092	-0.367522	-1.16028	-0.272158	-1.16163	-0.714206	-0.52709	-1.01128	-0.977853	0.618432
B0336.9	-1.14621	2.52e-07	-0.906919	2.84e-17	-1.07396	5.86e-08	-1.02531	1.86e-14	-1.04579	1.09e-13	-0.528981	0.0001916	-1.03682	1.58e-07	-0.122769	-0.108813	-0.104895	0.0118629	0.66296	0.729523	0.852346	0.999591	27.4052	27.7807	37.7455	43.8694	0	0	-0.304158	0.0714655	0.157832	0.532859	0.3899	-0.0007153	1.33822	1.91716	2.08939	0.0969171	0.541014	0.753055	-0.292014	-0.894994	-0.0834492	-0.889178	-0.929853	-0.767865	-1.04183	-0.957186	1.04761
B0344.2	0.144054	0.782824	0.661665	0.172384	0.551748	0.258147	0.913385	0.0054199	0.185396	0.703047	1.70796	9.52e-05	1.22778	0.0023579	0.0488665	0.29994	0.288382	0.232218	0.959719	0.771728	0.815889	0.999591	0	0.784799	0.776806	0	0	0	0.178487		0.963296		0.0466635	0.0040457	-0.450042	-0.614241	-0.593839	-0.370609	-0.540041	-0.532994	0.511424	1.30286	0.289174	0.853533	0.585526	0.468145	0.918507	0.596266	-0.659675
B0348.1					0.348579		0.3871				0.442446		1.15222		0.508819		0.41083	-0.0977355					0	0	0	0	0	0					-0.0180236	-0.173394	-0.167601	-0.435175	-0.473534	-0.429534	-0.763875	-0.60696	0.0503116	0.0036093	0.0187411	0.0611423	0.324728	0.2912	0.0766068	0.248601	-0.647303
B0348.2	0.230786	0.885339	1.18669	0.527082	-0.197567	0.889688	0.335008	0.80191	-0.086393	0.951097	1.35598	0.164461	1.5841	0.134901	-0.218504	0.137799	0.899766	1.13868	0.910805		0.711741	0.999591	0	0	0	0	0	0					-0.167804	0.0401797	-0.0118003	-0.171383	-0.177817	-0.139198	-0.335129	-0.40201	-0.575333	-0.63966	-0.168954	-0.463716	-0.109521	0.198707	-0.282022	0.0561963	-0.904091
B0348.4	0.627634	0.0002295	0.771445	5.35e-08	0.623038	4.63e-05	0.669277	1.24e-07	0.658891	4.76e-05	0.883921	1.5e-10	0.828843	1.01e-06	-0.146625	0.0013858	0.0146325	0.154791	0.710362	0.998376	0.97841	0.999591	23.0296	17.8912	21.5664	21.3182	0	0	0.257632	0.46004	-2.43359	2.11e-24	-0.220851	-0.060574	-0.337539	-0.323451	-0.502284	-0.144723	-0.236976	-0.239029	-0.487003	0.16025	-0.197613	-0.12302	-0.102961	-0.115998	-0.270924	-0.160036	-0.374861
B0348.5	-0.179413	0.830146	-0.337087	0.664324	-0.268232	0.729302	-0.49995	0.43629	-1.05246	0.077943	0.321234	0.648197	-0.568316	0.424946	0.0665128	0.656668	0.48021	0.408773	0.947853	0.362564	0.596249	0.999591	1.24936	1.26428	1.0303	0.881665	0	0	0.486091	0.0948724	-3.60353	1.57e-13	-0.0489253	0.0400886	-0.307993	-0.20112	-0.236397	-0.148122	0.134787	0.356242	0.534367	0.487848	0.634186	0.517716	-0.010581	0.341503	-0.0244878	0.193351	0.380505
B0348.6	-1.07847	8.31e-08	-0.921623	4.04e-14	-1.13009	6.3e-11	-1.10199	2.68e-14	-1.12878	1.22e-24	-0.581038	1.58e-05	-1.10784	2.28e-09	-0.96257	-0.418535	-0.646912	0.302174	0.005323	0.320116	0.0970613	0.999591	145.648	164.223	201.053	190.001	0	0	-0.0514007	0.866412	-0.0716562	0.801404	0.337567	0.0071878	1.42111	1.61091	1.61209	0.471274	0.817353	1.25735	-0.119641	-0.328092	0.267189	-0.11335	-0.625489	-0.480236	-0.766868	-0.460401	0.659793
B0350.2	0.574953	0.0036718	0.674923	7.2e-06	0.736555	0.0009927	0.888054	1.44e-07	0.691527	0.0009604	1.32292	1.4e-08	1.08877	1.85e-06	0.0995585	0.115835	0.105755	0.0028181	0.797401	0.731161	0.840733	0.999591	45.0701	36.8395	40.226	40.4447	0	0	1.07194	2.71e-07	1.06557	2.52e-05	0.100485	-0.0703381	0.0709897	0.317714	0.214852	-0.136906	-0.111776	-0.120468	-0.750148	-0.684822	0.153733	-0.109055	-0.520833	0.0076972	-0.647005	0.0534724	-0.829449
B0353.1	0.172493	0.532323	0.290246	0.170349	0.34141	0.160949	0.438942	0.0577375	0.356076	0.152314	0.640101	0.0131232	0.48838	0.0687414	0.0707044	-0.114716	0.164347	0.0915464	0.8622	0.719809	0.722262	0.999591	24.2125	20.5523	20.8331	16.2827	0	0	-0.517555	0.69058	0.506667	0.671524	0.243614	-0.0009224	-0.329684	-0.405413	-0.715793	-0.0617636	-0.17641	-0.264309	-0.507575	-0.347662	-0.455747	-0.467505	-0.243567	-0.360984	-0.190076	-0.480455	-0.746673
B0361.10	-0.670766	0.0009593	-0.488221	0.0002836	-0.722196	0.000224	-0.604302	0.0001831	-0.613853	0.0001754	-0.442723	0.0029043	-0.576538	0.0023198	0.0400049	-0.0326976	-0.0492305	-0.0821988	0.919893	0.932305	0.926681	0.999591	63.8386	105.628	89.9964	88.7688	0	0	0.893243	3.48e-05	0.251807	0.428654	0.0308723	-0.172739	-0.0430935	0.467573	0.379574	-0.0375712	0.276047	0.428555	-0.693725	-0.964839	-0.378767	-0.918337	-0.897625	-0.887627	-1.51046	-1.24214	1.01174
B0361.11	1.26301	0.027349	1.10634	0.119779	0.949346	0.0572968	0.817319	0.115434	1.58064	0.0031427	0.565205	0.397565	0.282837	0.656564	3.2945	1.60148	3.58602	0.290294	3.42e-07	0.0043567	2.03e-11	0.999591	0	0.683959	0.348389	0.379131	0	0	1.75723	0.168343	0.985087	0.403578	-0.0364212	0.0499234	0.365816	0.405977	0.56675	0.0530343	0.0166985	0.0350438	-0.726402	-1.08068	-0.225567	-0.602035	-0.796998	-0.341679	-0.940935	-0.450026	0.326161
B0361.2	-0.97718	7.2e-06	-0.644573	8.68e-07	-0.958436	4.92e-06	-0.830948	1.23e-08	-0.936165	6.54e-07	-0.641977	7.01e-05	-0.795924	0.0001146	-0.210586	-0.186624	-0.150117	0.0596287	0.376934	0.378387	0.669246	0.999591	36.2298	52.1857	52.5953	51.8441	0	0	-0.228769	0.350271	-0.478052	0.0251924	0.209426	0.0324319	0.749438	0.979277	0.899977	0.125992	0.0823203	0.0314902	-0.774154	-1.11168	-0.24654	-0.0703068	-0.997019	-0.407948	-1.29981	-0.532605	0.158974
B0361.3	-0.88054	1.85e-05	-0.620042	9.12e-12	-0.888136	4.07e-06	-0.75691	9.85e-07	-0.846326	4.02e-07	-0.505134	6.55e-05	-0.756038	3.46e-05	-0.352361	-0.531768	-0.362893	-0.0121826	0.0368223	0.0001651	0.107772	0.999591	32.3732	44.66	46.8109	51.6103	0	0	-0.0712289	0.810795	-0.0958355	0.733389	0.161118	-0.0173855	0.126483	0.0537236	0.192085	-0.102666	-0.0284063	0.0740176	-0.223439	-0.812721	-0.359913	-1.06722	-0.635949	-0.819589	-0.731964	-0.850659	0.346728
B0361.4	0.910259	0.129292	0.693581	0.300145	0.988618	0.0486598	1.0079	0.0472268	0.363973	0.487458	1.04745	0.0500426	1.01923	0.0722211	0.411358	0.594443	-0.163747	-0.572339	0.481494	0.332093	0.872541	0.895068	0.743123	0.919501	0.708562	0	0	0	-0.19399	0.494148	-1.37387	0.0469237	-0.36615	-0.0449763	-0.361455	-0.438419	-0.591718	-0.363743	-0.371771	-0.383961	-0.217097	-0.456681	-0.0351464	-0.270381	-0.144095	-0.087076	-0.150804	-0.117837	-0.660743
B0361.5	-0.220953	0.257789	-0.0144869	0.905142	-0.289527	0.0672004	-0.18185	0.257437	-0.259192	0.0297616	-0.116445	0.370044	-0.105963	0.559811	-0.268419	-0.192792	-0.246107	0.0235891	0.160209	0.175035	0.290374	0.999591	69.4408	74.1101	64.4988	66.022	0	0	-0.0702907	0.908307	-0.499346	0.215138	0.262432	0.148059	0.0450366	0.112979	0.338803	0.454181	0.421634	0.451005	-0.411909	-0.960457	-0.379303	-0.584248	-0.645652	-0.703013	-0.742657	-0.747803	1.36031
B0361.6	-0.992534	1.91e-05	-0.643757	6.88e-10	-1.03371	2.46e-07	-0.869789	7.45e-08	-0.983214	5.84e-07	-0.695046	6.69e-08	-0.911886	4.9e-08	-0.229144	-0.38869	-0.175269	0.0551197	0.398716	0.0411211	0.618108	0.999591	38.913	65.1894	61.1281	62.82	0	0	-0.125575	0.595845	-0.220698	0.353477	-0.0906268	0.184924	0.428488	0.400195	0.547522	0.0747532	0.170354	0.347877	-0.770312	-1.05419	-0.492208	-0.955466	-0.769456	-0.712548	-0.912081	-0.928085	-0.0664472
B0361.7	-0.477103	0.0194938	-0.229898	0.021751	-0.460917	0.0230045	-0.278131	0.0965436	-0.475055	0.0002602	-0.299916	0.0295777	-0.297017	0.126992	-0.422673	-0.159257	-0.222428	0.190345	0.265294	0.718157	0.625996	0.999591	34.4067	31.5566	43.9683	45.2641	0	0	0.414231	0.279923	-0.382684	0.307055	-0.075038	0.0527593	-0.0625321	0.0792348	0.31659	-0.199838	-0.0861632	-0.0878795	-0.315366	-0.733599	-0.369296	-0.812643	-0.801856	-0.97335	-0.955938	-0.880099	1.22263
B0361.8	-0.752569	0.0001849	-0.408482	0.0002837	-0.814285	7.45e-06	-0.664298	0.0001689	-0.728659	4.43e-05	-0.484829	0.0002022	-0.691121	7.52e-06	-0.242927	-0.229587	-0.216851	0.0239551	0.188582	0.120538	0.513872	0.999591	77.9559	95.8996	99.3397	111.071	0	0	0.285753	0.485207	0.365182	0.376914	-0.0059297	-0.0611383	-0.0145311	0.209681	0.120179	-0.301113	0.103205	0.0677309	-0.414036	-0.614041	-0.534534	-0.841445	-0.73898	-0.751123	-0.858603	-1.12389	0.636942
B0361.9	1.29554	8.14e-09	1.27375	2.13e-06	1.3015	1.51e-11	1.07219	5.02e-11	1.10307	1.34e-07	0.960539	0.0002788	1.21182	7.92e-10	0.332424	0.0811457	0.0968858	-0.226684	0.301601	0.70791	0.86877	0.999591	16.0973	14.7393	12.0218	12.7995	0	0	-0.402973	0.508289	-0.195162	0.704069	0.16873	0.193679	0.732179	0.464996	0.48919	0.294413	-0.0234669	0.0959129	0.369887	0.716547	0.407743	0.868632	0.124958	0.234068	0.141156	0.16644	0.68802
B0365.1	-0.839518	4.45e-05	-0.627222	2.71e-08	-0.886417	3.91e-07	-0.820521	1.6e-07	-0.908546	4.35e-14	-0.535153	0.0002227	-0.854021	5.1e-06	-0.674017	-0.45692	-0.409168	0.247458	0.215709	0.373717	0.512117	0.999591	63.3448	80.2836	114.139	125.044	0	0	-0.327841	0.172093	-0.338214	0.117906	0.130107	0.0485662	0.514739	0.669304	0.850402	0.0578069	0.118964	0.449124	-0.0443777	-0.136922	0.251259	-0.502408	-0.227343	-0.261364	-0.191764	-0.246079	-0.0208861
B0365.3	-0.0748386	0.72221	-0.0975638	0.522277	-0.153602	0.3558	-0.175951	0.257425	-0.117495	0.516116	0.0420141	0.818582	-0.111031	0.531679	-0.379804	-0.0975484	-0.269303	0.098107	0.413252	0.86176	0.541563	0.999591	275.584	209.645	352.409	350.208	0	0	-0.0789778	0.749165	-0.0501202	0.850367	0.410478	0.15631	1.26081	0.978978	1.20084	0.300505	0.394828	0.532003	-0.123514	-0.880694	0.118401	-0.675707	-0.565646	-0.638949	-0.872661	-0.679597	0.493193
B0365.5	1.23428	0.0191504	1.38407	0.0762285	0.915866	0.0548066	1.28633	0.0034603	1.1933	0.003035	1.18858	0.0175514	1.88596	9.51e-06	0.0768171	0.0470241	-0.115833	-0.184124	0.904507	0.938929	0.904221	0.999591	5.37533	6.97101	3.60406	4.459	0	0			1.90454		0.0072326	0.150147	0.0345102	0.0719298	-0.249734	-0.308331	-0.226852	-0.409597	-0.180099	-0.0988316	-0.381726	-0.199037	-0.085417	-0.125501	-0.15397	-0.468401	-0.356623
B0365.6	0.603216	0.0158079	-0.243416	0.231963	0.432114	0.171356	0.0802628	0.771265	0.264035	0.105071	-0.227545	0.61904	0.065548	0.887486	0.34708	0.254735	-0.0545069	-0.398658	0.683332	0.535585	0.96986	0.999591	208.629	64.0306	91.9805	102.722	0	0	0.707542	0.322121	1.19464	0.0076622	-0.0308823	-0.116208	-0.149279	-0.0751351	-0.295411	-0.11432	-0.0720367	-0.335257	0.180815	-0.158965	0.162945	0.0008828	0.148442	0.0980374	0.0585881	0.114569	-0.251956
B0365.7	0.785968	0.142947	0.572324	0.32023	0.519184	0.273742	0.919431	0.0321258	0.721793	0.0698884	1.33009	0.0007785	0.840488	0.118796	0.419232	-0.0545721	0.242834	-0.177345	0.444865	0.932203	0.794113	0.999591	0.138762	0	0	0.098029	0	0	0.988325		-0.722205		-0.021497	-0.147825	-0.261466	-0.203064	-0.407524	-0.505901	-0.537711	-0.547885	0.141233	-0.171709	0.0514808	-0.163701	0.0310685	0.159249	-0.0689059	0.0682516	-0.338134
B0365.9	0.313539	0.502452	0.234009	0.662732	0.572953	0.142765	0.698436	0.0481481	0.352825	0.384213	1.25563	8.88e-05	0.686542	0.133259	0.54637	0.83839	-0.0242074	-0.557988	0.228062	0.031368	0.980484	0.981933	4.9302	5.7908	5.68652	4.46182	0	0	-2.27644		-2.1249		0.210774	0.356176	-0.276543	-0.280876	-0.373128	-0.0344804	-0.214778	-0.278613	-0.492991	-0.225182	-0.351209	-0.337544	-0.231305	-0.0787079	-0.386122	-0.293012	-0.504489
B0379.1	0.836907	0.0001112	0.371066	0.0842289	0.710015	0.0009969	0.0244418	0.927299	0.901159	5.35e-06	0.519955	0.0009064	0.14004	0.532998	0.333566	0.225126	0.212726	-0.108703	0.426154	0.501577	0.70402	0.999591	69.5589	68.5863	47.6279	53.304	0	0	-0.783297		-2.48101		-0.0400405	-0.0891909	0.0916774	-0.0457014	-0.177799	-0.210082	-0.276862	-0.340744	0.0481607	-0.0158805	0.271959	0.574218	0.198351	0.206875	-0.077339	0.293413	-0.477136
B0379.2	1.35568	0.0004165	1.09571	0.060937	0.691249	0.0718206	0.438889	0.318634	1.37995	0.0011737	0.113393	0.875289	-0.206945	0.670459	3.4688	1.35731	3.8096	0.345816	1.83e-07	0.0102818	4.23e-11	0.999591	0	0.880915	1.34098	1.06321	0	0	0.835936		2.82961		-0.292501	-0.156939	-0.165328	-0.183243	-0.145026	-0.142996	-0.126218	-0.0049741	0.211827	-0.162228	0.354475	-0.0736621	0.362705	0.261782	0.106664	0.304206	-0.491717
B0379.3	-0.730119	0.0003996	-0.597839	2.24e-09	-0.757308	1.7e-05	-0.69019	8.3e-07	-0.762234	9.15e-12	-0.348669	0.0371241	-0.786217	7.6e-06	-0.339803	-0.334644	-0.266314	0.0618335	0.426596	0.423977	0.610844	0.999591	47.318	34.842	63.8707	66.1163	1	0	0.106724	0.600756	-0.108495	0.598603	-0.137031	-0.0458815	0.753677	0.785677	0.910386	0.239929	0.382704	0.584945	-0.459817	-0.967958	-0.215866	-0.95393	-1.09996	-0.912495	-1.02262	-0.964786	0.466707
B0379.4	-0.474243	0.007262	-0.384508	4e-05	-0.453513	0.0016876	-0.476534	0.0010392	-0.447063	2.77e-05	-0.18955	0.123174	-0.439138	0.0067279	-0.250743	-0.135382	-0.158424	0.0855673	0.407553	0.666196	0.748478	0.999591	61.4395	54.3814	67.8574	71.9556	0	0	-0.245295	0.405834	-0.125683	0.695217	0.282347	-0.0651073	0.854501	0.585536	0.778953	0.103323	0.179503	0.100972	-0.844815	-0.756575	-0.50993	-0.489596	-0.799879	-0.692099	-0.657689	-0.741365	-0.333566
B0379.6													0.463288										0	0	0.218618	0	0	0					-0.124768	0.297501	0.208989	0.219138	0.050599	0.688301	0.748603	0.552803	-0.301543	0.0875069	-0.339831	0.594445	-0.775736	-0.505777	-0.596369	-0.423748	0.253585
B0379.7	1.11216	1.68e-05	0.797012	0.104283	0.642384	0.022966	0.304972	0.320728	1.15339	0.0004153	0.233977	0.615921	-0.462723	0.0659116	2.47968	1.13621	3.28346	0.801199	3.07e-06	0.0109968	1e-10	0.33228	0.540867	2.4292	1.21539	3.24372	0	0	-0.724123		0.645968	0.674783	-0.0433117	-0.220733	0.0940629	-0.042888	-0.181457	-0.379812	-0.50712	-0.325469	0.0463052	-0.0117354	0.360396	-0.00093	0.202638	0.335455	-0.0745466	0.283106	-0.479219
B0391.11	-1.10874	0.272851	0.244048	0.77228	-0.034004	0.966622	0.268313	0.745455	-0.57669	0.489428	1.46766	0.0424896	1.18385	0.0283021	0.417324	1.26941	0.365034	-0.0619425			0.924848		0	0	0	0	0	0	-1.66366		-0.0599715		-0.0177967	-0.100404	-0.308954	-0.533589	-0.578723	-0.442968	-0.566181	-0.497508	0.354143	0.437022	0.217801	0.601286	0.352328	0.590227	0.20152	0.289664	-0.317353
B0391.12													0.463288										0	0	0	0	0	0					-0.292536	-0.156591	-0.508095	-0.741404	-0.69329	-0.415334	-0.537513	-0.84894	0.254724	0.350531	0.531416	0.693935	0.311599	0.692753	0.371809	0.579506	-0.568918
B0391.14	1.17334	0.547077	1.13437	0.589824	1.18312	0.410971	1.63448	0.243933	0.451605	0.798687	1.51972	0.356072	1.18174	0.455265	0.578289	-2.72537	0.750603	0.217924					0	0	0	0.675727	1	0	1.79701				-0.138725	0.170535	-0.210046	-0.423797	-0.434998	-0.148814	-0.481957	-0.45814	0.485324	0.537205	0.586248	0.802171	0.598281	0.949069	0.505867	0.849071	-0.166264
B0391.4	3.06552		2.31806		3.59851	0.0626448	3.44354	0.156768	1.05981		2.93155		2.75324		1.94653	1.49355	1.81172	-0.0871423	0.392625		0.61191	0.999591	0	0	0	0	0	0	-1.31092		-2.56856		-0.0151739	0.0074975	-0.0985219	-0.294632	-0.314994	-0.504548	-0.562752	-0.609421	0.317287	0.280074	0.368087	0.470887	0.248798	0.37346	0.120947	0.287141	-0.300286
B0391.5	-1.65167	8.22e-10	-1.21291	1.69e-05	-1.02923	0.000318	-0.690831	0.0009763	-1.01873	0.008833	-0.45774	0.0302848	-0.553316	0.0524986	-0.658373	-1.02506	-1.00399	-0.34516	0.0012833	7.93e-07	2.97e-06	0.999591	1.3153	4.23566	4.56729	3.98022	0	0	-0.605391	0.047587	0.372111	0.339653	0.008446	-0.0474798	-0.131069	-0.308928	-0.327449	-0.381077	-0.473486	-0.527841	0.32987	0.305237	0.292015	0.186715	0.229389	0.352314	0.113363	0.314743	-0.310701
B0391.6	0.841952	0.555022	0.97837	0.457098	1.01973	0.375009	1.74205	0.0675588	1.08956	0.354426	1.46511	0.161143	2.00517	0.0451934	-0.139323	-0.628863	0.300667	0.47045					0	0	0	0	0	0	-0.789159		0.157868	0.933178	0.0319405	0.0220606	-0.487421	-0.658268	-0.690579	-0.375594	-0.497208	-0.453565	0.460136	0.233506	0.759682	0.430816	0.370655	0.643276	0.482234	0.6803	-0.27062
B0391.9	-0.0700961		2.63869		2.02813	0.418415	2.33268	0.286316	0.575771		2.16067	0.322327	2.11114	0.408884	0.843368	-0.198094	-0.0439544	-0.872444					0	0	0	0	0	0	-0.0217727	0.955063	2.51021	2.95e-34	0.0319827	0.545537	0.237449	0.559037	0.734954	0.34495	0.59023	1.03312	0.850334	-0.0153318	1.57064	0.250151	1.41052	2.00312	-0.0839676	0.132438	-0.0890018
B0393.1	-0.177126	0.425101	-0.111554	0.237749	-0.315361	0.0425937	-0.382178	0.0014891	-0.246905	0.0720262	-0.157052	0.264475	-0.340334	0.0365377	-0.454682	-0.338948	-0.195222	0.253753	0.0423031	0.195339	0.622894	0.999591	1641.93	1530.76	1698.06	1732.94	0	0	-0.146446	0.729502	0.186617	0.59578	0.294512	0.236837	1.28048	1.7509	1.98402	1.26505	1.7868	2.33114	-0.124198	-0.84753	0.13039	-0.904416	-0.895396	-0.789604	-0.840516	-0.70841	1.00538
B0393.2	-0.988309	3.38e-06	-0.669006	4.25e-19	-0.93138	6.34e-06	-0.802221	8.9e-07	-0.918316	5.95e-08	-0.690046	6.32e-07	-0.865645	3.5e-05	-0.360347	-0.427604	-0.325689	0.0298005	0.105253	0.0543958	0.352733	0.999591	68.6395	109.822	132.872	134.993	1	0	-0.236769	0.546457	-0.47646	0.125923	0.342585	0.134116	1.46804	1.95311	2.27435	0.416083	0.696952	0.827123	-0.17524	-0.845372	-0.181649	-0.984328	-0.867672	-0.785395	-0.727982	-0.962887	0.922369
B0393.3	-1.12004	1.51e-07	-0.828055	3.06e-29	-1.08449	4.12e-09	-0.952948	9.17e-11	-1.078	1.56e-12	-0.624654	7.51e-06	-0.967779	6.38e-07	-0.703546	-0.567738	-0.497549	0.196133	0.0088851	0.0406617	0.226157	0.999591	45.8156	66.7079	97.2792	100.261	1	0	-0.122395	0.647535	-0.420869	0.0943275	0.226477	0.0882971	0.909712	0.988962	1.15843	0.374832	0.552228	0.835698	-0.456275	-1.01969	-0.0801156	-0.893475	-1.00614	-0.96177	-1.01681	-0.860288	0.791838
B0393.4	2.88705	1.33e-19	2.50418	6.16e-05	2.44639	2.89e-10	2.26671	1.08e-09	3.17624	4.99e-12	1.45546	0.0258472	1.61556	1.1e-06	1.55607	1.72877	2.73961	1.16946	0.0620788	0.0048455	3.11e-05	0.102745	0	0.293178	0.208004	0.63839	0	0	1.58895	0.0585116	2.3517	0.0001718	-0.123503	-0.239649	-0.330321	-0.36526	-0.468203	-0.351046	-0.310482	-0.308436	-0.0983188	-0.43125	0.247188	-0.142461	0.0658479	0.14683	0.263584	0.142266	-0.492472
B0393.5	0.168079	0.660159	0.702904	0.0670519	0.46181	0.248647	1.02526	0.0003613	0.296727	0.371454	1.99831	8.69e-08	1.04937	0.0040673	-0.957597	-0.114232	-0.529721	0.414726	0.0907635	0.836242	0.601656	0.999591	1.71996	1.49489	3.12338	2.07755	0	0	-0.191835		0.844481	0.652416	0.159751	-0.162024	-0.455853	-0.412813	-0.428799	-0.455798	-0.570508	-0.577076	0.407988	-0.101801	0.0826778	-0.307793	0.312445	-0.041285	0.0584815	-0.0566597	-0.125222
B0393.6	-0.941539	3.73e-05	-0.736788	6.78e-09	-1.04048	2.91e-08	-1.00418	7.6e-07	-1.06132	9.66e-10	-0.657003	0.0001408	-1.04816	6.28e-08	-0.816856	-0.470895	-0.151544	0.648626	0.125484	0.430527	0.835944	0.999591	41.7189	36.9032	75.2867	66.2837	1	0	0.176688	0.492842	0.0864164	0.812202	0.030928	-0.174346	0.694169	1.05946	1.23331	0.266009	0.426536	0.76489	0.0536936	-0.14091	0.222831	-0.310703	-0.202357	-0.581136	-0.431494	-0.404927	0.213719
B0393.7	2.01872	0.0690638	1.48484	0.309592	2.14271	0.0144423	1.22572	0.280678	1.83317	0.0500499	0.78525	0.57499	1.45353	0.174897	-0.053746	0.620599	-0.615185	-0.553695	0.970723	0.532816	0.717533	0.999591	0	0	0	0	0	0					-0.1941	-0.191243	-0.146814	-0.329465	-0.267087	-0.353557	-0.516644	-0.556918	0.214389	-0.277904	0.285255	-0.20037	0.0865446	-0.0124799	0.035834	-0.0386145	0.264199
B0393.8	-2.00022		-2.01242		-2.16019		-2.272		-2.02611		-1.5009		-2.20613				2.27817	2.49136					0	0	0	0	0	0					0.14137	0	0.820817	1.04197	1.24901	0	0	0	0.0143004	-0.375771	0	0	-0.373949	0	-0.459074	0	0.719323
B0393.9	1.49267	4.03e-11	1.00367	1.5e-06	1.16985	4.6e-09	0.745509	0.0023343	1.33373	4.9e-12	0.258311	0.197683	0.741004	0.0015105	0.700662	0.467912	0.312587	-0.377823	0.0676545	0.208538	0.32118	0.999591	39.7852	40.0193	28.7926	27.9605	0	0	1.6724		0.0322865	0.984871	-0.133246	-0.328838	0.460258	0.454682	0.724873	0.242732	0.0999276	0.215772	0.0012651	-0.281812	-0.117523	-0.324117	-0.59928	-0.243	-0.354514	-0.176995	0.73802
B0395.1	1.07831	0.0010382	0.607705	0.175407	0.908608	0.0012226	0.541213	0.0823368	1.02098	5.36e-05	0.570756	0.126526	0.365564	0.273662	0.612887	0.826491	0.277703	-0.324103	0.315987	0.0030932	0.764486	0.999591	4.15419	5.55692	3.36992	4.23536	0	0	3.09828		0.908804		-0.265418	-0.119304	0.158024	0.0853304	-0.0175202	-0.53681	-0.462798	-0.625373	-0.353601	-0.515825	-0.169744	-0.563577	-0.249101	-0.173711	-0.49978	-0.212452	-0.766531
B0395.2	0.392344	0.404235	1.10686	0.0328185	1.0436	0.0083692	0.965375	0.0241859	0.525714	0.149871	1.86923	8.61e-06	1.3579	0.001205	-0.391219	-0.138821	0.0346967	0.419626	0.519043	0.822819	0.979974	0.999591	3.19351	2.6734	2.60914	2.28434	0	0	-0.579402		0.389294		0.0221426	0.0695415	-0.458647	-0.538674	-0.746776	-0.486793	-0.600824	-0.738618	-0.277151	-0.510143	-0.145658	-0.430523	-0.294554	-0.0570544	-0.349548	-0.277776	-0.7409
B0395.3	1.08248	2.73e-07	0.610923	0.0019714	0.792218	2.12e-06	0.343946	0.0741648	0.876554	8.93e-09	0.221301	0.165416	0.574139	0.0007862	0.516968	0.675354	0.269024	-0.248378	0.0612194	0.0323181	0.55819	0.999591	54.5338	48.6818	60.7012	49.4219	0	0	0.337703	0.488232	1.01689	0.0006849	0.283836	-0.0072543	0.366259	0.41188	0.254521	-0.284702	-0.345239	-0.362626	-0.93577	-0.771974	-0.120591	-0.498017	-0.592383	-0.361172	-0.832159	-0.382348	-0.986328
B0399.1	0.708647	0.013687	0.985606	0.0048924	0.972105	0.0001311	0.608876	0.0242647	0.586766	0.0056104	1.40585	1.56e-05	1.2011	8.09e-05	0.0404035	0.545101	0.0480156	0.0058749	0.929437	0.0774943	0.944826	0.999591	0.76719	0.961549	0.917684	1.04997	0	0	-0.720331		-1.60815		0.360343	-0.0260999	-0.0526894	-0.0006397	0.0666363	-0.270492	-0.346764	-0.273996	0.365972	0.667094	0.0528294	0.49633	0.456641	0.405583	0.719304	0.458194	-0.799693
B0399.2	1.04835	0.12398	1.74897	0.0069332	1.56582	0.0026869	1.42443	0.0106983	0.996695	0.0399958	1.96197	1.52e-05	2.32177	9.81e-05	-0.517255	0.0867989	-0.0726139	0.44795	0.734394	0.956852	0.977421	0.999591	0	0.370331	0.132019	0.286396	0	0					0.182137	-0.172964	0.0977902	-0.10258	0.0447977	-0.445292	-0.43241	-0.394598	0.343797	0.612892	0.178915	0.737568	0.458014	0.579169	0.469382	0.598517	-0.71473
B0403.2	0.258585	0.669377	0.538872	0.41942	0.64418	0.168788	0.601078	0.16265	0.321011	0.47672	1.01194	0.0464021	1.00921	0.0184769	0.660533	0.314608	-0.171669	-0.834132	0.231554	0.643467	0.881096	0.587943	0.427679	0.412929	0.641671	0.377856	0	0	-0.901663		0.998979		-0.195412	-0.107277	-0.432209	-0.520918	-0.57946	-0.463096	-0.543303	-0.661474	-0.0514312	-0.0976539	0.347391	0.122793	-0.14072	0.247847	-0.239311	0.196749	-0.469306
B0403.3	0.939671	0.001884	0.973712	0.0013195	0.912439	0.0002848	0.920758	0.0003721	0.818879	0.0001669	0.323723	0.329776	1.18229	0.0001669	0.438941	-0.0630851	0.732163	0.30231	0.326086	0.8792	0.158035	0.999591	16.3093	12.3082	11.5817	13.8786	0	0	2.63092		1.40653	0.49216	0.0186479	0.204522	-0.108213	-0.357044	-0.54593	-0.0965394	-0.216996	-0.28621	0.125028	-0.202642	-0.0314935	0.1525	-0.0604479	-0.0259247	0.0290394	0.14089	-0.456893
B0403.4	0.248724	0.208766	0.051956	0.6191	0.159419	0.452354	0.208201	0.386147	0.2625	0.262669	0.307085	0.134117	0.310809	0.225022	-0.427099	-0.154639	-0.414936	0.010033	0.121774	0.532412	0.166994	0.999591	140.871	139.741	129.656	147.896	0	0	-0.0967143	0.882102	-0.358197	0.377991	0.187471	-0.0664931	0.611907	0.569746	0.440951	0.200807	0.114332	0.139485	-0.114936	0.111551	0.182689	0.0209547	0.277543	-0.0686123	-0.0089636	-0.162383	-0.350594
B0403.5	0.572426	0.0552019	0.702714	0.0058538	0.726554	0.0112632	0.875978	2.36e-05	0.748588	0.0052677	0.971258	0.0003259	0.967177	0.0002765	-0.063988	0.480822	0.177695	0.240869	0.945745	0.293778	0.898303	0.999591	7.09157	6.79117	6.00988	5.51311	0	0	-0.783297		-0.0599715		-0.144299	-0.10978	-0.173585	-0.267978	-0.441955	-0.319845	-0.462711	-0.428589	-0.115003	-0.430084	-0.0821755	-0.18864	0.102212	0.0096516	0.0125449	0.042754	-0.568007
B0403.6	1.10611	0.0004368	0.281939	0.496394	0.958882	0.0005461	0.358798	0.268484	1.13609	4.84e-06	0.650906	0.0224203	0.300807	0.404224	0.350938	0.177338	0.167629	-0.168687	0.591613	0.728962	0.794113	0.999591	8.53794	7.13704	4.10143	6.43211	0	0					-0.0899027	-0.0992854	-0.335948	-0.354318	-0.29141	-0.366295	-0.485276	-0.436897	0.208905	0.125528	-0.0229214	0.212266	0.426771	0.251805	0.240712	0.346004	-0.404644
B0410.2	-1.06234	2.25e-06	-0.830864	0.0004603	-0.837953	7.91e-06	-0.379053	0.0500896	-0.934008	1.25e-06	-0.111136	0.6485	-0.348733	0.162063	-0.521189	-0.694529	-0.454934	0.0511508	0.407409	0.120694	0.405486	0.999591	3.71947	5.80905	10.7293	11.9287	0	0	-0.233474	0.82667	-0.176579	0.816874	0.113544	-0.0088005	0.0237841	-0.120509	-0.166247	-0.21383	-0.325066	-0.391369	-0.398299	-0.239351	-0.193373	-0.515537	-0.443822	-0.480984	-0.540683	-0.442625	-0.752791
B0410.3	1.23563	3.61e-06	0.337019	0.485023	0.841949	0.0114162	0.0649214	0.830508	1.05157	0.0044657	0.173651	0.670739	0.184642	0.70562	0.853615	0.851197	0.419999	-0.424354	0.0264826	0.0055063	0.55471	0.999591	30.9013	58.0288	29.4709	31.7993	0	0	-0.86414	0.160029	-1.57104	0.0103684	0.067751	0.321583	0.854294	0.557705	0.543198	1.13156	0.880609	0.638617	-0.102179	-0.212764	-0.241342	-0.144434	-0.267367	-0.407427	-0.0012827	-0.125576	-0.721607
B0412.1	0.335136	0.523856	0.537725	0.22814	0.767563	0.0777647	0.567603	0.110878	0.253975	0.555197	0.989425	0.0209306	1.1409	0.0015842	0.727078	0.777453	0.272354	-0.453764	0.157201	0.0234373	0.790467	0.999591	0.609404	1.67264	1.09183	1.12506	0	0	0.288974	0.829431	-2.90031	0.0760881	-0.012078	-0.0275563	-0.448225	-0.56027	-0.453921	-0.356764	-0.503472	-0.466236	-0.251655	0.0493647	0.253736	0.338199	-0.0303166	0.389323	-0.0516447	0.336542	-0.682443
B0412.2	1.62958	0.0004487	1.03228	0.0086189	2.08352	0.0056964	1.70672	4.73e-06	0.877067	0.0116208	1.77913	0.0008618	2.2318	9.43e-07	-0.550062	-0.113669	-0.516206	0.021584	0.442188	0.882522	0.407235	0.999591	0	0.226628	0	0	0	0	0.565185	3.24e-05	-3.92661	1.66e-37	-0.224342	-0.0929778	-0.356764	-0.504585	-0.532305	-0.414727	-0.489991	-0.425434	0.150516	0.732657	0.60012	1.02035	0.717656	1.05531	0.954007	1.38808	-0.571334
B0412.3	-0.727547	0.0004683	-0.482694	2.49e-05	-0.705843	0.0001005	-0.564947	8.06e-05	-0.707528	1.17e-08	-0.349883	0.0124082	-0.62624	0.001036	-0.307497	-0.496967	-0.308497	-0.0094002	0.38652	0.0639219	0.442182	0.999591	29.9788	30.8494	44.342	47.744	0	0	-0.0140795	0.966567	0.317847	0.132361	0.149899	-0.0791164	0.94831	1.46185	1.83964	-0.245517	-0.0878464	-0.106868	-0.133639	-0.741302	-0.0476872	-0.360368	-0.805452	-0.336495	-1.07922	-0.411223	1.1685
B0412.4	-0.226473	0.334587	-0.206176	0.101093	-0.375904	0.029055	-0.435368	0.0003302	-0.37016	0.0214053	-0.285692	0.0885805	-0.361923	0.0728342	-0.56347	-0.320168	-0.249071	0.309294	0.0827744	0.19754	0.632791	0.999591	1903.25	1798.36	1773.68	1861	0	0	0.147465	0.774625	-0.234819	0.550948	0.409313	0.131948	1.34881	1.77476	1.78777	0.903091	1.51793	2.06526	-0.396842	-1.01195	-0.165401	-0.654702	-0.87472	-0.619174	-1.39377	-1.07041	0.225414
B0414.1	0.664547		-0.166288		-2.06305		-0.147133	0.963106	-0.255696	0.930039	0.0610961		-1.34698		1.79694	0.151755	0.538881	-1.34597					0	0	0	0	0	0	2.07003		-1.75133		0.207796	0.00501	-0.174036	-0.0189331	-0.056069	-0.0594654	0.234313	0.198511	-0.257051	-0.494688	-0.368365	-0.48463	-0.778993	-0.707778	-1.03237	-0.844378	1.02077
B0414.2	1.01902	0.0273878	1.43154	0.0330831	0.999842	0.008888	1.19809	0.0033332	1.04326	0.0021075	1.85116	1.4e-05	1.72829	3.01e-05	0.15027	0.199693	-0.396054	-0.528087	0.75932	0.754816	0.619605	0.999591	0.840065	0.989232	0.987456	0.379855	0	0	-0.783297		-0.947546		0.089572	-0.0730863	0.534507	0.866697	1.11778	-0.285966	-0.307817	-0.34772	0.47766	0.157255	-0.0964108	-0.158573	0.26095	-0.0388209	0.260331	-0.0439415	0.448129
B0414.3	-0.703435	0.0012269	-0.48695	1.01e-08	-0.771564	5.05e-05	-0.628567	2.78e-06	-0.743022	1.33e-09	-0.402934	0.0248844	-0.646505	0.0005955	-0.0747764	-0.346854	0.0459727	0.112254	0.873424	0.392243	0.948573	0.999591	226.371	202.086	323.713	306.29	0	0	0.117601	0.737482	-0.222687	0.446085	0.0746465	0.19341	0.697934	0.978183	1.30842	1.7148	2.3329	2.88658	-0.0406215	-0.0137047	0.49223	0.157942	-0.0423179	0.492892	0.0807808	0.476607	-0.104054
B0414.5	-0.944592	1.89e-05	-0.777321	4.14e-08	-0.975951	2.83e-07	-0.876911	1.72e-07	-0.982011	5.71e-15	-0.622472	2.63e-06	-1.02955	1.24e-07	0.0763821	-0.0620841	0.367172	0.280163	0.871827	0.909657	0.455429	0.999591	62.286	53.9911	107.873	106.486	1	0	0.257072	0.0823815	-0.145342	0.566026	0.0884489	-0.241131	0.610151	0.933929	1.10454	0.218348	0.560292	0.824245	-0.369862	-0.772934	0.324228	-0.569888	-0.456357	-0.407064	-0.568646	-0.405523	0.19926
B0414.6	-1.04469	1.13e-06	-0.825902	1.52e-19	-1.0351	5.87e-07	-0.982759	1.59e-11	-0.98441	1.82e-09	-0.662089	5.49e-06	-1.02153	2.94e-06	-0.226456	0.139516	-0.128307	0.0890691	0.531612	0.72938	0.840154	0.999591	25.3422	28.4987	37.4661	38.9546	0	0	-0.248379	0.14593	0.153802	0.458149	-0.214604	-0.0364962	0.126752	0.691172	0.572989	0.0771931	0.309148	0.434136	-0.10552	-0.690113	0.0516137	-0.732352	-0.771653	-0.58779	-0.849585	-0.793399	1.25394
B0414.7	-0.758844	4.3e-05	-0.43728	3.7e-05	-0.67018	0.0003898	-0.511501	0.0018552	-0.689126	9.83e-05	-0.382666	0.0021755	-0.562711	0.0012169	-0.523958	-0.443663	-0.378613	0.135515	0.17504	0.0420368	0.265526	0.999591	28.5776	31.1542	47.4523	47.4824	1	0	0.0735763	0.779012	0.0537126	0.864363	0.210194	-0.0521227	-0.167834	-0.0158026	-0.0539404	-0.201483	-0.0521081	-0.0264	-0.260491	-0.486701	-0.111893	-0.706859	-0.77468	-0.834113	-1.02214	-0.888843	1.01384
B0414.8	-1.02344	5.53e-07	-0.733136	5.61e-11	-1.04655	4.13e-07	-0.941975	1.23e-06	-0.991279	2.69e-08	-0.631668	6.87e-06	-0.98575	8.25e-08	-0.438264	-0.285534	-0.36412	0.0712216	0.0195768	0.0666588	0.25118	0.999591	29.319	42.8719	47.0216	45.742	0	0	-0.136997	0.534566	0.26766	0.181699	0.419716	-0.134639	1.55935	1.89202	2.04717	0.293988	0.725916	0.854842	-0.261093	-1.07843	-0.372232	-0.985026	-0.763869	-0.943921	-1.20518	-1.16422	0.72853
B0416.1	0.76629	0.0158079	0.707592	0.0268068	0.82427	0.0124064	0.987625	8.18e-05	0.79576	0.0095818	1.4298	3.05e-06	0.994973	0.0048959	-0.169388	0.294165	0.0737192	0.242391	0.739498	0.514793	0.927405	0.999591	0.860052	1.08384	1.05078	0.865534	0	0	-0.42232		-0.68519	0.757155	0.0935053	-0.0219656	-0.226517	-0.391647	-0.407167	-0.493749	-0.569426	-0.626024	-0.159194	-0.0576698	0.110949	-0.174127	0.016654	0.101781	0.249243	0.134278	-0.689714
B0416.10	-1.67602	5.32e-05	-1.47006	0.0034417	-1.46463	0.0004704	-1.6521	1.15e-05	-1.3266	0.0005074	-0.79762	0.0053717	-1.37111	0.0007238	-0.453879	-1.29587	-0.477229	-0.0235224	0.136462	0.0004133	0.23107	0.999591	0.576365	0.761986	1.92218	1.56628	0	0	-0.436111	0.721732	1.27599	0.0390391	-0.0032024	0.059113	-0.379112	-0.46363	-0.523505	-0.190925	-0.31255	-0.342715	-0.115822	-0.251094	0.265925	-0.185152	-0.120041	0.259441	-0.0636186	0.375782	-0.625283
B0416.11	-0.0607975	0.933664	0.694401	0.190497	-0.262144	0.635058	0.0365737	0.948856	0.126957	0.822472	-0.214049	0.747175	-0.248708	0.6836	0.391081	0.741187	-0.0697203	-0.445759	0.596489	0.0896316	0.955943	0.999591	6.49175	5.71731	2.70829	5.21441	0	0					-0.149987	0.0879961	-0.405114	-0.446723	-0.65528	-0.368971	-0.644926	-0.781351	-0.344357	-0.347341	-0.418926	-0.513426	-0.192578	-0.237748	-0.0269647	-0.226163	-0.743943
B0416.2	-2.64867	0.000251	-1.08712	0.1235	-2.39116	3.82e-05	-1.35296	0.0105612	-2.96755	4.94e-07	-2.13438	0.0003081	-0.73682	0.214351	-1.10425	-0.0389288	-1.40972	-0.295696	0.071924	0.967028	0.0262659	0.999591	2.82429	2.99055	0	2.06427	0	0					0.0718909	-0.17213	-0.433363	-0.447863	-0.547661	-0.621874	-0.715095	-0.758841	-0.0370365	-0.102511	0.118509	-0.129254	0.0616465	0.240393	0.148953	0.113705	-0.465826
B0416.3	0.737621	0.103999	0.665693	0.151948	0.485375	0.216969	0.495599	0.190269	0.431815	0.212969	0.196924	0.708907	0.041669	0.934869	0.626463	0.202599	0.398045	-0.223014	0.370159	0.68071	0.58399	0.999591	4.36761	3.44625	2.19239	2.80483	0	0	-0.783297				0.148782	0.0698556	-0.217275	-0.225042	-0.439655	-0.103668	-0.405855	-0.309004	-0.361656	-0.386703	-0.12042	-0.370144	-0.119801	0.0261028	-0.01883	-0.119085	-0.839819
B0416.4	-1.23537	7.21e-06	-0.845559	0.0003901	-0.978377	0.002321	-0.693297	0.0015924	-0.996217	0.0010431	-0.826043	0.0006848	-0.700856	0.0359798	-0.317868	-1.1345	-0.413579	-0.090564	0.357505	4.36e-05	0.149028	0.999591	9.49894	20.4919	20.7965	19.6808	0	0	0.25992	0.847521	1.16741	0.184638	-0.219018	-0.0576883	-0.596072	-0.782382	-0.73432	-0.348851	-0.719486	-0.472736	-0.342823	-0.270728	0.0242709	-0.374616	-0.159652	-0.12176	0.0575195	0.196792	-0.733736
B0416.5	-0.0860758	0.72393	-0.201356	0.336942	0.319505	0.410883	0.610357	0.280793	0.331421	0.486166	0.247687	0.399445	0.686667	0.0724477	-0.236694	-0.222643	-0.0829229	0.1488	0.434007	0.463251	0.802885	0.999591	58.9086	66.6251	124.201	135.882	1	0	-0.551343	0.521068	-0.0703593	0.921693	0.393603	0.161882	0.515374	0.272648	0.176691	-0.073247	-0.391984	-0.297345	-0.0070651	-0.473289	0.250474	-0.478253	-0.342672	-0.200136	-0.596759	-0.467191	-0.169126
B0416.6	0.308876	0.247031	0.374781	0.0688314	0.630488	0.0852872	0.972584	0.0002661	0.461982	0.208391	0.416419	0.250671	1.04032	0.0033017	0.373585	-0.245462	0.437835	0.0644612	0.318519	0.314545	0.288442	0.999591	24.0971	23.3455	68.4271	69.2611	1	0	-0.514433	0.0067026	-2.36273	0	0.194446	0.087484	0.301014	0.108524	0.0949379	0.281278	0.127261	0.200962	-0.427769	-0.686712	-0.0960624	-0.929659	-0.0815409	-0.0465748	-0.558486	-0.735963	-0.526696
B0416.7	-0.560722	0.22485	-0.674698	0.171321	-0.620555	0.0889181	-0.636793	0.0527999	-0.412804	0.288393	0.039047	0.922063	-0.522986	0.146476	0.0386622	0.207623	-0.387851	-0.414539	0.952899	0.602103	0.549205	0.999591	4.92911	15.5636	6.39304	5.8173	0	0			1.90454		-0.0229117	-0.228591	-0.0168615	-0.268462	-0.378347	0.0284633	-0.337385	-0.374921	-0.297635	-0.249891	-0.523522	-0.589012	-0.0645871	-0.0022799	-0.227514	-0.416198	-0.448719
B0432.1	-0.503212	0.537598	-0.52792	0.514406	-0.552615	0.500878	0.120276	0.861134	-0.867152	0.345241	-0.476596	0.54641	-0.332346	0.655792	-0.678942	-0.549453	-1.34434	-0.654909	0.335362	0.576991	0.0818005	0.999591	0	0	0	1.33319	0	0	1.57185		-1.70388	0.0423584	0.0116801	-0.193757	-0.521371	-0.60869	-0.550319	-0.512543	-0.782866	-0.670103	0.986234	0.255016	0.952381	0.111094	0.420473	0.371066	0.408674	0.356524	-0.0340994
B0432.10	-1.33284	8.51e-09	-0.986019	6.74e-10	-1.40449	1.47e-09	-1.26451	2.83e-13	-1.29872	3.29e-10	-0.73002	7.95e-06	-1.26944	3.98e-14	-0.67352	-0.551228	-0.603881	0.0691171	0.0005922	2.62e-05	0.013992	0.999591	13.0989	17.2841	17.2207	16.3994	0	0	-0.356946	0.375301	-0.218047	0.618384	0.150485	0.0761737	0.717228	0.804094	0.867355	0.528686	0.698394	0.779266	-0.0291747	-1.08769	0.194967	-1.13358	-1.00705	-0.965449	-1.41511	-1.17008	1.26903
B0432.11	1.28029	0.194117	0.903188	0.414688	1.09131	0.161748	1.05181	0.242699	1.65343	0.0225765	0.788617	0.406686	0.674999	0.462021	4.17855	1.73525	4.61256	0.428349	1.44e-06	0.0348972	7.37e-08	0.999591	0	0	0.422964	0	0	0	0.975278	0.597667	3.09065	0.0484065	-0.0614539	-0.386197	-0.339924	-0.414858	-0.458985	-0.379624	-0.419962	-0.383495	0.446605	0.174874	0.63522	0.281565	0.109298	-0.0030851	0.127546	0.227858	0.0242197
B0432.12	0.751839	0.209319	0.0862256	0.919184	0.162831	0.79421	-0.598559	0.358642	0.713177	0.252975	-0.144287	0.866972	-0.848919	0.237937	2.94798	0.850569	3.75046	0.79778	6.97e-05	0.242972	2.37e-09	0.869718	0	0.802324	0	0.995042	0	0	1.73109		3.32987		-0.0383056	0.0405241	-0.518816	-0.635451	-0.588029	-0.603128	-0.578007	-0.512356	0.951677	0.230569	1.08408	0.400157	0.435388	0.593219	0.392368	0.486795	-0.0270621
B0432.13	-1.0519	1.13e-05	-0.724347	3.53e-11	-0.961871	0.0001047	-0.824101	4.25e-10	-0.94619	1.96e-06	-0.606676	0.0002287	-0.870244	0.0001901	-0.12787	-0.366628	-0.0732319	0.0465242	0.681603	0.138771	0.902544	0.999591	24.5192	32.5635	40.938	42.1395	0	0	-0.194624	0.538302	-0.249497	0.359948	0.129184	-0.0197231	0.0061194	0.0597104	0.436059	-0.361797	-0.171233	-0.147446	0.448901	-0.89599	-0.0232306	-0.911827	-0.779959	-0.922319	-0.909128	-1.03517	1.79737
B0432.14	0.059036	0.892433	1.4762	0.0100379	0.342408	0.277348	0.801581	0.0525103	-0.076796	0.866493	1.16467	0.0163202	1.58535	0.0004459	0.256277	0.149675	0.295168	0.0435531	0.636185	0.751769	0.667937	0.999591	2.15342	4.5184	2.18879	2.45606	0	0	2.07003		0.907751		-0.161383	-0.274624	-0.600783	-0.678055	-0.740862	-0.521451	-0.602364	-0.593225	0.104644	-0.166216	0.0419907	-0.0950755	-0.374782	-0.712847	-0.50014	-0.755415	0.149829
B0432.2	-0.855972	5.16e-05	-0.674253	1.58e-06	-0.906884	2.28e-06	-0.98512	1.57e-12	-0.875822	9.83e-05	-0.553659	8.89e-05	-0.891038	4.21e-06	-0.290241	-0.384666	-0.229786	0.0677811	0.422356	0.159164	0.521443	0.999591	99.0528	151.409	120.45	122.928	0	0	-0.313499	0.268328	0.099778	0.766247	-0.121626	-0.0936432	0.139543	0.205839	0.290147	0.173084	0.289182	0.394786	-0.019682	-1.04854	0.462699	-0.508092	-1.07983	-0.786069	-1.04636	-0.633923	1.62446
B0432.3	-0.717753	0.0003143	-0.458373	0.0005409	-0.78064	8.37e-06	-0.809195	4.31e-08	-0.724507	0.0011909	-0.38353	0.0132964	-0.681575	3.45e-05	-0.0734254	-0.315074	-0.0600516	0.014766	0.846327	0.178246	0.900827	0.999591	68.3881	96.4993	69.2749	66.0285	0	0	-0.510406	0.103045	-0.379096	0.256981	-0.116732	-0.172349	0.182395	0.33424	0.386453	0.187457	0.218203	0.30739	0.450882	-0.855776	0.135774	-1.00439	-0.880935	-0.98798	-1.10969	-1.1256	1.95668
B0432.4	-0.579752	0.0018871	-0.571026	8.9e-11	-0.673229	2.91e-05	-0.852676	5.05e-08	-0.653177	1.46e-05	-0.522755	0.0003688	-0.773595	2.18e-06	0.113584	0.0177046	0.0012993	-0.108867	0.709165	0.95563	0.998026	0.999591	65.3025	91.8653	71.8505	71.2098	0	0	0.319469	0.298222	0.150717	0.620846	0.257282	-0.0139888	1.05377	1.13453	1.13489	0.123075	0.350921	0.451012	-0.0614243	-1.15857	0.323613	-0.898301	-1.04346	-0.831077	-1.52036	-0.988681	1.08537
B0432.5	1.26459	0.152176	1.31505	0.142386	1.7244	0.0116417	1.70846	0.0129268	1.41159	0.0601791	1.18291	0.180455	1.92933	0.0028838	0.487109	1.77404	0.689006	0.204248	0.580425	0.0016682	0.565211	0.999591	0	0	0.31716	0.224458	0	0	-0.792518		-0.327947	0.90435	0.0231351	0.315716	-0.509816	-0.46551	-0.360489	-0.575239	-0.592591	-0.540605	1.29921	1.03059	1.10694	0.802185	0.649335	0.494115	0.69368	0.588773	0.428561
B0432.6	-0.943321	4.07e-05	-0.852556	8.57e-09	-1.03998	5.71e-08	-0.84946	8.94e-07	-1.02213	9.33e-08	-0.319015	0.0493521	-0.896585	1.12e-05	-0.393415	-0.387156	-0.323101	0.0560472	0.439607	0.422307	0.545377	0.999591	10.139	10.1411	16.8749	19.0389	0	0	0.0001299	0.99971	0.491053	0.102423	-0.130305	-0.133203	-0.411235	-0.289745	-0.536478	-0.527727	-0.497376	-0.54125	-0.147418	-0.640452	-0.227828	-0.905434	-0.672445	-0.809018	-0.780343	-0.994475	1.30885
B0432.7	-1.02419	2.48e-06	-0.73521	9.84e-08	-0.948525	5e-07	-0.86773	2.02e-06	-0.979189	7.41e-09	-0.326153	0.05378	-0.868092	1.17e-06	-0.460742	-0.394917	-0.376425	0.0713455	0.32067	0.383508	0.519207	0.999591	8.79874	7.22458	14.1729	14.1097	1	0	-0.111252	0.759959	-0.492229	0.0544181	-0.0612753	-0.106852	-0.0811215	-0.0953762	0.0516204	-0.246769	-0.299983	-0.333721	0.898764	0.455779	-0.045899	-0.380866	-0.0206108	-0.637115	0.0964659	-0.559067	1.15809
B0432.8	-1.05656	3.08e-06	-0.752733	2.01e-09	-0.997731	2.78e-06	-0.890226	4e-06	-1.08666	2.4e-09	-0.589712	0.0001162	-0.93422	1.2e-05	-0.446024	-0.434918	-0.415604	0.0182983	0.268728	0.237724	0.405772	0.999591	18.1025	27.7612	32.1041	35.1608	0	0	-0.19317	0.657438	-0.990254	0.008047	-0.123962	0.143531	-0.353513	-0.139534	-0.337642	-0.16869	-0.158522	-0.397929	-0.367424	-1.10478	-0.224689	-0.922294	-0.880432	-0.728558	-0.92524	-0.854898	1.31161
B0432.9	-1.01585	0.0010521	-0.783822	0.0030276	-0.930601	0.0004083	-0.942264	0.0001359	-0.890385	0.0001458	-0.493602	0.0296092	-0.804361	0.0017379	0.200333	-0.0856673	0.443428	0.247206	0.638733	0.824563	0.190436	0.999591	2.90413	6.4195	3.93309	3.74442	0	0	0.890549	0.247057	0.973301	0.0962366	-0.0806861	0.263936	-0.0524927	0.13362	0.277243	0.120564	0.166244	0.500918	0.355622	-1.06787	0.385171	-0.956988	-0.798928	-0.636484	-1.10171	-0.914099	1.76758
B0454.1	-0.209467	0.354101	-0.0509424	0.73465	-0.199173	0.264016	-0.101849	0.589931	-0.280148	0.0357586	0.0583945	0.808413	0.0056512	0.98205	-0.438705	-0.287729	-0.435572	-0.0093157	0.370197	0.504948	0.244928	0.999591	9.32012	8.8171	10.1368	10.7281	0	0	0.467437	0.422311	-0.123232	0.817883	0.406005	0.0837813	1.09352	1.05365	1.25672	0.629058	0.685163	0.872164	-0.0668182	-0.236742	-0.438082	-0.431639	-0.579214	-0.780011	-0.599163	-0.742374	-0.203951
B0454.10	-0.0827209	0.962087	1.19487	0.498044	-0.102038	0.938523	0.433851	0.732296	0.257564	0.835753	1.87362	0.0550704	1.6146	0.133123	1.37847	0.249703	1.68262	0.260889	0.468572		0.46695	0.999591	0	0	0	0	0	0	-0.783297				-0.0583411	-0.0749195	-0.434531	-0.711351	-0.4575	-0.503174	-0.745172	-0.633408	1.05426	1.27901	1.22073	1.43767	1.30559	1.24906	1.3552	1.49777	-0.469348
B0454.2	2.8823	0.232551	2.8929	0.344415	2.13473	0.32432	3.81731	0.0281397	1.66955	0.482488	2.23463	0.359833	3.70796	0.0289347	-0.959705	-1.44114	-1.19445	-0.189504			0.725931		0	0	0	0	0	0	-1.08704		-0.870399	0.448009	-0.198806	0.0668513	-0.481699	-0.558281	-0.427734	-0.420333	-0.569408	-0.485354	0.81802	1.50729	0.90784	1.53967	1.05475	1.09387	1.32133	1.27422	-0.522976
B0454.26	1.57028	0.0666087	0.934414	0.48261	1.2405	0.0933939	0.914234	0.289441	1.56397	0.0263146	0.378416	0.760936	0.748435	0.42314	3.09758	1.3374	3.77402	0.667682	0.0026647	0.0623457	4.78e-06	0.999591	0.211966	0	0	0.576965	0	0	0.192999	0.892142	0.109762	0.918679	0.230526	-0.302428	0.276576	0.0031764	0.119567	0.389497	0.197312	0.542548	0.5288	1.1059	0.698339	1.16183	0.957858	0.937955	1.0336	1.01526	-0.518256
B0454.3			0.889096		1.70977		1.10048		1.05981		2.50802				0.508819	-1.81604		-0.819075					0	0	0	0	0	0					0.265485	-0.028699	-0.578206	-0.593034	-0.706012	-0.459333	-0.528286	-0.417283	1.47951	1.77008	1.30366	1.73745	1.54652	1.69208	1.7345	1.77496	-0.0765173
B0454.4	-0.0588188	0.975147	1.41031	0.379212	0.271846	0.854152	0.285419	0.849713	0.254606	0.847187	1.39847	0.271365	1.26556	0.275318	-0.482753	-1.51519	-0.497629	0.0023515	0.829052		0.85362		0	0	0	0	0	0					0.136147	-0.0130698	-0.521303	-0.603784	-0.664998	-0.50464	-0.680732	-0.558462	0.608901	1.02797	1.00924	1.36042	0.780927	1.22758	1.07373	1.45567	-0.373076
B0454.5	1.58792	6.42e-10	0.650671	0.0519786	1.30268	7.87e-08	0.459795	0.109754	1.28357	3.21e-10	-0.342206	0.180181	0.542632	0.0519952	0.853136	0.953073	0.41474	-0.428252	0.116016	0.001077	0.482332	0.999591	13.6882	12.8943	11.905	11.0417	0	0			0.0031659		0.262135	-0.0809883	0.457472	0.0447403	0.206005	0.195477	0.101661	0.226968	0.491341	1.12496	0.688147	1.42299	0.847001	1.14281	1.11108	1.25906	-0.590304
B0454.6	1.33557	1.8e-07	1.2765	1.47e-08	1.14171	4.62e-07	1.19779	1.57e-10	1.16537	3.58e-05	0.866852	2.76e-05	1.26745	5.05e-08	-0.0221867	0.463156	0.314291	0.331982	0.971911	0.0382175	0.619268	0.999591	3.73877	6.78504	4.36949	6.11915	0	0	1.19699		1.90454		0.0380813	-0.0202672	-0.546689	-0.529637	-0.335182	-0.512741	-0.512462	-0.372334	0.0468174	-0.0951483	0.708539	0.853167	0.0841588	0.884014	0.0902965	1.07576	-0.650182
B0454.7	1.22964	0.40332	2.07759	0.174167	0.876406	0.48038	2.64365	0.0085575	1.32551	0.189241	1.13241	0.385938	1.73957	0.180823	1.02188	-1.96759	1.00047	-0.0136028	0.41254	0.0643211	0.552257	0.999591	0	0	0	0	0	0	0.638131		-0.56582		-0.0798523	-0.298978	0.0632125	-0.0294418	0.0990784	-0.483375	-0.622781	-0.613457	0.0539461	0.169393	0.305947	0.380279	0.558867	0.457281	0.510725	0.643098	-0.546651
B0454.8	-1.04523	0.289103	-1.18885	0.29657	-0.555019	0.514408	-0.901363	0.278571	-0.41645	0.548009	0.789405	0.23044	-0.342998	0.659176	0.0766846	0.128693	0.896224	0.795439	0.978211		0.782624	0.999591	0	0	0	0.200007	0	0	-0.721601	0.433744	-1.06697	0.243199	0.141641	-0.0932053	-0.508031	-0.575007	-0.622578	-0.366189	-0.356161	-0.382375	0.612615	0.983933	0.638949	0.92657	0.884813	0.753838	1.02112	1.00385	-0.45213
B0454.9	-0.300333	0.20841	-0.159721	0.499202	-0.36897	0.0606657	-0.0268138	0.920521	-0.397495	0.0263987	-0.0985916	0.579052	0.0191251	0.944817	-0.501432	-0.469753	-0.406652	0.0792189	0.424913	0.36334	0.424978	0.999591	5.22124	6.52278	5.86751	5.86426	0	0	0.122404	0.824392	-1.35496	2.3e-05	0.111357	0.0062595	0.458364	0.347651	0.389939	-0.179426	-0.260201	-0.252549	0.318503	0.829794	0.940613	1.38547	0.410747	0.99148	0.50731	1.14703	-0.187503
B0457.1	-0.595038	0.0014897	-0.371051	0.0029923	-0.544414	0.0013641	-0.39126	0.0130497	-0.554751	0.0004961	-0.336289	0.0087199	-0.443735	0.0349753	-0.396221	-0.0014609	-0.269679	0.113881	0.378941	0.998772	0.624179	0.999591	57.684	69.6465	99.2956	107.578	0	0	0.388253	0.0398064	-0.258371	0.263936	0.0495428	-0.144829	0.423972	0.371013	0.235307	0.0866426	0.164208	0.0399635	-0.178634	-0.147953	-0.0986201	-0.0780634	-0.481266	-0.479016	-0.583157	-0.39937	0.667237
B0457.2	0.539094	0.0228651	0.464675	0.0495097	0.587861	0.0034214	0.277058	0.216819	0.364434	0.0410777	0.237807	0.332237	0.302556	0.209496	0.815635	0.781078	0.330552	-0.475618	0.0334002	0.0049159	0.588748	0.999591	10.5543	13.2409	9.4292	9.70433	0	0	-0.261779		-1.22718	0.537254	-0.140599	-0.0377794	0.831313	0.703122	0.86455	-0.250257	-0.276237	-0.282895	-0.478634	-0.420635	-0.232449	-0.169985	-0.55703	-0.185502	-0.491197	-0.133482	-0.361818
B0457.4	1.28293	0.272152	0.455508	0.789191	0.966848	0.312365	1.02853	0.378009	1.65515	0.0381231	-0.453572	0.75679	-0.324133	0.81781	3.38002	1.91371	3.39188	-0.0008114	0.0008926	0.0889541	0.0006472	0.999864	0	0	0	0.5401	0	0	1.0273	7.99e-05	1.60406	1.04e-10	-0.0260716	0.167104	-0.320055	-0.490909	-0.43104	-0.299899	-0.60225	-0.371569	0.109728	-0.180248	0.286487	-0.0353073	0.14557	0.227645	0.0271629	0.165868	-0.351183
B0457.6	0.710887	0.0175388	0.514374	0.0425166	0.693373	0.0026889	0.53106	0.0251276	0.596473	0.017176	-0.0632555	0.863042	0.512682	0.159514	0.634826	0.358602	0.946406	0.316411	0.130963	0.419578	0.0070339	0.999591	30.6634	20.5364	13.1544	20.4456	0	0	1.15483		-0.39063	0.863637	0.0023066	-0.0040252	0.465457	0.311779	0.0775799	0.218484	0.120842	-0.0616851	-0.147905	-0.507379	-0.102571	-0.359159	-0.351519	-0.282258	-0.454955	-0.434902	-0.35692
B0462.1	4.42002	0.0015089	4.81116	0.0006569	4.4012	0.0005514	4.34828	0.0005021	4.62393	0.0001126	4.42856	0.000613	5.06625	5.56e-05	-0.153321	-0.423108	-1.05729	-0.836831	0.948579		0.777812	0.999591	0	0.391007	0	0.352205	0	0	2.17328		1.44155		-0.592989	-0.222869	0.149152	0.178068	0.074622	-0.318547	-0.546716	-0.455442	0.605515	1.49943	1.10819	1.72821	1.14427	1.51519	1.11651	1.44157	-0.534878
B0462.3	0.0820619	0.912659	0.334519	0.63937	0.141025	0.806231	0.849694	0.0751575	-0.287745	0.64947	-0.355886	0.645244	0.92867	0.0807414	0.43587	-0.0681313	0.294508	-0.15916	0.717417	0.949186	0.857334	0.999591	0	0.569429	1.44114	1.66633	0	0	-0.094322	0.945235	-0.121091	0.889837	-0.0107779	0.0778204	-0.504419	-0.735203	-0.711193	-0.439936	-0.678152	-0.549137	0.767043	1.31479	1.29197	1.49473	0.834274	1.29489	0.998534	1.08625	-0.545879
B0462.4	2.3139		3.36049	0.158084	1.28813		3.67653	0.0291111	0.714995		-0.51933		2.34003	0.332006	1.08806	-1.43632	2.3415	1.30633			0.277287	0.999591	0	0	0.444926	0	0	0			0.0031659		0.129503	0.268132	-0.360984	-0.373384	-0.26719	-0.0790926	-0.207019	0.267654	0.780977	1.54771	1.00278	1.4687	0.87476	1.03757	0.91333	1.40783	-0.396039
B0462.5	3.02216	2.41e-12	3.30689	3.41e-13	3.03268	7.85e-15	3.17322	2.72e-24	2.91269	1.4e-15	2.32589	4.15e-05	3.479	7.39e-19	1.63636	0.569102	0.816696	-0.815801	0.0476419	0.36485	0.49011	0.999591	10.8331	7.6633	5.82034	3.79551	0	1	-0.413693	0.805906	-1.76696	0.0525839	-0.0868538	0.198243	0.133711	-0.0845807	-0.215836	-0.372352	-0.44031	-0.555071	0.58066	1.44216	1.61442	2.27588	0.711782	1.79876	1.0541	1.72086	-0.539388
B0464.1	-0.593134	0.0019287	-0.419825	6.35e-10	-0.6496	7.32e-05	-0.614286	9.8e-06	-0.602739	6.67e-07	-0.422173	0.0013481	-0.584377	0.0003263	-0.26031	-0.268923	-0.180669	0.0782974	0.11541	0.117234	0.574372	0.999591	196.42	227.061	245.287	242.49	0	0	-0.216373	0.42271	-0.752138	0.0006243	0.25203	-0.0668109	0.942514	1.36752	1.59524	0.616878	0.952984	1.23083	-0.276706	-1.08495	-0.0938271	-1.00179	-0.676416	-0.743609	-0.882548	-0.844494	0.845966
B0464.2	-0.872575	1.71e-05	-0.641945	3.52e-15	-0.80379	1.02e-05	-0.658281	3.47e-07	-0.805095	7.31e-08	-0.421978	0.0015621	-0.676307	0.0002888	-0.520854	-0.241079	-0.319305	0.1938	0.0468351	0.37606	0.418892	0.999591	51.8169	65.5643	91.9523	89.2835	0	0	-0.397961	0.0333191	-0.130386	0.612985	0.148505	-0.047117	0.991822	1.36806	1.62158	0.0611633	0.245694	0.412805	-0.223343	-1.1799	-0.205843	-0.923877	-0.525751	-0.71393	-0.815369	-0.902456	1.04701
B0464.3	0.0634514	0.810261	0.0334185	0.809651	-0.196714	0.331315	-0.198441	0.28035	-0.0738843	0.654365	-0.203785	0.232951	-0.124158	0.469263	0.315651	0.0480788	0.0202091	-0.285259	0.413252	0.923099	0.980395	0.999591	415.757	385.455	284.587	296.093	0	0	0.250449	0.570771	0.316406	0.460345	-0.0096552	0.0415943	0.715289	0.784745	0.988233	0.48854	0.751596	0.954446	-0.17494	-0.534185	-0.0918131	-0.403898	-0.7176	-0.992812	-0.767239	-0.801378	0.248993
B0464.4	-0.618668	0.0011095	-0.41968	8.34e-05	-0.663049	1.29e-05	-0.587581	0.0001833	-0.68713	1.82e-10	-0.502563	5.24e-05	-0.612759	5.5e-05	-0.429865	-0.104021	-0.24352	0.181264	0.0093273	0.751166	0.481712	0.999591	62.0863	48.2221	54.494	66.3346	0	0	0.616355	0.275285	0.284962	0.598608	-0.174482	-0.0944352	-0.196089	-0.170088	-0.267531	0.225505	0.241513	0.137203	-0.195839	-0.323132	-0.253938	-0.531203	-0.32565	-0.478794	-0.0181817	-0.603341	-0.367169
B0464.5	-0.4316	0.0230708	-0.355993	0.0061628	-0.409755	0.0123134	-0.370657	0.0122451	-0.412175	0.0008854	-0.194047	0.189693	-0.356325	0.0670512	-0.0398052	-0.159613	0.115139	0.143615	0.940916	0.767373	0.865221	0.999591	82.0361	66.2251	131.085	119.72	0	0	-0.198281	0.271085	-0.248445	0.260639	0.525028	-0.0022427	1.35907	1.69634	1.87509	0.341729	0.565631	0.556209	-0.599705	-1.37728	-0.10697	-1.00348	-0.761481	-0.920071	-0.847044	-0.888008	0.228582
B0464.6	-0.977256	3.61e-06	-0.712954	6.3e-24	-0.967545	2.45e-06	-0.816869	5.77e-08	-0.960302	1.2e-09	-0.672511	8e-07	-0.915589	6.77e-06	-0.40929	-0.263178	-0.271228	0.132558	0.041655	0.270652	0.466486	0.999591	69.6535	95.7153	119.897	134.931	0	0	-0.278995	0.284537	0.143487	0.59389	0.0759848	-0.263592	0.439754	0.730122	0.918265	0.439172	0.614217	0.80988	-0.144177	-1.02301	-0.0495594	-1.01509	-0.949335	-0.953771	-0.920252	-1.00691	1.16539
B0464.7	-0.658176	0.0014414	-0.466023	2.06e-06	-0.800332	1.86e-06	-0.658557	2.04e-05	-0.748965	4.29e-07	-0.545464	1.54e-05	-0.678894	3.32e-05	-0.226214	-0.481005	-0.156591	0.0756647	0.516833	0.0472647	0.719115	0.999591	243.347	322.278	257.601	242.366	0	0	-0.55623	0.303423	-0.0799177	0.872689	0.276313	0.418183	0.843189	1.35605	1.35961	0.776873	1.13238	1.34991	-0.273655	-0.958256	-0.0722338	-1.01177	-0.887284	-0.846935	-0.995114	-0.940551	0.947857
B0464.8	-1.03624	2.03e-06	-0.664832	1.54e-09	-1.0167	4.33e-06	-0.867451	8.5e-09	-0.999007	7.16e-07	-0.685399	1.87e-06	-0.845373	1.63e-05	-0.357639	-0.500106	-0.312346	0.0489345	0.161521	0.0404286	0.29004	0.999591	39.9144	67.0617	67.9521	66.0348	0	0	0.843309	3.68e-09	0.986538	1.45e-09	0.316717	0.165519	0.868912	1.21135	1.35773	0.32559	0.39905	0.614172	-0.242374	-1.16975	-0.235355	-1.06497	-0.79607	-0.882931	-1.06971	-1.16299	1.02196
B0464.9	-1.04144	7.71e-07	-0.691006	2.84e-11	-1.02551	9.16e-08	-1.01809	3.24e-08	-1.06052	4.05e-08	-0.582312	1.66e-05	-1.00084	6.8e-11	-0.657853	-0.611405	-0.550374	0.100486	0.0010582	0.0017693	0.0854942	0.999591	31.345	40.6223	40.0887	42.8008	0	0	-0.367726	0.214897	-0.317525	0.236027	-0.0827637	0.115279	0.757866	0.858726	1.08214	0.296365	0.653429	0.827797	-0.176225	-1.10013	-0.101958	-0.964232	-0.850748	-1.05567	-1.01049	-0.852605	1.02919
B0478.1	0.101907	0.80781	0.599038	0.117527	0.634104	0.0829623	0.726923	0.0256521	0.281771	0.358858	1.55937	9e-05	1.20257	0.0019193	0.37399	0.420774	0.0083841	-0.358304	0.429156	0.341317	0.993656	0.999591	2.05006	2.17107	2.63209	1.83572	0	0	0.335356		1.39113	0.421503	-0.0109606	0.0628093	-0.392176	-0.266809	-0.529982	-0.362826	-0.376296	-0.404846	-0.360483	-0.401658	-0.202966	-0.364243	-0.377142	-0.125325	-0.0928975	0.0472163	-0.691188
B0478.3	-1.63959	0.387813	0.0574527	0.967681	0.996478	0.348404	0.34404	0.779824	-0.296672	0.801228	0.734842	0.512889	0.662942	0.577558	0.0123193	0.897711	-2.04277	-2.03452	0.994049	0.517503	0.238619	0.832657	0	0	0	0	0	0					0.125314	-0.1144	-0.435479	-0.537724	-0.59361	-0.447738	-0.410923	-0.546927	-0.25751	-0.495751	-0.681797	-0.830665	0.103009	-0.191574	0.119484	-0.156982	-0.805741
B0491.1	-0.871144	1.21e-05	-0.664022	1.22e-10	-0.886039	4.36e-06	-0.772467	3.82e-06	-0.830453	5.51e-07	-0.547724	2.3e-05	-0.776288	4.27e-05	-0.347094	-0.357504	-0.176354	0.164128	0.0865412	0.128934	0.717158	0.999591	27.359	34.3872	47.5506	45.7746	1	0	0.536346	0.0064907	-0.0458663	0.873413	0.240272	-0.170031	1.30954	1.38886	1.32846	0.257943	0.474952	0.546042	-0.320803	-0.952474	-0.214312	-1.0345	-0.891082	-0.849367	-1.17717	-0.987492	0.765609
B0491.2	0.372403	0.660068	0.794412	0.0256456	0.995539	0.0029424	0.597374	0.0643654	0.679015	0.141923	1.14892	2.6e-06	1.33751	0.000461	-0.107749	-0.0173374	0.498617	0.606435	0.918191	0.988679	0.802714	0.999591	0.509575	14.4618	1.86771	7.15098	0	1	-0.0261141		-0.31719		-0.113147	0.264267	-0.298417	-0.320507	-0.512282	-0.170944	-0.622571	-0.399652	0.607876	-0.0639418	0.420669	-0.0200297	0.389115	0.257388	0.221553	0.331463	-0.189535
B0491.3	1.00207	0.000362	0.542932	0.296243	0.425455	0.187347	0.0614482	0.879914	0.956038	0.0075208	-0.134313	0.798597	-0.809908	0.002391	3.25327	1.46551	3.52351	0.276856	1.11e-07	0.0018307	1.36e-11	0.999591	1.20221	9.16234	5.6057	7.84942	0	0	3.30682		2.13436	0.392188	0.0385425	-0.0685247	-0.251382	-0.239082	-0.313274	0.0058258	0.299917	0.0715728	-0.0155552	-0.16746	0.417812	-0.030257	-0.107919	0.507586	-0.0377501	0.267032	-0.393481
B0491.4	-0.355805	0.600538	0.621811	0.206883	0.470202	0.340367	0.710386	0.0833509	0.348607	0.528345	1.71386	0.0014974	1.19438	0.0039397	0.584891	0.162383	0.286279	-0.29937	0.456891	0.867981	0.825326	0.999591	0	0.55226	0	0	0	0	-2.67328		-0.242495		0.0595945	-0.0920826	0.196609	0.205866	0.418568	-0.251385	-0.417408	-0.33247	-0.54342	-0.868007	0.104276	-0.155454	-0.458118	-0.0121795	-0.82101	0.0727478	0.886565
B0491.5	-0.222306	0.239653	-0.212456	0.0918776	-0.327744	0.0315755	-0.442762	0.0006988	-0.298701	0.0140744	-0.209688	0.13984	-0.385355	0.0197882	-0.4244	-0.197147	-0.215926	0.20238	0.125299	0.565983	0.454931	0.999591	216.665	173.194	202.871	212.479	0	0	-0.365132	0.399448	-0.312591	0.347649	0.12191	-0.0312723	0.883391	1.06878	1.15023	0.177329	0.408015	0.512075	-0.308769	-0.892003	-0.388315	-0.889571	-0.887776	-0.644359	-1.08373	-0.971846	1.23565
B0491.6	-0.739147	0.0002404	-0.493484	6.03e-05	-0.690855	0.0001869	-0.568353	2.93e-05	-0.685183	0.0001138	-0.381279	0.0074597	-0.588873	0.0010476	-0.540485	-0.266515	-0.584685	-0.0477948	0.0022349	0.0589227	0.0045361	0.999591	27.1695	36.8706	41.7023	43.0678	0	0	0.462343	0.0032933	0.192742	0.31685	0.22536	0.0375501	1.24729	1.34583	1.35603	0.515151	0.698567	0.805703	-0.350111	-0.98338	-0.095742	-1.00425	-0.875646	-0.851642	-1.2237	-0.889559	0.749387
B0491.7	-0.853588	0.0001635	-0.834865	1.78e-07	-0.98309	1.11e-05	-1.1704	1.47e-14	-0.92005	0.0005888	-0.628778	0.0002073	-1.02519	3.03e-10	-0.115075	-0.48317	-0.0455211	0.076821	0.846337	0.130554	0.939756	0.999591	19.9496	27.6983	23.2238	22.9736	0	0	0.0916785	0.706924	-0.0208669	0.936368	-0.292569	0.0051015	-0.0910325	0.185229	0.267067	-0.199047	0.191374	0.0423252	-0.247409	-0.942437	-0.439617	-1.05082	-1.02511	-1.18294	-0.879985	-0.856718	1.49168
B0491.8	0.379926	0.366013	0.421731	0.237636	0.334867	0.435831	0.312267	0.389368	0.109136	0.731734	0.743918	0.0581654	0.530046	0.160299	0.188445	0.068902	-0.0301518	-0.219805	0.748504	0.915846	0.980028	0.999591	0.534943	0.747531	0.368015	0.252113	0	0	-1.71804		-0.191267		0.0442405	-0.120163	-0.432379	-0.31243	-0.351688	-0.431755	-0.473449	-0.447852	-0.0532629	-0.173828	0.118818	-0.143454	0.0363905	0.11691	-0.017203	0.0532836	-0.53541
B0495.1	1.89128		2.37416		1.81932		3.10098	0.192656	1.60346		2.55255		2.67365		0.502754	1.30375	0.248717	-0.167078			0.959466		0	0	0	0	0	0	2.49873		2.02375		-0.0581198	0.0940725	-0.0381098	-0.18076	-0.0555261	-0.369743	-0.42773	-0.492013	-0.190454	-0.278664	-0.337294	-0.262072	-0.452457	-0.293565	-0.425344	-0.333085	-0.0605213
B0495.10	0.615089	0.0207592	1.25314	0.0001328	0.927536	0.0017644	1.344	1.2e-07	0.736697	0.0015393	1.80626	2.65e-08	1.70534	8.23e-08	0.164405	0.0842256	-0.0675483	-0.224089	0.730078	0.797896	0.920577	0.999591	3.77054	3.39584	3.24282	3.10786	0	0	0.942496		0.632604		0.0577051	-0.0310724	-0.252178	-0.327493	-0.348377	-0.200846	-0.245902	-0.286101	0.0082836	-0.396978	-0.183712	-0.446072	0.119242	-0.30288	-0.273557	-0.148164	-0.477603
B0495.2	-1.09446	2.77e-07	-0.760608	9.48e-24	-1.0092	7.2e-07	-0.876304	1.14e-10	-1.00745	1.11e-11	-0.598857	2.79e-06	-0.910466	3.9e-06	-0.243376	-0.114768	-0.0572637	0.177265	0.487414	0.734161	0.922045	0.999591	44.7488	48.3167	61.9973	59.4811	0	0	-0.405453	0.0318127	-0.552709	0.0205886	0.0345688	-0.124466	0.93473	1.19611	1.33901	0.0963001	0.321432	0.454704	-0.0929368	-1.03856	-0.158408	-1.08446	-0.69107	-0.82279	-1.05025	-0.977529	1.1035
B0495.4	-0.316045	0.140024	-0.0762691	0.772585	-0.486751	0.0271044	-0.105897	0.532942	-0.0631688	0.885392	0.298734	0.265663	0.0770137	0.723794	-0.467784	-0.0979907	-0.408099	0.0662241	0.227846	0.824094	0.243898	0.999591	45.8431	55.1954	40.8081	38.2529	0	0	0.589995		0.389405	0.744072	-0.0111419	-0.0357784	0.127802	0.018543	0.051538	-0.20951	-0.321155	-0.324019	-0.123546	-0.55793	-0.124349	-0.412059	-0.0390128	-0.179839	-0.200966	-0.166202	-0.349147
B0495.5	-0.896353	8.15e-06	-0.670062	2.59e-09	-0.933851	1.15e-06	-0.812885	8.6e-10	-0.827351	1.99e-07	-0.482852	0.0005484	-0.757568	2.24e-06	-0.388151	-0.334523	-0.363861	0.0265323	0.0275418	0.108947	0.122109	0.999591	23.0335	27.4256	26.3586	28.0654	0	0	-0.13515	0.681964	0.258453	0.331413	0.0237591	-0.064558	0.924507	1.17875	1.30242	0.0993029	0.184246	0.254397	-0.0373997	-1.07412	0.175106	-0.876627	-0.671016	-0.46768	-1.00499	-0.919874	1.18195
B0495.6	-0.780549	0.0003502	-0.604923	4.03e-06	-0.888129	1.39e-07	-0.759412	1.86e-06	-0.875558	4.09e-06	-0.474101	0.0019693	-0.739135	1.11e-05	-0.63118	-0.571858	-0.379426	0.246655	0.0014331	0.0193454	0.203879	0.999591	33.4311	41.626	44.9723	50.0398	1	0	0.573526	0.495794	0.659741	0.288855	0.0430094	0.1631	0.818559	1.08201	1.29041	1.02545	1.2489	1.51367	-0.270976	-0.923358	-0.0382438	-1.15925	-0.865812	-0.626318	-1.12617	-1.20615	0.945378
B0495.7	-0.202414	0.32003	-0.152018	0.14935	-0.279931	0.137138	-0.195674	0.24931	-0.253761	0.0382926	-0.20109	0.187071	-0.206216	0.278551	-0.102265	-0.211966	-0.188261	-0.087722	0.68133	0.141431	0.461518	0.999591	73.8208	71.5889	84.8872	89.9979	0	0	0.596553	0.0002541	-0.389601	0.048796	-0.405352	0.0818907	0.303527	0.490814	0.54906	-0.070934	0.018431	0.221933	-0.213329	-0.852349	0.0450153	-0.879299	-0.810414	-0.716965	-0.895988	-0.740236	1.17056
B0495.8	-0.751347	0.0003092	-0.516512	1.61e-06	-0.740698	0.0003323	-0.618139	4.87e-05	-0.740871	3.66e-05	-0.482968	0.0015216	-0.656072	0.0033836	0.36198	-0.0093733	0.320469	-0.0416396	0.0927582	0.973842	0.229505	0.999591	55.2735	76.8691	75.0392	82.273	0	0	-0.411365	0.0586521	-0.572959	0.0041684	-0.234095	-0.367193	0.167608	0.609548	0.6682	0.0592387	0.365781	0.631776	0.0370124	-0.732038	-0.14583	-0.987628	-0.893328	-0.955367	-1.05815	-1.02905	1.59018
B0495.9	-0.883226	3.7e-05	-0.650868	4.08e-07	-0.946582	3.04e-06	-0.899136	5.19e-09	-0.863196	2.49e-05	-0.492134	0.0003421	-0.852086	4.72e-08	-0.090574	-0.402297	-0.155019	-0.0586678	0.816348	0.150162	0.687504	0.999591	63.6066	85.401	63.4373	68.8517	0	0	-0.335934	0.216378	-1.01166	6.41e-06	-0.078463	-0.223608	0.51328	0.529954	0.573166	0.29684	0.754777	0.707483	-0.181392	-0.655842	-0.138918	-0.824898	-0.712433	-0.876987	-0.64811	-1.07706	0.32228
B0496.1	1.66509	0.045532	1.33823	0.253758	0.917857	0.241614	1.43246	0.0478954	1.9078	0.0080515	0.799291	0.438673	-0.0354285	0.976386	3.67223	2.31263	4.11807	0.437096	5.31e-06	0.0007761	8.68e-11	0.999591	0	0.896097	0.168426	0	0	0	0.554702	0.637266	1.46802	0.0606549	-0.176542	-0.0035122	0.239155	0.0040607	-0.0510634	-0.175293	-0.259396	-0.353932	-0.218771	-0.267044	0.0028141	-0.188438	-0.0224553	0.315468	-0.118977	0.155383	-0.396134
B0496.11	0.0375055	0.979347	0.842529	0.450136	0.476081	0.593115	0.269209	0.79861	-0.139421	0.910247	0.873933	0.359207	0.736933	0.405861	-0.11768	0.583989	-0.318262	-0.206202	0.921787	0.764722	0.849634	0.999591	0	0	0.241297	0.262599	0	0	1.80749				-0.121561	0.001714	-0.420863	-0.533066	-0.503096	-0.468001	-0.575753	-0.608675	-0.226841	-0.183088	-0.233576	-0.136927	-0.0626334	0.345553	-0.0160664	0.137518	-0.378915
B0496.2	2.65705	0.0797142	2.5794	0.15155	2.33276	0.125538	1.60111	0.33501	2.60272	0.0277057	1.81523	0.249644	0.634477	0.766194	5.07272	2.45846	6.20411	1.12384	0.0010773	0.0258047	3.93e-06	0.934697	0.8677	0.833661	0.783065	0.480776	0	0	0.844336		4.99592	0.0025721	0.0228785	-0.104704	-0.248935	-0.270738	-0.373586	-0.217676	-0.327156	-0.41849	-0.198949	-0.315517	0.0557069	-0.398911	-0.121659	-0.174775	-0.0360359	-0.137112	-0.37541
B0496.3	1.0462	4.04e-06	1.01945	2.54e-08	1.17	2.31e-06	1.19872	1.53e-10	1.1701	4.67e-06	1.57993	9.18e-14	1.28446	1.99e-07	0.0304759	0.169374	0.259064	0.230402	0.929177	0.563061	0.476568	0.999591	3.31262	2.57868	3.67422	3.23608	0	0	-0.388707		2.3282		-0.0352384	0.0205846	-0.430821	-0.644922	-0.475687	-0.170907	-0.328327	-0.350657	-0.324829	-0.447559	-0.0453903	-0.24332	0.165409	-0.0659888	0.0480133	-0.0566374	-0.700512
B0496.5	1.69998		1.55674		1.73582	0.399945	0.939157	0.758141	1.14201	0.621758	2.48925	0.160419	1.50393	0.498272	2.20831	1.46356	1.48408	-0.67217					0	0	0	0	0	0					-0.012664	0.0408174	-0.369896	-0.526414	-0.590737	-0.48286	-0.488708	-0.652936	-0.0319589	-0.536918	0.110321	0.0017091	0.00313	-0.0579444	0.0922617	0.120059	-0.496506
B0496.6	1.12068	0.144363	0.750376	0.478657	0.281625	0.712611	0.46228	0.550116	1.16749	0.0780685	-0.183736	0.846244	-0.288271	0.750465	2.93658	1.69675	3.22874	0.300984	2.17e-05	0.0184361	1.74e-07	0.999591	0	0.64502	0	0.173908	0	0	0.640094		3.22251	0.0411676	-0.0847298	0.246826	-0.229726	-0.403288	-0.441107	-0.274797	-0.345368	-0.389891	-0.155297	-0.398231	0.0472413	-0.364031	-0.195908	0.19603	-0.296742	-0.101344	-0.320623
B0496.7	0.39984	0.221054	0.330186	0.370669	0.580336	0.0697676	0.724512	0.0021599	0.31986	0.312408	0.724784	0.0296474	0.796503	0.0249144	-0.530819	-0.564283	-0.324427	0.224785	0.530415	0.190005	0.814572	0.999591	190.565	59.4044	50.5324	48.483	0	1	-0.784352	0.420511	-0.454389	0.697588	-0.0807455	0.162502	0.376936	0.101855	0.0021758	0.360055	0.128986	-0.0244292	-0.309972	-0.310821	-0.353181	-0.299354	-0.110725	0.0153503	-0.246079	-0.337083	-0.457999
B0496.8	0.362544	0.102694	0.595871	3.36e-05	0.421195	0.0304055	0.665921	0.0001297	0.279586	0.056265	0.511871	0.018551	0.600714	0.0015494	-0.0498491	-0.0572167	-0.13736	-0.0808778	0.904008	0.909214	0.839745	0.999591	40.7967	20.4526	16.4746	17.6329	0	1	-0.0169061	0.981589	1.65199	0.0001229	-0.175563	-0.16879	0.190712	0.129294	-0.238375	-0.383697	-0.499839	-0.604158	-0.289731	-0.304618	-0.280765	-0.229976	-0.0671399	-0.351174	-0.378382	-0.441062	-0.37169
B0507.1	0.376002	0.262673	0.41244	0.363185	0.393686	0.24682	0.811708	0.0031912	0.134121	0.68274	1.1613	0.0007817	0.843967	0.0038146	-0.25811	-0.308598	-0.135762	0.113712	0.646329	0.559022	0.861406	0.999591	2.4438	1.693	2.44205	2.41033	0	0	0.369491	0.821128	0.0935224	0.963697	0.105737	0.0119858	-0.249036	-0.471667	-0.263284	-0.443164	-0.435547	-0.395223	-0.044254	-0.387023	0.163369	-0.206881	-0.0867545	-0.0304911	-0.245419	-0.0498285	0.64811
B0507.10	1.6941	7.97e-06	2.59178	2.44e-09	1.64187	5.74e-06	3.16474	1.52e-20	1.2102	0.0013637	1.3208	0.001981	2.55467	7.1e-17	0.518533	0.0094211	0.0945148	-0.416682	0.319755	0.991681	0.933743	0.999591	2.20868	3.7817	3.88717	4.66808	0	0	-0.336004		5.71428	0.0001563	0.007624	-0.108293	-0.23203	-0.527177	-0.470377	-0.24407	-0.523814	-0.433474	-0.0607585	-0.229733	0.0330672	-0.195212	0.0714069	0.0863482	-0.0367997	-0.0001997	-0.4613
B0507.11	0.923021	0.648244	0.637881	0.789112	-0.989337	0.695921	-2.49068	0.398449	-1.85283	0.529815	-0.889473		0.59859	0.769294	-0.446754	0.391207	-1.0148	-0.434321	0.84641		0.828862		0	0	0	0	0	0			0.0031659		-0.235576	-0.348476	-0.535919	-0.581783	-0.557543	-0.301543	-0.328494	-0.627994	-0.0038328	-0.22417	-0.139232	-0.457552	0.0221321	0.0713949	-0.0965696	0.011037	-0.37575
B0507.15	1.60304		1.93171	0.370109	3.14212	0.0789616	3.09487	0.05405	2.30354	0.189099	0.438298		2.52238	0.138929	0.579764	0.549707	-0.551814	-1.12995	0.833208		0.902498		0	0	0	0	0	0			-1.73024		-0.351198	-0.0209332	-0.574014	-0.72012	-0.519062	-0.546384	-0.829894	-0.845883	-0.0987421	-0.119788	-0.123924	-0.385475	0.334919	-0.118611	-0.0015405	-0.187987	-0.626472
B0507.2	0.790439	0.0001928	0.927872	7.43e-05	0.750569	2.46e-06	0.82424	5.78e-08	0.78597	0.000104	0.743196	6.01e-05	1.0933	7.71e-09	0.0524953	0.0519834	-0.0413803	-0.0889191	0.856055	0.861236	0.948573	0.999591	31.074	29.2204	21.7779	20.8069	0	0	0.224898		1.21541	0.225486	-0.0128142	-0.0709276	0.473706	0.446273	0.198726	-0.177971	-0.308909	-0.265088	-0.64124	-0.841739	-0.0483323	-0.5726	-0.452669	-0.26833	-0.541506	-0.398788	-0.298576
B0507.3	1.36174	0.0015607	1.96987	3.82e-05	1.80689	7.01e-07	2.10404	5.06e-07	1.58817	5.36e-06	2.54662	3.17e-11	3.09825	1.06e-10	0.503062	0.856484	1.1036	0.602425	0.645304	0.348815	0.282543	0.999591	8.24953	3.33336	7.50745	3.15939	0	0	2.29778		0.753061	0.637254	-0.0880594	-0.0145984	0.763257	0.684461	0.638383	-0.0037769	-0.108433	-0.128446	-0.238793	-0.546868	0.280904	-0.285	0.183845	0.188521	0.0083304	0.225044	-0.675311
B0507.4	-0.676997		-0.0144789		0.836976	0.692632	0.873555	0.656562	-0.866459	0.757697	0.338393	0.900717	0.689163	0.763325	-0.290874	-1.48031	-1.15204	-0.872171	0.855216		0.590473	0.999591	0	0	0	0	0	0					0.0656084	-0.0442619	-0.462068	-0.676793	-0.739919	-0.47057	-0.754876	-0.676123	0.0642278	-0.460022	0.0939744	-0.344741	-0.045545	0.309229	0.0331232	-0.0172026	-0.325054
B0507.5	-1.07445		0.388358		-0.038486		0.788832	0.751843	-0.903845		-0.010122		0.189227		0.111737	-0.641675	0.846494	0.713006					0	0	0	0	0	0					0.0983429	-0.0618184	-0.574968	-0.753368	-0.833615	-0.499132	-0.674653	-0.800199	-0.312746	-0.578302	0.0133434	-0.620113	-0.108342	-0.065398	-0.266716	0.0142131	-0.669084
B0507.6	1.79666	0.0006682	2.92119	1.17e-05	1.64184	0.0004121	2.83642	9.26e-12	1.69379	7.62e-05	1.1077	0.0252073	2.96138	2.45e-15	0.698214	-0.13144	0.793266	0.102466	0.118594	0.847367	0.33818	0.999591	1.26882	1.73698	1.12089	1.09637	0	0			0.908804		-0.192966	-0.242061	-0.16046	-0.285432	-0.358222	-0.504598	-0.648461	-0.540953	-0.162928	-0.398029	0.0958359	-0.100787	0.0974011	0.198371	-0.0580764	0.18125	-0.577182
B0507.7	1.88274	0.166478	2.72954	0.0246395	2.4361	0.0190955	3.21762	0.0003171	1.82425	0.0794403	1.02398	0.49211	2.79319	0.0191635	0.401585	0.126775	0.314858	-0.0668051	0.645304	0.910967	0.828542	0.999591	0.949019	0.418218	0	0	0	0					-0.155267	-0.135057	-0.554506	-0.735631	-0.617186	-0.505007	-0.745867	-0.785	0.0373788	-0.0984759	-0.213051	-0.452841	0.0911805	0.0194301	0.14228	-0.0217945	-0.180351
B0507.8	2.86071	6.58e-06	4.02343	1.14e-07	3.04835	1.32e-07	4.8079	3.69e-23	2.80145	1.44e-05	2.7463	7.77e-05	4.06658	5.47e-18	0.709341	-0.291368	0.310817	-0.387035	0.391948	0.780623	0.843964	0.999591	1.59433	3.44611	1.96058	4.5011	0	0	0.979512		3.85831	0.0211146	0.066967	-0.141018	-0.40073	-0.442513	-0.743769	-0.436916	-0.634477	-0.665031	-0.316136	-0.247747	-0.102203	-0.170209	-0.151209	-0.0459613	0.003362	0.0609134	-0.620263
B0507.9	0.892311	0.608514	0.922564	0.580574	1.97328	0.0948634	1.7882	0.123066	1.27949	0.333	0.755204	0.609531	1.87093	0.114804	0.506188	1.07467	-0.0503639	-0.565516	0.732541	0.387984	0.987454	0.999591	0	0	0.317728	0	0	0	0.596085		0.65208		0.11575	-0.121052	-0.442908	-0.47698	-0.644946	-0.530034	-0.553359	-0.648889	0.154362	-0.315099	-0.0623101	-0.315997	-0.0206087	-0.172687	0.215931	-0.0510788	-0.406573
B0511.1	0.412735	0.214628	0.706206	0.0172141	0.481101	0.145778	1.25297	4.84e-07	0.390274	0.217201	1.66253	4.64e-06	1.04286	0.0001747	-0.649686	-0.7052	-1.02982	-0.382224	0.258895	0.115576	0.0165003	0.999591	8.755	8.05354	8.60112	7.44643	0	0	-0.132896		-0.631971		-0.0439274	-0.313175	0.208386	0.219722	0.142782	-0.507923	-0.470349	-0.578377	-0.502126	-0.747281	-0.0212503	-0.336252	-0.603953	-0.0843353	-0.695708	-0.0973128	-0.515441
B0511.10	-0.901328	3.84e-06	-0.827017	2.25e-25	-0.899258	9.31e-08	-0.877226	2.52e-10	-0.888871	2.96e-12	-0.476616	0.0001618	-0.877574	2.8e-07	-0.267772	-0.411058	-0.139327	0.124333	0.240522	0.0335005	0.765191	0.999591	77.9462	84.3917	108.643	110.812	0	0	0.0313134	0.918031	-0.424226	0.0322461	0.124958	-0.0072684	0.829203	0.853245	1.07718	0.372206	0.662541	0.820256	-0.142198	-0.765578	0.0281558	-0.902161	-0.641759	-0.777754	-0.647108	-0.904661	0.226702
B0511.11	2.9568	3.46e-34	2.91998	0	2.83592	6.32e-37	2.73093	0	2.96557	0	2.72069	0	2.73549	0	1.24946	0.48601	1.85789	0.607537	4.68e-07	0.305378	3.14e-09	0.587943	3.41006	3.38293	6.24531	5.5133	0	0	0.031902	0.969811	-1.79628	0.0001861	0.0386757	0.107076	0.197048	0.271676	0.417668	0.159388	0.207731	0.194703	-0.0493737	-0.852567	0.0077332	-0.107945	-0.852441	-0.14896	-0.702287	-0.291302	1.25633
B0511.12	-0.664186	0.0007172	-0.419799	0.0016102	-0.560298	0.0035847	-0.390797	0.0152026	-0.559665	0.0008512	-0.279803	0.0648648	-0.455351	0.0438666	-0.428227	-0.335382	-0.272573	0.142405	0.390869	0.511359	0.656295	0.999591	28.2731	22.2345	46.4356	46.7857	1	0	-0.0446472	0.889057	-0.560179	0.0165137	-0.0844095	-0.118832	0.662006	0.703452	0.66426	-0.217628	-0.0554936	-0.0602658	-0.470846	-0.928461	-0.301678	-0.868521	-0.712787	-0.83582	-0.947833	-0.934612	0.0704928
B0511.13	-1.27191	2.45e-09	-0.921613	2.44e-13	-1.2971	1.53e-10	-1.1791	7.36e-14	-1.20318	9.58e-09	-0.731	1.76e-06	-1.11109	4.14e-09	-0.921659	-0.307479	-0.455238	0.471994	6.77e-05	0.240053	0.0568485	0.348157	38.3461	59.1999	50.4819	54.6788	0	0	0.816375	9.17e-12	3.5288	0	-0.33801	-0.135348	0.338996	0.35664	0.659677	0.505908	0.763864	1.09011	-0.256677	-0.720931	-0.305544	-0.851575	-0.956828	-0.840463	-0.753773	-0.853874	1.01324
B0511.17	2.68253		3.25346	0.154869	2.724	0.150264	3.23516	0.0723441	2.1887	0.305434	2.78749	0.154202	2.76726	0.172811	-2.92408	0.375662	-2.28561	0.623598					0	0	0	0	0	0			-0.0599715		0.116785	0.188022	0.70951	0.717967	0.921234	-0.307874	-0.428113	-0.306605	-0.138899	-0.677671	-0.0634122	-0.326186	-0.507334	-0.146208	-0.508081	0.0442237	0.0656301
B0511.2	-1.24963	0.0288262	-1.09509	0.0564996	-1.19928	0.0083471	-1.21075	0.0200966	-1.27195	0.0079055	-0.332829	0.469382	-1.2061	0.0131521	-0.60934	-0.6529	-0.334583	0.276442	0.154035	0.145202	0.638904	0.999591	1.80255	1.91611	1.50041	1.6355	0	0	0.178487		0.391594		0.34871	0.11658	0.0519978	-0.0126432	-0.03691	0.361929	0.412763	0.350185	-0.0471975	0.154298	-0.224692	-0.220155	-0.309484	-0.311052	-0.203602	-0.53407	-0.0948017
B0511.3	2.01457	0.0001017	1.94524	0.0002386	2.12541	2.99e-06	1.92176	3.75e-05	2.14574	1.84e-06	2.27967	2.1e-08	1.90315	5.35e-05	2.63661	1.4521	2.92855	0.296455	1.48e-05	0.0124259	1.21e-07	0.999591	0	0.431821	0.694835	0.222268	0	0	-0.249425	0.619845	-1.29483	0.0012372	-0.378283	-0.134406	-0.109833	0.240033	-0.193803	-0.280112	0.324043	-0.0241503	-0.0104166	0.0551327	-0.0104351	0.132819	0.106117	0.304366	-0.0902856	-0.117393	-0.430622
B0511.4	2.58994	2.29e-12	2.50326	1.6e-10	2.42669	2.06e-13	2.43514	2.8e-16	2.71323	5.52e-17	2.30936	3.09e-12	2.22778	4.8e-10	2.24797	1.89098	2.8577	0.608893	9.09e-05	0.0026592	3.12e-07	0.999591	0	0.731539	0	1.2513	0	0	-0.490862	0.738363	1.25367	0.182764	0.0200162	-0.0233733	-0.269207	-0.324593	-0.190297	-0.197966	-0.27808	-0.280245	-0.0181184	-0.152561	0.221268	0.0894116	-0.297934	-0.0133202	-0.241241	-0.0684036	-0.244593
B0511.5	0.552923	0.292685	0.695704	0.14466	0.677936	0.110224	0.962751	0.0085119	0.73005	0.0424304	1.07539	0.0242079	0.717053	0.0800914	-0.0823273	0.570111	-0.540374	-0.449339	0.917858	0.220962	0.429317	0.999591	1.73019	1.57589	1.36666	2.23332	0	0	1.07603	1.02e-11	-3.12285	9.37e-10	-0.179278	-0.0507258	0.194989	0.116346	0.351886	0.0109443	-0.104488	0.114851	-0.30419	-0.838475	-0.256696	-0.902522	-1.0301	-0.960595	-0.786721	-0.769983	0.814774
B0511.6	-0.628601	0.0005397	-0.22714	0.0349864	-0.563784	0.0001135	-0.406954	0.0013496	-0.535661	0.0004974	-0.132181	0.267421	-0.311505	0.0384943	-0.376472	-0.585388	-0.285584	0.0912678	0.0741585	0.0002259	0.312666	0.999591	124.146	135.228	129.961	142.877	0	0	-0.432886	0.0596024	-0.581134	0.0079175	-0.0327755	-0.271332	0.0309266	0.457245	0.609138	-0.102565	0.039654	0.313263	-0.0632534	-0.975198	-0.212612	-0.7553	-0.826525	-0.746329	-0.692514	-0.873849	1.61567
B0511.7	-1.1367	1.3e-07	-0.79448	9.59e-11	-1.14875	3.79e-09	-0.983375	6.65e-09	-1.09089	2.85e-08	-0.690978	1.3e-07	-0.936503	4.59e-09	-0.484539	-0.44114	-0.395531	0.0933353	0.0307362	0.041272	0.0978431	0.999591	49.1128	85.1499	73.9951	77.0511	0	0	-0.161375	0.646552	-0.690647	0.0116918	-0.0583892	-0.0211086	0.728147	0.815506	1.11067	0.26185	0.251638	0.490116	-0.400452	-0.854547	-0.140688	-0.77127	-0.77937	-0.769007	-0.925637	-0.976647	0.719221
B0511.8	-0.79728	7.31e-05	-0.611277	5.54e-12	-0.820778	6.5e-06	-0.845027	4.87e-10	-0.798705	2.47e-06	-0.401332	0.0055504	-0.799529	1.05e-05	-0.107693	-0.168527	0.146399	0.247377	0.745322	0.594531	0.773764	0.999591	49.2705	42.8138	62.4954	56.4828	0	0	-0.166785	0.36948	-0.0731962	0.780499	-0.0627865	-0.352988	0.40483	0.727997	0.961044	0.0788154	0.166388	0.472363	-0.0616214	-1.0372	-0.298377	-0.871183	-0.607981	-0.844886	-1.01437	-0.796012	1.60202
B0511.9	-0.963727	5.5e-06	-0.702554	2.53e-17	-0.991089	1.16e-08	-0.927698	3.33e-10	-1.01066	1.31e-09	-0.550079	3.98e-05	-0.870139	4.4e-07	-0.558269	-0.549976	-0.354897	0.196764	0.0088412	0.0217514	0.415797	0.999591	60.7105	82.0196	97.0338	95.9977	0	0	0.265371	0.428405	0.244232	0.376113	-0.142952	-0.0366059	0.339035	0.834759	0.868048	0.435838	0.866323	1.02269	-0.0245431	-0.872603	-0.0385433	-0.922586	-0.608785	-0.604021	-0.784024	-0.941909	1.44119
B0513.1	-0.0859672	0.729035	-0.0223111	0.929864	0.0351286	0.895047	0.252341	0.204881	0.0331228	0.932406	0.331641	0.120268	0.281297	0.238503	-0.0410649	-0.109791	0.0448087	0.0672994	0.967162	0.899763	0.96422	0.999591	19.1133	14.0901	31.3317	32.2529	1	0	-0.194129	0.727529	0.0580492	0.888608	0.468383	-0.0481959	1.43066	1.32747	1.20517	0.267495	0.239126	0.432646	-0.161019	-0.242458	0.250034	-0.29375	-0.225696	-0.261659	-0.192129	-0.172665	-0.41737
B0513.2	-0.873513	0.0003739	-0.615144	1.15e-08	-0.948277	2.25e-05	-0.757808	2.69e-07	-0.891825	1.35e-05	-0.69382	3.26e-05	-0.789476	0.0005095	0.316029	-0.0406288	0.487218	0.171236	0.31896	0.918916	0.0939312	0.999591	82.9967	135.755	151.764	151.812	0	0	-0.273227	0.306891	0.115768	0.692664	0.3076	-0.0493616	1.51018	1.93354	2.20739	0.846979	1.18662	1.58522	-0.333979	-0.98368	-0.0276819	-0.60933	-0.760643	-0.505697	-1.06523	-0.776913	0.557053
B0513.3	-0.344421	0.120519	-0.293051	0.0587973	-0.484863	0.0080679	-0.55755	1.04e-05	-0.42297	0.0232514	-0.329451	0.0521069	-0.466023	0.0148115	-0.147053	-0.328788	-0.172248	-0.0130935	0.805279	0.415275	0.753036	0.999591	3200.29	3898.72	3008.78	2717.2	0	0	-0.417116	0.492842	-0.426719	0.359593	0.387026	0.212792	1.57294	1.79943	2.01002	1.22692	1.90729	2.26349	-0.430592	-0.942113	-0.328473	-0.850152	-0.780922	-0.471897	-1.24313	-1.00762	0.150277
B0513.4	0.0330764	0.9113	-0.0810819	0.643719	-0.0376067	0.884424	-0.0271986	0.901753	-0.15422	0.473795	-0.26851	0.173557	-0.104068	0.778386	-0.284285	0.216499	-0.574133	-0.299107	0.544977	0.683444	0.0897133	0.999591	118.907	136.223	153.977	156.383	0	0	0.241236	0.84765	-1.94821	0.360057	-0.0205539	0.325544	0.44463	0.470006	0.370818	1.18223	1.06414	1.14083	-0.227329	-0.35402	-0.241703	-0.784831	-0.236864	-0.773623	-0.450313	-0.892622	-0.674135
B0513.5	0.631286	0.0012519	0.296811	0.161029	0.480521	0.012579	-0.0357544	0.864426	0.530419	0.0007635	0.0874474	0.604086	0.0852765	0.658334	0.313224	0.488653	0.156293	-0.15197	0.413252	0.0441882	0.681765	0.999591	14.7544	11.7972	12.3363	12.3753	0	0	1.86637		3.36269	0.0082633	-0.12879	-0.0271478	0.210727	0.13316	0.247438	0.115318	0.293119	0.256274	-0.126551	-0.0267833	-0.366035	-0.27267	-0.265129	-0.206445	-0.108663	-0.223605	-0.771669
B0513.6	1.24776		-0.0259889		0.633928	0.783607	0.617913	0.814358	2.11724	0.184132	1.13787	0.700792	0.635606	0.797043	1.86912	2.27977	2.07146	0.1815	0.347608		0.400653	0.999591	0	0	0	0	0	0					0.0233618	0.0606174	-0.247271	-0.249028	-0.201669	0.07001	0.265598	0.281686	-0.180174	-0.11477	0.221228	0.155931	-0.0797429	0.244444	0.021683	0.290967	-0.509845
B0513.9	1.07592	0.0032826	1.35753	0.0050597	1.19747	2e-05	1.2649	2.86e-05	1.14513	0.0001046	1.30981	0.000167	1.48596	2.87e-06	0.34149	-0.13383	0.0366831	-0.294044	0.398465	0.82514	0.963276	0.999591	23.2215	23.1795	12.8023	15.5474	0	0	1.14026				-0.146261	0.0090272	-0.008991	0.1279	0.0987282	0.126548	0.2889	0.213355	-0.528866	-0.214562	-0.464164	-0.40309	0.0422146	0.0014396	-0.25093	-0.125194	-0.690746
B0523.1	1.07683	0.0205637	0.751877	0.331945	0.641184	0.12892	0.658891	0.121748	1.31497	0.0051175	-0.0407945	0.949927	-0.146036	0.792196	2.01165	1.12549	2.88659	0.87078	0.0001513	0.0650244	3.21e-08	0.365435	0.640347	0.126156	0.639412	1.19755	0	0	0.875838	0.251645	1.63191	0.0082711	-0.388821	-0.0223702	-0.259253	0.0028222	-0.0471218	-0.119475	0.0181742	0.265234	0.0240378	-0.106093	-0.0008335	0.2324	-0.58056	-0.145863	-0.445241	-0.11536	0.932324
B0523.3	-1.03077	5.33e-06	-0.729267	4.31e-10	-1.11499	5.06e-07	-1.1087	9.87e-11	-1.08146	1.76e-05	-0.725141	6.9e-06	-1.19932	1.74e-09	-0.553932	-0.410926	-0.511106	0.0460633	0.0187584	0.0911197	0.0189234	0.999591	31.1914	47.5813	48.0199	45.3846	0	0	0.689546	0.0018177	0.17493	0.521614	0.0132186	-0.210356	0.400406	0.613728	0.62014	-0.0833005	0.0990179	0.229377	-0.117688	-0.99216	0.012749	-0.169904	-0.676631	-0.364516	-0.879602	-0.438338	0.829275
B0523.5	-0.742456	8.49e-05	-0.559623	3.28e-10	-0.719578	9.71e-06	-0.585383	1.24e-05	-0.672956	1.43e-06	-0.269594	0.0390531	-0.579521	0.0011769	-0.277911	-0.155007	-0.122109	0.146422	0.40143	0.654651	0.83381	0.999591	22.9695	25.8305	47.0229	46.767	1	0	-0.148008	0.467348	0.499936	0.0213716	0.506371	0.0095464	1.04128	1.08927	1.18771	0.0970284	0.237149	0.224264	-0.372564	-1.1289	-0.443757	-0.927809	-0.393594	-0.771437	-1.07514	-1.04483	0.528898
B0524.2	0.94501	0.161719	1.1222	0.165374	0.722397	0.224319	0.524775	0.427953	1.19366	0.0329059	-0.0611059	0.958626	-0.171629	0.829343	3.6344	2.34624	4.23208	0.602343	8.36e-09	0.00011	1.95e-10	0.999591	0	0.514742	0	0	0	0	1.91788		1.88087		-0.244103	-0.0401071	-0.360294	-0.387809	-0.358689	-0.20435	-0.0465821	-0.101657	0.0564406	0.605506	0.343245	1.15919	0.454484	0.690406	0.153489	0.732877	-0.670061
B0524.3	0.908303	0.607187	1.3327	0.451188	1.19385	0.340123	0.0943505	0.957451	1.58862	0.149596	0.244219	0.887283	-0.676167	0.72277	3.42555	3.91788	7.41538	3.9347			2.14e-09	4.26e-07	0	0	0	0	0	0	1.79685		-0.62114	0.801937	-0.12941	-0.0711216	-0.40387	-0.49286	-0.255635	-0.480688	-0.620498	-0.57264	0.39316	1.20676	1.12967	1.8282	1.02434	1.57485	0.759962	1.69392	-0.433985
B0524.4	2.47666	0.0027404	1.57958	0.15633	1.43739	0.0923929	1.78895	0.0233106	2.41324	0.0009217	1.09732	0.324949	0.828754	0.471709	1.7951	2.16344	4.02146	2.20799	0.0817917	0.002172	5.24e-08	0.0024649	0	0	0.07636	0	0	0	-0.0713023	0.95115	-0.785295	0.433687	-0.284369	-0.0067026	-0.380357	-0.442887	-0.251292	-0.412286	-0.482052	-0.443115	0.760938	1.52989	1.34112	1.92888	1.36607	1.59537	1.21327	1.79869	-0.37135
B0524.5	1.22941	0.0934239	1.35538	0.0618766	0.621228	0.41042	0.907833	0.236249	1.48338	0.0117356	0.772854	0.386074	0.880073	0.185934	2.73545	0.668831	3.10844	0.366722	0.0016125	0.404473	3.55e-05	0.999591	0	1.48045	0	0	0	0	1.76488		0.328853		-0.140971	-0.248186	-0.319423	-0.404402	-0.37322	-0.41472	-0.40565	-0.380749	0.08255	0.876626	-0.057754	0.485517	0.330193	0.488676	0.373408	0.0615711	-0.750942
B0524.6	-0.965432	0.0007304	-0.753115	6.12e-06	-0.83575	0.0017343	-0.765887	1.41e-06	-0.837879	3.48e-05	-0.472686	0.0165153	-0.820977	0.0027926	-0.406348	-0.362235	-0.239288	0.153384	0.35384	0.455551	0.699877	0.999591	31.1185	27.9509	54.1868	50.8011	0	0	-0.0657562	0.94491	-0.781606	0.104245	0.0534219	-0.0564064	0.874293	1.06176	1.01093	0.113526	0.293393	0.342307	-0.508068	-0.62669	-0.424321	0.15208	-0.958257	-0.377594	-1.19182	-0.557659	0.694928
B0545.1	0.920744	3.18e-06	1.01481	1.54e-12	0.973081	6.11e-07	1.05198	2.43e-11	0.758732	6.57e-06	1.17576	2.19e-06	1.23884	5.8e-08	0.0384377	0.240784	0.127952	0.0876173	0.929733	0.35329	0.816149	0.999591	9.78865	8.71758	10.569	10.5275	0	0	-0.500151	0.254547	1.44167	1.5e-07	-0.207431	0.0266362	-0.578834	-0.581888	-0.713708	-0.107545	-0.277996	-0.290473	-0.946665	-0.736379	-0.391603	-0.368745	-0.497593	-0.198347	-0.673543	-0.232283	-0.937975
B0545.3	1.35509	0.0135989	0.789122	0.409771	0.922344	0.0647676	0.998893	0.0604782	1.67152	0.0002208	0.293606	0.680066	0.11122	0.866711	3.34325	1.48989	4.16588	0.820187	7.42e-08	0.0205585	5.46e-12	0.585213	0	0	0	0	0	0	0.573871		1.04597	0.477296	0.122016	-0.0437785	-0.137331	-0.343358	-0.520241	-0.221368	-0.353438	-0.362471	-0.507957	-0.303034	0.0087566	-0.123489	-0.262396	-0.004266	-0.68394	-0.0669168	-0.804894
B0545.4	1.33482	4.77e-05	0.519173	0.197932	0.948329	0.0014187	0.51852	0.230507	1.06727	1.03e-05	-0.658391	0.113701	0.406939	0.393721	1.05256	0.803477	0.556013	-0.489697	0.0010267	0.0071816	0.131435	0.931105	1.91145	4.10061	4.95734	4.21152	0	0	-0.601902		0.391284	0.760352	0.0933331	0.0849213	0.449772	0.44421	0.667746	0.648327	0.552121	0.781006	0.011764	-0.217706	0.117484	-0.0906133	0.179821	0.208777	0.191066	0.348777	-0.271437
B0546.1	-0.277991	0.175205	-0.35234	0.0007449	-0.446475	0.0068651	-0.608894	3.27e-07	-0.372315	0.0289487	-0.393883	0.015328	-0.528408	0.0017874	-0.0972001	-0.0800301	-0.259724	-0.155454	0.807745	0.828053	0.446728	0.999591	863.095	1344.74	766.153	765.68	0	1	-0.288325	0.572368	0.362477	0.420324	0.499091	0.287196	1.81453	2.03137	2.13383	1.28307	1.42793	1.8429	-0.191501	-1.05664	0.0569284	-0.9254	-0.878004	-0.832627	-0.817809	-0.88807	0.375052
B0546.2	-0.884468	8.5e-06	-0.546406	5.26e-11	-0.877459	8.63e-07	-0.607558	1.94e-05	-0.873558	1.88e-07	-0.53492	0.0001057	-0.69866	0.0002044	-0.244061	-0.249994	-0.0506846	0.185154	0.385109	0.446225	0.942083	0.999591	36.5373	42.0749	56.8622	62.8539	0	0	-0.757582	5.94e-05	-0.394529	0.107918	0.0709804	-0.148409	0.524537	0.71231	0.673993	-0.0980292	0.0694365	0.0026407	-0.858232	-1.08229	-0.893192	-1.10657	-0.779439	-0.922862	-1.17472	-1.16841	0.511687
B0546.3	-0.315414	0.115594	-0.241714	0.0660694	-0.274602	0.0682389	-0.308938	0.0433398	-0.291773	0.0277096	0.0313218	0.838624	-0.175236	0.309241	-0.256053	-0.253138	-0.189433	0.0579854	0.481985	0.434975	0.689072	0.999591	25.1783	22.7557	28.0206	27.8148	0	0	-0.0503963	0.898844	-0.527033	0.0533452	-0.0540569	-0.0200918	0.695841	0.947848	0.930501	0.184131	0.363197	0.381685	-0.499986	-0.955613	-0.738823	-1.11719	-1.034	-0.948345	-1.03661	-1.07789	0.782049
B0546.4	-0.242174	0.266468	0.11523	0.669232	-0.270601	0.159226	-0.199882	0.300842	-0.265196	0.149358	0.0830783	0.773683	-0.133373	0.555594	-0.3688	-0.38051	-0.294372	0.0712915	0.136984	0.0383443	0.444071	0.999591	61.1753	66.9677	50.0892	46.5661	0	0	0.440495	0.147169	0.637802	0.0073387	0.225876	-0.0532527	1.57084	1.84481	1.89949	0.677448	0.856106	0.811253	-0.308429	-0.96443	-0.512186	-0.922124	-0.822526	-1.01777	-0.881816	-1.09938	0.146537
B0546.5					2.56541		0.3871		1.05981		1.03649		1.95528		0.342993	-0.380302	1.43036	1.04367					0	0	0	0	0	0					-0.283486	-0.219351	-0.349163	-0.568999	-0.533417	-0.372967	-0.510639	-0.360396	0.192575	0.155853	-0.0991648	0.0869501	0.265382	-0.0152653	0.0871486	0.0846314	-0.355337
B0547.1	-0.919164	1.59e-05	-0.732242	8.75e-18	-0.970237	4.36e-07	-0.906791	3.61e-10	-0.981971	2.03e-09	-0.656056	1.97e-07	-0.886155	1.39e-06	-0.29206	-0.52464	-0.266072	0.023121	0.171872	0.0011242	0.453589	0.999591	60.734	88.3867	85.2589	95.5447	0	0	-0.222	0.387442	-0.117422	0.643683	0.0072617	0.152891	0.33187	0.36438	0.485888	0.16714	0.347875	0.380857	-0.459695	-0.808766	-0.195179	-1.07524	-0.516797	-0.71245	-0.649109	-0.895911	0.125754
B0547.4	-0.0700958		1.37515		1.87708	0.40919	0.785049		0.631373		3.27872	0.0614043	1.70835	0.586016	-0.882748		0.326082	1.21111					0	0	0	0	0	0					-0.102549	-0.120467	-0.321109	-0.282654	-0.437465	-0.36379	-0.237182	-0.37009	-0.343181	-0.524192	-0.31611	-0.35616	0.104714	-0.102836	-0.104232	-0.131625	-0.64672
B0554.1							0.3871				0.442446												0	0	0	0	0	0					-0.25736	0.0390171	-0.568201	-0.862339	-0.839123	-0.546068	-0.804973	-0.483391	0.602344	1.17329	0.459655	0.852436	0.817636	1.08386	1.03131	0.856719	-0.53391
B0554.2	-1.03188		-1.03446		-0.036124		-0.574675		-0.47904		-1.0964		0.207439			0.375662							0	0	0	0	0	0			-0.0599715		0.062734	0.0747733	-0.556306	-0.642255	-0.740356	-0.515049	-0.763126	-0.741136	1.25564	1.95117	1.25866	1.99799	1.50901	1.38766	1.94079	1.58188	-0.544084
B0554.4	-1.23685	0.638949	-0.17862	0.940923	0.16154	0.921329	0.408586	0.807481	0.236485	0.897743	1.3413	0.373905	0.567473	0.756023	1.63446	1.65434	0.454245	-1.22009	0.285872		0.900827	0.999591	0	0	0	0	0	0	-1.5915	0.154808	-1.71391	0.0528632	-0.168148	-0.0940954	-0.506808	-0.75585	-0.834129	-0.545349	-0.652472	-0.720567	0.196628	0.730079	0.861714	1.57983	0.52041	1.01554	0.74389	1.21297	-0.741465
B0554.5	0.814944	0.134601	0.473418	0.431529	0.887339	0.0977748	0.571302	0.235409	0.41183	0.420035	0.0825028	0.905094	0.623685	0.18829	0.763774	0.773077	0.393049	-0.37502	0.173936	0.0454395	0.62869	0.999591	0	0.961428	0.554427	0.617978	0	0	1.14026		-1.60815		-0.140616	-0.328817	-0.554075	-0.722221	-0.6725	-0.615849	-0.627376	-0.767526	0.72538	1.25596	0.830758	1.32186	0.894275	0.993961	1.26982	1.23942	-0.377967
B0554.6	1.86723	0.0262754	2.87566	0.0027406	1.9064	0.0122629	2.44544	0.000329	1.41646	0.089423	3.23793	0.0001271	3.48862	5.23e-08	0.78288	0.967862	0.760442	-0.0254234	0.389537	0.364149	0.669831	0.999591	1.14092	0.809436	0.49918	0	0	0			0.980694		-0.012816	-0.131207	-0.0920925	-0.324663	-0.40811	-0.460139	-0.778188	-0.650775	0.626061	0.931293	0.83482	1.26558	0.782489	0.828918	1.09437	1.21	-0.45885
B0554.7	0.673091	0.597393	0.331045	0.799535	0.212159	0.84601	0.0635686	0.959218	-0.158837	0.896291	-0.107142	0.93568	0.22388	0.858775	0.313338	0.286667	-0.389217	-0.717945	0.807725	0.829877	0.879354	0.999591	0	0	0	0	0	0	-1.19602	0.334291	-2.38748	0.0016228	-0.141488	-0.093592	-0.426875	-0.622352	-0.662694	-0.57513	-0.787533	-0.765134	0.643412	1.35009	0.803744	1.51516	0.845335	1.09319	1.06243	1.26334	-0.570299
B0563.1	0.74059	0.686761	0.860548	0.633746	0.585348	0.717219	1.43709	0.283697	0.702313	0.648434	-0.494397	0.804397	1.50227	0.227911	1.59885	0.381929	1.37769	-0.23287	0.284874	0.802128	0.280554	0.999591	0	0	0.532523	0.683356	0	0	0.18641	0.835273	0.104694	0.910646	0.126184	0.250091	-0.555153	-0.704336	-0.782133	-0.580072	-0.627512	-0.724796	0.0280467	-0.360275	0.235484	-0.276055	0.298903	0.348448	0.182606	0.322901	-0.549945
B0563.10	-0.0648705	0.968293	0.334083	0.823558	0.446614	0.710928	1.0581	0.337807	0.33012	0.794692	-1.45533	0.325985	0.355361	0.800112	0.357805	3.45243	-0.506627	-0.843213	0.836138		0.85847	0.999591	0	0	0	0	0	0					-0.237572	-0.158793	-0.349738	-0.531323	-0.691322	-0.484889	-0.622266	-0.858487	-0.154414	-0.451913	-0.389246	-0.432061	-0.100033	0.10263	-0.319387	-0.279481	-0.472528
B0563.18	2.12551	0.383761	2.20572	0.403124	1.2309	0.623773	1.91101	0.328866	0.64113	0.819359	2.23533	0.212264	2.10766	0.325691	2.90569	1.89148	2.77345	-0.107751					0	0	0	0	0	0			-0.0599715		0.0550469	0.0958041	-0.509489	-0.636812	-0.700459	-0.537503	-0.691822	-0.74346	0.191466	-0.377997	-0.0155396	-0.329988	0.0898317	-0.0600353	0.379889	0.273478	-0.458551
B0563.2	0.517313	0.299484	0.632551	0.213835	0.80998	0.0425589	0.842938	0.0222713	0.799702	0.0197091	1.70062	5.79e-06	0.976471	0.0222333	0.147652	0.47135	0.205607	0.063944	0.812875	0.291805	0.797788	0.999591	1.48317	1.61993	2.29053	1.8928	0	0			-0.0599715		-0.0742703	-0.0999923	-0.515386	-0.52683	-0.657694	-0.457374	-0.614111	-0.612678	-0.384896	-0.630153	0.0678117	-0.272843	-0.321579	0.0327378	-0.260184	-0.129379	-0.653012
B0563.4	0.670666	0.0002424	0.545337	1.67e-06	0.537556	0.0003497	0.372561	0.0209919	0.507946	8.29e-05	0.23654	0.108214	0.424982	0.0105627	0.159815	0.150543	0.0820624	-0.0742086	0.541627	0.513031	0.860212	0.999591	96.5803	88.8324	67.8208	73.0294	0	0	0.132016		0.723172	0.591511	-0.234789	-0.0913199	0.40345	0.320171	0.143983	-0.228071	-0.316268	-0.436032	-0.621452	-0.767837	-0.128461	-0.453411	-0.762129	-0.294102	-0.786365	-0.378976	-0.631056
B0563.5	1.13172	0.0587458	1.18383	0.0877597	1.07631	0.0251194	0.894881	0.107285	1.41006	0.0018328	0.735067	0.196699	0.936832	0.0818102	1.38312	1.52038	0.81538	-0.551206	0.0532936	0.0008532	0.311788	0.999591	1.65279	2.71462	2.24606	0	0	0					-0.185515	-0.130182	0.235443	-0.0385962	-0.0917037	0.232921	0.0247556	0.118155	-0.0738659	-0.422974	-0.27078	-0.502134	-0.0837492	-0.256269	0.0895647	-0.0889681	-0.578731
B0563.6	0.618848	0.0621141	0.700934	0.0226383	0.552151	0.0345334	0.485365	0.0817585	0.675252	0.0071109	0.656892	0.0290488	0.873065	0.0029486	0.566858	0.471955	0.381301	-0.192792	0.0706926	0.119494	0.500477	0.999591	0.365245	1.20374	1.59527	1.3454	0	0	-0.642104	0.443989	1.63439	0.0046149	-0.153402	-0.119057	-0.449167	-0.541422	-0.49953	-0.29163	-0.558826	-0.532729	-0.185671	0.0635771	-0.0144019	-0.802306	-0.0048221	-0.0023858	-0.195039	0.0819451	-0.692947
B0563.7	1.15969	0.114935	1.82269	0.012933	1.51153	0.0045412	1.32401	0.0296978	1.55621	0.0044781	1.83822	0.0003718	1.90278	0.0005646	0.699842	0.407429	0.471861	-0.220807	0.3057	0.53361	0.654531	0.999591	2.67799	0	2.33954	2.57629	0	0	-0.729767		2.0501		-0.114131	-0.122997	-0.101662	-0.157541	-0.366245	-0.188431	-0.183995	-0.459619	0.0087426	-0.252176	-0.13079	-0.418536	-0.355305	-0.233444	-0.394031	-0.334346	-0.456179
B0563.8	-1.5131		-1.38273		-2.82412	0.242629	-0.731068	0.714582	-0.435721	0.814858	-0.0736009	0.969347	-1.99317	0.385302	0.729571	-1.74064	1.23472	0.593572					0.411609	1.08834	1.2987	0	0	0	-0.529744		0.746429	0.724339	-0.0527788	0.0644998	-0.736174	-0.78853	-0.853968	-0.579084	-0.775385	-0.637648	0.169202	-0.291369	-0.0942534	-0.534263	0.0604142	-0.115995	0.245188	0.0386122	-0.457307
B0563.9	0.919257		3.42412	0.243345	2.21811	0.292911	4.58064	0.0021883	3.05443	0.0729785	2.03646	0.422258	3.96072	0.0222435	0.310009	-1.10523	0.14713	-0.136329	0.888905		0.964919	0.999591	0	0	0	0	0	0					-0.386947	-0.640906	-0.391471	-0.699103	-0.559965	-0.799254	-0.823586	-0.889011	-0.150113	-0.255873	-0.267137	0.0091982	0.0285674	0.151807	0.043306	0.371412	-0.562504
B0564.1	-0.503792	0.0176932	-0.357985	0.0140864	-0.635371	0.0005066	-0.638552	7.76e-05	-0.624826	1.77e-05	-0.417417	0.0049746	-0.675745	0.0002023	-0.0965909	-0.154638	0.0426705	0.131057	0.794849	0.693427	0.947265	0.999591	47.4075	49.2154	60.2095	60.0487	0	0	0.11815	0.759591	0.208797	0.520077	0.102896	0.0867349	1.05644	1.47072	1.73062	0.459034	0.89191	1.10725	-0.263881	-0.962555	-0.189096	-0.932674	-0.708906	-0.848298	-1.02194	-1.06125	1.08219
B0564.10	0.870522	0.110581	1.44943	0.0048739	1.37148	0.0022556	1.42458	0.0019941	0.918493	0.0346415	2.34922	3.79e-07	2.09788	4.97e-06	0.410548	1.00881	-0.139318	-0.536931	0.601079	0.178086	0.924064	0.999591	0	0.618824	0.654261	0.465294	0	0	-0.783297		-0.553018		0.0946005	-0.124241	-0.310188	-0.537786	-0.494798	-0.497774	-0.578833	-0.635647	0.230191	-0.111621	0.224493	-0.0345979	0.167151	0.466081	-0.0817473	0.288214	-0.427866
B0564.11	-1.03825	2.81e-06	-0.807652	1.03e-08	-1.1217	1.03e-09	-1.11733	3.27e-09	-1.12843	6.14e-13	-0.586	0.00044	-1.06685	4.33e-07	-2.7205	-0.471855	-2.81266	-0.08909	0	0.0051056	0	0.999591	28.0674	28.9842	41.5298	44.5575	1	0	0.777421	8.32e-09	3.93165	0	-0.235315	0.0585043	0.28038	0.648533	1.21611	0.490475	0.992206	1.86408	-0.31559	-0.811978	0.248366	-0.843332	-0.727715	-0.505912	-1.03752	-0.746165	0.867078
B0564.2	-1.07089	1.82e-06	-0.747293	4.18e-06	-1.1212	5.46e-07	-1.08402	3.61e-10	-1.06137	2.22e-06	-0.622144	0.0004874	-0.996446	4.56e-07	-3.07073	-0.412181	-3.19289	-0.114055	0	0.0555465	1.96e-38	0.999591	18.6884	25.7271	26.358	23.492	0	0	0.471722	0.020819	5.68214	0	0.254267	0.0420653	0.135545	0.533923	0.850191	0.0302311	0.0680654	0.199589	-0.0576598	-0.516972	0.497945	0.497092	-0.214707	0.277487	-0.706461	0.331295	0.763292
B0564.3	1.06985	0.0021043	1.41552	3.24e-06	1.48123	1.02e-06	1.77741	2.24e-09	1.12702	0.0001416	1.83595	4.03e-05	1.76994	1.22e-05	0.0082844	0.153786	-0.603935	-0.608549	0.99091	0.780166	0.3369	0.70525	1.12058	0.768438	1.28334	1.77143	0	0	-0.631154	0.668197	10.6588	1.2e-22	-0.140798	0.107281	0.179186	0.165281	0.126528	-0.0083137	-0.0884742	0.129649	0.378408	0.435006	0.836353	0.868675	0.218901	0.417276	0.36441	0.591784	-0.0367929
B0564.4	0.891676		1.92752		0.348579		1.71429				1.03649		1.15222		-0.0672539	2.07792	-1.05895	-0.883436	0.981394		0.806732		0	0	0	0	0	0	1.14026		0.389294		-0.136053	0.0585932	-0.319321	-0.540115	-0.455844	-0.3618	-0.393073	-0.285799	0.0836044	0.362138	0.432957	0.403507	-0.0711904	0.0133827	0.226961	0.352457	-0.552906
B0564.7	-1.00896	2.41e-06	-0.770721	3.79e-18	-1.00903	2.67e-07	-0.964234	1.3e-10	-0.965739	3.41e-08	-0.587767	4.18e-06	-1.00646	7.6e-10	-0.269541	-0.215184	-0.0553208	0.208145	0.278924	0.281162	0.920357	0.999591	27.7955	30.8031	38.941	39.8599	0	0	-0.142031	0.45563	0.271153	0.141108	-0.0302146	-0.1071	0.181159	0.662804	0.795308	-0.10035	0.293346	0.547126	-0.362475	-0.901628	-0.528883	-1.00865	-1.16032	-0.72347	-1.07216	-0.988459	1.40766
BE0003N10.1	-0.75315	0.0007864	-0.738537	1.94e-09	-0.901016	5.37e-07	-1.01636	5.11e-08	-0.87595	1.79e-05	-0.472366	0.0056523	-1.09433	3.35e-11	-0.330509	-0.29383	-0.186281	0.131364	0.451369	0.547255	0.790425	0.999591	9.37972	8.04573	12.4665	10.5668	0	0	-0.27123	0.354418	-0.422082	0.136296	0.337919	0.125697	0.754583	0.907696	1.07336	0.200815	0.280719	0.467177	-0.255674	-0.324778	-0.466788	-0.185214	-0.418595	-0.453317	-0.695101	-0.533847	0.724249
BE0003N10.2	-1.01417	1.52e-06	-0.793806	4.56e-12	-0.982341	1.67e-06	-0.848738	2.85e-08	-0.942443	2.38e-10	-0.518721	6.82e-05	-0.929341	1.41e-05	-0.379442	-0.325929	-0.2356	0.135911	0.261759	0.416301	0.690695	0.999591	24.0694	31.098	35.9817	35.7187	0	0	0.362387	0.118426	0.0662483	0.838431	0.326743	0.0759934	0.805417	0.956314	1.12111	0.181533	0.252511	0.475675	-0.325359	-0.488606	0.0608226	0.676474	-0.420059	0.0238841	-0.713656	-0.0180204	0.631546
BE0003N10.3	-0.683095	0.0120005	-0.293543	0.29701	-0.259739	0.469178	0.246165	0.348718	-0.152949	0.6628	0.894885	0.0017674	0.234016	0.336898	-0.518405	0.0224027	-0.380973	0.120135	0.442247	0.971075	0.631951	0.999591	1.09149	1.11315	0.958043	1.0899	0	0	0.630713	0.603239	-1.39041	0.183089	-0.147371	0.0047777	-0.263428	-0.293791	-0.179882	-0.178934	-0.185593	-0.220393	-0.542174	-0.598915	-0.262149	0.0616539	-0.517963	-0.165727	-0.650887	-0.212866	-0.666978
BE10.1	1.74787	9.22e-06	1.59597	0.0210027	1.33939	0.00098	1.00981	0.0176315	1.80719	2.94e-06	0.900337	0.137747	0.288931	0.538024	3.22526	1.57202	3.86801	0.643169	6.78e-09	0.0025538	2.26e-11	0.868862	0	0.838862	0.907893	0.829624	0	0	1.05316		1.31753		0.118964	-0.104016	-0.534682	-0.607444	-0.660088	-0.470731	-0.578351	-0.645201	0.546572	0.828847	0.840408	1.01962	0.581707	0.885251	0.638698	0.836749	-0.650194
BE10.2	0.118628	0.800068	0.762338	0.0502814	0.593218	0.160903	0.825218	0.0104094	0.331717	0.43948	1.69584	2.95e-07	1.25214	0.0022144	-0.466933	-0.222	0.117945	0.582538	0.585055	0.744562	0.945564	0.999591	1.77678	2.62978	2.20597	2.12798	0	0	-3.17673		-4.02272	0.0621755	0.104125	-0.0009309	-0.463609	-0.696551	-0.736837	-0.523047	-0.617511	-0.559335	0.288573	0.395056	0.0938004	0.118258	0.326719	0.180228	0.490342	0.218563	-0.562348
BE10.3	-0.559837	0.290273	-0.470236	0.378231	-0.607502	0.201678	-0.113124	0.805986	-0.838853	0.0687081	-0.452753	0.328222	-0.296831	0.497894	0.226672	-0.276011	0.124826	-0.10632	0.778497	0.576314	0.895197	0.999591	0.363475	0.533926	0.097054	0.603534	0	0	-0.917516	0.362935	-0.130071	0.909721	-0.126174	-0.152678	-0.483237	-0.600083	-0.569755	-0.582662	-0.650993	-0.688866	0.142337	0.569489	0.2559	0.210024	0.862752	0.235875	0.866576	0.362679	-0.580617
BE10.4	0.140799	0.901715	0.158571	0.889131	0.674366	0.337707	0.442524	0.565549	0.107981	0.897556	0.517514	0.552276	0.366484	0.648799	-0.27767	0.102282	0.251499	0.532964	0.758781	0.90366	0.823971	0.999591	0	0	0	0	0	0	0.832419	0.576589	1.86442	0.399035	0.0218113	-0.0953015	-0.39676	-0.507821	-0.513969	-0.0414153	0.0504241	-0.0081827	0.058931	0.358225	-0.0298889	0.0220528	0.271426	-0.111343	0.445949	-0.169993	-0.659886
BE10.5	1.63441	0.0583077	0.949839	0.377031	0.497042	0.585103	0.749005	0.42958	1.47727	0.0546653	0.341012	0.762281	-0.538174	0.654428	5.16244	1.32311	5.80311	0.639154	8.96e-05	0.248819	2.72e-06	0.999591	0	0	0	0	0	0	3.05903		2.89875	0.170528	-0.0011572	0.0871684	-0.433062	-0.654349	-0.571902	-0.20649	-0.350555	-0.474196	0.447248	0.838202	-0.117361	0.367187	1.09918	0.521228	1.21983	0.426962	-0.527257
C01A2.1	1.44283	0.149908	1.69353	0.162924	1.56702	0.0457682	1.91573	0.0098871	1.33399	0.0758678	1.8961	0.0125139	2.30202	0.0019957	0.723711	-0.477277	1.0156	0.301855	0.648542		0.560257	0.999591	0.772737	0.265148	2.40003	2.24252	0	0	-0.184549	0.76244	-1.54702	0.0448199	0.113495	-0.0699255	1.06272	0.814121	1.0834	0.40538	0.197808	0.300864	0.24716	0.255168	0.208635	0.461516	0.0538831	0.171333	0.0733852	-0.0555653	0.161687
C01A2.2	1.65411	1e-11	1.22927	2.07e-09	1.43669	1.65e-09	1.02049	2.09e-07	1.27849	5.92e-13	1.01168	3.62e-05	1.15195	8.68e-06	0.945393	1.08789	0.648933	-0.288707	0.0198863	0.0011197	0.0119692	0.999591	15.9045	17.0145	12.1172	13.2631	0	0	0.573021		-0.676518	0.661848	-0.149261	0.0574048	-0.195569	-0.298789	-0.37441	-0.13649	-0.256692	-0.250505	0.0848552	-0.093493	0.490753	0.759865	-0.064103	0.889998	-0.0545659	0.670489	-0.42873
C01A2.3	-1.10373	8.15e-08	-0.996292	3.34e-25	-1.1803	4.46e-09	-1.31445	2.96e-14	-1.04654	1.11e-05	-0.616613	5.58e-05	-1.28407	2.87e-15	-0.234387	-0.323599	0.0085829	0.242219	0.412843	0.0382175	0.989106	0.999591	25.916	36.3633	32.6451	35.8385	1	0	0.0903346	0.73755	0.222058	0.302397	0.0662726	-0.058542	0.108143	0.586688	0.616402	-0.141857	-0.0362817	0.0419248	-0.0806874	-0.99977	-1.0187	-1.16406	-0.920555	-1.01539	-0.93438	-1.16475	1.19288
C01A2.4	-0.22175	0.343695	-0.0392153	0.876329	-0.199693	0.287081	-0.0516911	0.78904	-0.208448	0.394941	0.0792577	0.778524	-0.122718	0.607813	-0.219549	-0.529477	-0.132746	0.0929716	0.480109	0.0292645	0.777808	0.999591	97.2789	91.7928	84.7277	83.7725	0	0	-0.029409	0.973033	0.280993	0.659568	-0.0706932	-0.1554	0.551428	0.57268	0.400441	-0.167387	-0.150226	-0.262275	-1.17557	-0.941033	-1.20685	-1.14428	-0.957393	-0.816063	-1.12939	-0.987506	0.2036
C01A2.5	-0.985824	9.18e-06	-0.672101	8.81e-06	-0.980161	4.34e-06	-0.829633	2.49e-09	-0.906232	1.63e-05	-0.54919	0.0001774	-0.814464	1.44e-06	-0.212261	-0.420437	-0.242942	-0.0251222	0.512597	0.165669	0.485599	0.999591	59.5679	83.6675	72.6687	72.1137	0	0	-0.178669	0.567216	-0.0116273	0.976672	-0.160928	-0.0044049	0.131892	0.28742	0.225497	-0.0337823	0.357015	0.289512	-0.189492	0.165402	-0.209033	-0.81292	-0.402987	-0.823448	-0.489503	-0.972339	-0.180418
C01A2.6	3.33988	1.2e-06	2.60804	0.0006933	3.12233	4.13e-08	2.94481	1.69e-05	3.24679	1.23e-05	1.53616	0.0731507	2.7347	0.0006066	0.890283	0.663377	1.32167	0.446229	0.333072	0.586107	0.146133	0.999591	0.384573	0.68236	0	0.76673	0	0	0.738904	0.0001581	-0.271719	0.275099	-0.179753	-0.0692746	-0.371904	-0.620242	-0.515665	-0.21155	-0.273432	-0.380711	0.380619	0.824553	0.314002	0.813095	0.774411	0.545827	0.739993	0.394776	-0.540675
C01A2.7	0.860748	0.0151233	1.06907	0.0072073	1.02359	0.0009459	1.17499	3.03e-05	0.683441	0.014154	1.25607	0.0012043	1.443	0.0001439	0.447176	0.782938	0.330993	-0.110239	0.278275	0.066174	0.54674	0.999591	1.87355	4.61468	1.58522	4.61766	0	0	-0.452452	0.433651	-0.256534	0.671458	-0.348288	-0.429487	-0.471844	-0.660696	-0.543987	-0.455908	-0.517281	-0.501245	-0.0107416	0.489518	0.0629291	0.399483	0.455155	0.280953	0.414924	0.230551	-0.797351
C01A2.9	-0.249621		-1.99329		-1.56378		-0.805307	0.841233	-0.314535	0.94152	-1.53049		-0.62909		2.45305	-1.62392	1.75866	-0.704058					0	0	0	0	0	0	-0.136289		-0.376744		-0.0281406	0.159865	-0.283726	-0.392025	-0.310926	-0.44365	-0.382769	-0.440367	0.339303	0.696447	0.690862	0.820589	0.39549	0.838738	0.539705	0.610961	-0.413101
C01B10.10	0.885679	0.000375	0.738624	0.0050139	0.882829	2.7e-05	0.545686	0.0222794	1.05187	2.66e-07	0.678291	0.0060832	0.650364	0.0027515	0.445547	0.223632	0.296557	-0.141266	0.140932	0.594298	0.580209	0.999591	10.6382	11.31	8.36476	7.94241	0	0	0.396368		1.44577	0.43475	0.0290459	-0.202586	-0.21113	-0.14849	-0.405686	-0.386606	-0.301858	-0.424031	-0.118882	-0.201853	-0.135955	-0.358228	-0.14524	-0.0856828	-0.193368	0.0243776	-0.205005
C01B10.11	0.953306	2.42e-06	0.862983	2.58e-06	0.863907	5.89e-06	0.838429	3.04e-06	0.63081	6.08e-05	0.818805	0.0042986	0.688384	0.0005131	0.592125	0.651322	0.219671	-0.362529	0.10985	0.002339	0.582721	0.999591	65.1474	50.2197	44.173	43.9836	0	0	-0.590333		-0.257008		0.269207	0.0120418	-0.0550595	-0.0844581	-0.0464841	-0.126939	-0.0656983	-0.273803	-0.158395	-0.486943	-0.300478	-0.406154	0.0729542	-0.195015	0.0624977	0.0176517	-0.425063
C01B10.3	0.972812	1.66e-06	0.509425	0.0192008	0.842806	2.57e-07	0.551784	0.007706	0.843233	1.35e-09	0.347066	0.0277051	0.409024	0.0820835	0.497673	0.382457	0.248814	-0.235942	0.319253	0.247828	0.619026	0.999591	33.4466	31.7944	20.3415	22.5571	0	0	-0.215203	0.683559	-0.0240697	0.971604	0.0172512	-0.0723004	-0.089894	-0.309173	-0.400407	-0.371816	-0.519466	-0.538226	-0.516324	-0.653416	-0.356429	-0.431208	-0.220662	-0.150801	-0.562083	-0.339622	-0.559881
C01B10.4	1.2225	1.37e-06	1.18906	1.25e-05	0.941847	5.73e-05	0.657942	0.0115845	1.15218	4.95e-10	0.807931	0.002386	0.806533	0.0004881	0.437343	0.315466	0.170424	-0.25959	0.209692	0.445641	0.752544	0.999591	6.45336	6.27126	5.1055	4.39838	0	0	1.28453	0.134954	1.80509	0.125841	0.379654	0.0394558	0.733284	0.856671	0.801941	-0.332461	-0.288309	-0.451513	-0.460573	-0.840657	-0.231572	-0.3864	-0.664878	-0.133262	-0.695672	-0.196684	0.186968
C01B10.44	1.02493	0.21606	0.708098	0.503644	0.437867	0.576031	0.196033	0.8291	0.862802	0.19846	-0.0246013	0.98179	-0.130349	0.89556	4.01109	2.05469	4.17768	0.168809	1.44e-06	0.0013004	1.23e-07	0.999591	0	0	0	0	0	0	-0.438137		1.08726	0.639906	-0.470084	-0.349733	-0.298501	-0.243715	-0.428175	-0.549232	-0.431667	-0.616121	-0.42644	-0.576892	-0.305671	-0.725744	-0.188667	-0.422503	-0.313196	-0.315431	-0.404504
C01B10.5	0.368237	0.283755	1.18469	0.004054	0.659873	0.0831982	1.58908	1.08e-06	0.381528	0.350661	2.48623	9.28e-06	1.58146	5.53e-06	-1.48527	-1.31656	-2.64477	-1.16433	0.510307		0.0437245		90.4407	72.0617	101.78	63.8848	0	0	1.14026		2.36297		0.209965	-0.0449146	-0.0157887	-0.0440835	0.0215813	0.0059207	0.0529351	0.0184223	0.485056	-0.118895	0.219175	-0.0671261	0.569214	0.448269	0.357112	0.575125	-0.227199
C01B10.6	0.969181	1.18e-05	0.676821	0.0004389	0.794854	0.0001046	0.747572	7.79e-08	0.748734	3.13e-08	0.628846	0.0095626	0.724615	0.0083353	-0.278455	-0.0451382	-0.0006031	0.274606	0.685703	0.918834	0.999803	0.999591	538.159	243.654	308.642	291.321	0	0	0.178489		1.9121		0.185604	0.165728	-0.168231	-0.0098023	-0.25975	-0.335642	-0.291589	-0.35822	-0.322791	-0.343002	-0.0660042	-0.329839	-0.18606	0.0374128	-0.165716	0.105768	-0.726559
C01B10.7	-1.07895	0.660495	-0.693221	0.792875	-2.49419	0.314593	-3.01937	0.236346	-1.13119	0.566481	-2.38057		-3.64769	0.220655	0.267995	0.41929	0.130285	-0.165009	0.920304	0.849486	0.971201	0.999591	0	0	0	0	0	0			0.0031659		-0.0188005	0.237018	-0.3275	-0.29864	-0.221347	-0.535558	-0.251692	-0.521625	-0.193801	-0.771319	-0.0434173	-0.452755	-0.357774	-0.155843	-0.251092	0.028195	0.513881
C01B10.8	-0.91313	1.67e-05	-0.738299	9.51e-22	-0.924126	8.7e-07	-0.924288	1.67e-09	-0.886573	9e-09	-0.560705	1.64e-05	-0.935671	1.41e-07	-0.191534	-0.371627	-0.175364	0.013533	0.420521	0.0164664	0.69721	0.999591	45.8713	56.6675	67.7419	65.0362	0	0	0.349214	0.031726	0.0295525	0.897884	-0.188618	-0.0127989	-0.040258	0.0881991	0.226393	-0.209086	-0.0900958	0.145047	-0.247567	-0.941327	-0.108678	-0.908599	-0.742921	-0.659714	-0.9384	-0.67625	1.25333
C01B10.9	-0.888651	6.44e-06	-0.662108	8.94e-15	-0.979556	3.42e-07	-0.940207	4.66e-09	-0.920418	1.22e-08	-0.653837	8.28e-06	-0.918968	9.62e-08	-0.0498186	-0.003138	-0.0527034	-0.0040561	0.838442	0.991374	0.910254	0.999591	29.3258	48.0132	51.6235	51.0454	1	0	-0.273375	0.122931	0.515071	0.003974	0.46143	-0.212361	0.736539	0.865155	0.76373	0.0382522	0.160856	0.290662	-0.512077	-0.780049	-0.152137	-0.865684	-0.631795	-0.796042	-0.653806	-0.929847	0.0186129
C01B12.1	0.372057	0.658116	0.719278	0.0316988	0.888006	0.0089706	0.466643	0.147364	0.642351	0.155068	1.10826	7.72e-06	1.21252	0.0010021	-0.222652	-0.0314545	0.687177	0.907935	0.829414	0.978155	0.728817	0.999591	0	10.5625	1.89853	4.7232	0	1	0.178488				0.0162624	-0.115626	-0.239264	-0.286521	-0.48198	-0.12864	-0.236674	-0.285273	0.866776	0.422858	1.12502	1.094	0.226418	0.588278	0.299657	0.629211	0.25951
C01B12.2	-0.205943	0.344322	0.159862	0.350963	-0.0054857	0.980405	0.223589	0.156641	-0.0021505	0.993408	0.350648	0.0298289	0.460657	0.0110317	-0.222717	-0.184935	-0.201306	0.0161577	0.490907	0.375027	0.633177	0.999591	11.2195	14.0756	17.7074	16.8878	0	0	-0.0373279	0.955899	0.660071	0.04267	-0.201491	-0.117371	0.730644	0.594108	0.541292	-0.210147	-0.224516	-0.211958	-0.146486	-0.548403	0.096439	-0.261145	-0.470233	-0.335038	-0.749426	-0.506819	-0.088094
C01B12.3	1.44198	2.59e-08	1.28139	3.24e-10	1.31646	9.21e-07	1.21604	6.57e-09	1.15828	6.01e-11	1.23494	0.0008684	1.27931	1.85e-05	0.952657	0.878679	0.28333	-0.660305	0.0225197	0.0522719	0.481712	0.672724	3.03571	4.4192	2.35768	4.07296	0	0	-0.711705		0.0031659		-0.301408	-0.139342	-0.256442	-0.605447	-0.656641	-0.408185	-0.591273	-0.584284	0.582287	0.0496247	0.678544	0.156231	0.0590274	0.379585	0.0267478	0.268356	-0.0169651
C01B12.4	1.86799	0.0006324	1.27993	0.0501654	1.27268	0.0097358	1.25524	0.0124249	1.54029	0.0007182	1.13486	0.0479891	1.25093	0.0168717	2.08893	1.60243	2.2591	0.168976	0.0001753	0.0001277	9.91e-06	0.999591	0.919438	0.770641	0	0.999437	0	0	0.543116	0.737298	0.713525	0.711819	0.0321328	-0.152116	-0.329874	-0.320247	-0.479616	-0.415606	-0.442429	-0.544371	0.402382	-0.0550678	0.663369	0.0464096	-0.003984	0.120192	0.117404	0.102294	-0.0275307
C01B12.5	1.05295	0.120545	0.264052	0.73394	1.10259	0.0301365	0.634033	0.240559	0.643884	0.223688	0.474983	0.527832	0.753925	0.207523	0.613365	0.372092	0.429495	-0.173249	0.244986	0.538831	0.584747	0.999591	0	0.27626	0.337174	0.398154	0	0					-0.221559	-0.104496	-0.425065	-0.664949	-0.636867	-0.537225	-0.879312	-0.67061	0.600916	0.00093	0.747304	0.160459	0.0557937	0.356568	0.0863658	0.287621	-0.0338006
C01B12.8	-1.19213	3.64e-06	-0.783071	0.0007517	-1.23849	5.31e-06	-1.12003	1.72e-09	-1.14764	0.0001472	-0.766978	0.000139	-1.06732	2.18e-06	-1.21641	-1.13544	-1.05054	0.168972	1.29e-09	2.65e-06	2.04e-08	0.999591	50.195	64.3672	59.611	54.8672	0	0	-0.285797	0.634418	-0.0306362	0.951972	0.133532	0.289964	0.709776	0.322098	0.404348	0.701026	0.118752	0.259093	0.830706	0.537672	0.267657	-0.247563	0.133593	-0.564949	0.102494	-0.7169	0.371206
C01B4.1													0.463288										0	0	0	0	0	0					0	0	0	0	0	0	-0.0006929	-0.004988	0	0	0	0	0	-0.0003108	0	-0.0119231	0
C01B4.5			0.889096						1.59152				0.463288		1.38444		0.41083	-0.946149					0	0	0	0	0	0					0	0	0	0	0	0	0	0	0	-0.0008452	0	0	0	0	-0.00286	0	0
C01B4.7	0.891676														-0.933853		-1.03184						0	0	0	0	0	0					0	0	0	0	0	-0.0022261	0	0	-0.0080995	0	-0.0084002	-0.0059886	-0.0023595	0	0	0	-0.0080995
C01B4.9									0.482735				0.463288		-0.933853	1.06069	-1.03184						0	0	0	0	0	0					-0.0002616	-0.0217194	8.08e-05	0.001351	0.0006367	-0.0453994	-0.0439052	0.0241362	-0.0002467	0.0035355	-0.0488273	0.161925	0	-0.0537912	0	-0.045691	0.0183041
C01B7.1	0.475124	0.0252537	0.526617	0.0036204	0.652505	0.0017379	0.859818	8.54e-06	0.648567	0.0029248	1.42885	1.32e-10	1.11674	7.94e-09	-0.195483	-0.154595	0.0493472	0.236068	0.737084	0.765629	0.941979	0.999591	8.20346	5.44657	11.8325	10.1072	0	0	-0.753671	0.240757	0.794956	0.154778	0.223073	-0.111821	0.818021	0.376995	0.410394	-0.184829	-0.333165	-0.319388	-0.375775	-0.388762	-0.109884	-0.507727	-0.472317	-0.253323	-0.342285	-0.265437	-0.544817
C01B7.4	0.414669	0.103644	0.813383	0.0056977	0.67331	0.0027267	1.16845	5.18e-08	0.518513	0.0072984	1.42013	2.4e-08	1.30699	3.39e-09	-0.0095669	0.21611	0.0882621	0.0985614	0.981394	0.538846	0.900309	0.999591	11.2433	8.59753	4.52821	6.63481	0	0	-2.72685		0.564851	0.733797	-0.226412	-0.203242	0.212211	-0.0399895	-0.341641	-0.338397	-0.384849	-0.397369	-0.0588421	-0.511026	0.0590497	-0.483052	-0.177366	-0.0902733	-0.130269	-0.17717	-0.0877625
C01B7.5	-0.0833339	0.957314	0.774305	0.556554	0.854681	0.371009	0.877446	0.378003	0.618095	0.543557	1.5592	0.0832999	1.12793	0.241462	0.524417	-0.162034	-0.0616469	-0.560035	0.662694	0.910423	0.98148	0.999591	0	0.575995	0	0	0	0					-0.18949	-0.173826	-0.383417	-0.342167	-0.481509	-0.596591	-0.648475	-0.571944	-0.133078	-0.107968	-0.336591	-0.143956	-0.205634	-0.211755	-0.0821489	-0.0228763	-0.495042
C01B7.6	-0.182622	0.409402	-0.0217601	0.914532	-0.158281	0.460204	0.0789989	0.717061	-0.0950821	0.721538	0.566148	0.0053405	0.252275	0.257839	-0.517084	-0.551355	-0.231165	0.271682	0.306427	0.213186	0.718418	0.999591	0.904648	0.628843	1.60975	1.31941	0	0	0.56282	0.0510924	1.09579	0.0001473	0.0398348	-0.0410895	0.10945	0.113639	0.0471651	-0.154364	-0.159891	-0.168446	-0.0068225	-0.0258776	0.141979	0.146248	-0.0902357	0.092337	-0.0620007	0.114003	-0.0285547
C01B9.1	0.532547	0.101708	0.310636	0.453438	0.471159	0.0900904	0.259888	0.394991	0.772278	0.042545	0.391643	0.216703	0.298614	0.379679	-0.319017	0.0504439	-0.434862	-0.120864	0.423795	0.924491	0.377182	0.999591	0.672241	0.555439	0.718215	0.833571	0	0	0.216374	0.729001	0.396457	0.368182	-0.214747	-0.138143	-0.194114	-0.304653	-0.424578	-0.506568	-0.620029	-0.577228	0.0015935	0.32356	0.517071	0.789899	0.28742	0.624934	0.29151	0.741393	-0.363546
C01B9.4	0.891676		2.3353		1.39242		0.3871		0.482735		0.442446				2.81047	1.08414	2.71876	-0.229845					0	0	0	0	0	0	0.178489		-1.60165		-0.146037	-0.137978	-0.491647	-0.504406	-0.678767	-0.397429	-0.525378	-0.53535	-0.64393	-0.351716	0.305847	0.461214	-0.208189	0.39851	-0.287524	0.460966	-1.01705
C01C10.1	-0.349775	0.371975	0.0441505	0.916393	-0.114259	0.722116	0.0401017	0.908274	-0.345653	0.259213	0.46185	0.177745	0.332557	0.27709	0.19165	0.045378	0.243176	0.0585968	0.674736	0.911688	0.644249	0.999591	5.06654	5.82947	6.65258	5.1117	0	0	-0.81937		0.364372	0.794975	-0.0518485	-0.0196324	-0.097659	-0.0615138	-0.37587	-0.381508	-0.509827	-0.669774	-0.212985	-0.531945	-0.0806127	-0.572693	-0.0949267	-0.306129	0.10034	-0.131959	-0.632306
C01C10.2	0.637284	0.0163701	0.746246	0.0107691	0.979404	3.38e-06	0.508005	0.013168	0.780251	0.0030053	0.885086	0.0115535	0.904015	0.0001825	0.61916	0.448705	0.174485	-0.433332	0.13952	0.322958	0.769868	0.999591	15.7748	14.6769	12.6662	9.62432	0	0	-0.649256	0.625057	0.274884	0.855265	-0.0866612	0.242578	0.106132	-0.159961	-0.181259	0.137004	0.0201042	-0.100679	0.0335976	-0.335819	-0.0600226	-0.358449	-0.0083436	-0.101889	-0.134668	-0.178574	-0.435737
C01C10.3	1.61593	3.44e-12	1.50706	1.18e-08	1.3984	4.46e-12	1.34929	9.41e-20	1.32631	2.52e-06	0.549242	0.031576	1.22735	8.74e-06	0.0392987	-0.0220885	0.185367	0.142214	0.928617	0.971146	0.822433	0.999591	57.2332	47.9454	37.0957	44.4302	0	0	-0.515263	0.599212	-0.121869	0.93588	-0.0164524	-0.301664	0.131473	-0.0197051	-0.126845	-0.220325	-0.268347	-0.349029	-0.34025	-0.564498	-0.442866	-0.504199	-0.279244	-0.227583	-0.149614	-0.364707	-0.574853
C01C10.4	-0.0938068	0.785816	0.187359	0.579651	0.0529912	0.848563	0.35144	0.158866	-0.0429548	0.886041	0.862993	0.0061756	0.54255	0.0540816	0.389377	0.247492	0.106488	-0.276373	0.330795	0.561898	0.860212	0.999591	9.71009	7.63347	8.55678	7.68948	0	0	-0.286659		0.486912	0.829474	-0.103605	-0.223228	-0.389576	-0.440498	-0.677755	-0.318232	-0.398716	-0.829269	0.108914	-0.537336	0.127008	-0.361769	-0.300741	-0.11074	-0.229772	0.0249604	-0.426445
C01C4.1	0.0285521	0.94002	0.854868	0.0730186	0.314489	0.27112	0.405219	0.213655	-0.0179982	0.955656	0.815884	0.0147797	0.879858	0.0132863	0.464249	0.0820169	0.515114	0.0582952	0.404809	0.88421	0.418127	0.999591	3.47933	2.65613	2.7624	3.29413	0	0					-0.264143	-0.479544	-0.399934	-0.711361	-0.470759	-0.530284	-0.843892	-0.61817	0.34943	-0.0855585	0.349161	0.189238	0.361905	0.253021	0.511095	0.483767	-0.402006
C01C4.2	-1.02742	0.594189	-0.29159	0.874379	-0.254047	0.864335	0.0507891	0.972845	-1.58258	0.337327	-0.306815	0.859229	-0.8365	0.600509	0.360375	0.325381	-2.11564	-2.42893					0	0	0	0	0	0			-1.48087		0.0614923	-0.0343726	-0.451728	-0.525393	-0.512572	-0.544028	-0.651067	-0.668867	0.0712842	-0.195458	-0.0697359	-0.217695	0.109781	0.0922093	-0.102088	-0.0033874	-0.547824
C01C4.3	1.10189	0.0001584	1.41174	4.15e-06	1.41152	8.12e-07	1.2627	2.83e-07	1.23592	7.52e-08	1.96655	7.82e-14	1.78653	5.99e-08	-0.0462938	-0.0375146	-0.0852424	-0.0336042	0.920845	0.919347	0.894259	0.999591	3.13965	4.3667	4.63297	5.04029	0	0	1.18097		1.90454		-0.152812	-0.095019	-0.100009	-0.295439	-0.242232	-0.0794781	-0.29904	-0.325051	-0.0584192	-0.0833599	0.0843924	-0.156468	-0.151685	0.0983413	0.30511	0.199239	-0.662389
C01C7.1	-0.668514	0.0011242	-0.411266	0.0107451	-0.623605	0.0001378	-0.480825	0.0027534	-0.693558	1.13e-08	-0.121983	0.490855	-0.452781	0.012056	-0.454104	-0.215623	-0.356429	0.0792516	0.49283	0.756352	0.621434	0.999591	10.9701	9.69094	21.6794	19.6743	1	0	0.718656	2.61e-08	0.37318	0.0332381	0.0971861	-0.0410389	0.324413	0.217461	0.259732	-0.261198	-0.11715	-0.165343	-0.531746	-0.700836	-1.08054	-0.976674	-0.80619	-0.974298	-0.908903	-1.09553	0.143476
C01F1.1	-0.688281	0.0020023	-0.443565	3.52e-06	-0.619013	0.0043543	-0.471867	0.0028422	-0.639246	0.0005815	-0.435456	0.0008301	-0.521645	0.0359901	-0.0527164	-0.114725	0.0729254	0.120613	0.873424	0.680798	0.880616	0.999591	52.0421	59.962	90.8537	90.5574	0	0	-0.322391	0.158552	-0.224643	0.322377	-0.100129	-0.184259	0.0199928	0.472041	0.620084	-0.343736	-0.228675	-0.0802912	-0.146377	-1.14929	-1.15834	-1.0176	-1.09966	-0.896729	-1.1612	-1.22918	1.4719
C01F1.2	-0.643918	0.0025184	-0.52979	1.79e-05	-0.716059	0.000319	-0.861015	4.64e-09	-0.616454	0.0011046	-0.411944	0.0152395	-0.787465	3.56e-05	-0.132567	0.0576288	0.0374926	0.164418	0.593485	0.859424	0.949745	0.999591	34.1591	36.8545	42.4515	41.978	0	0	-0.002241	0.993671	-0.0964884	0.751075	0.308127	0.0383923	1.00935	1.42203	1.32274	0.231703	0.682804	0.874532	-0.192263	-1.28502	-0.0897852	-1.24286	-1.13617	-1.18289	-1.10414	-1.15482	0.745364
C01F1.3	0.560475	0.0076159	0.514589	0.017822	0.645593	0.0047438	0.802885	1.97e-05	0.566187	0.0082738	1.01528	8.3e-05	0.813101	0.0010718	0.37411	0.903571	0.1938	-0.174956	0.389512	3.31e-08	0.718061	0.999591	10.3856	10.8157	11.2892	11.1354	0	0	0.125269		1.65523		-0.033475	-0.0270017	-0.256824	-0.107094	-0.317012	0.0549743	0.202944	0.22417	-0.234431	-0.041428	0.0064802	-0.414154	-0.456802	-0.482418	-0.578495	-0.409883	0.134012
C01F1.4	0.363471	0.527481	0.423185	0.413326	0.364185	0.420683	0.200147	0.690755	0.374314	0.350723	0.545233	0.226051	0.279418	0.56032	-0.426918	-0.0606811	-0.165784	0.266688	0.426154	0.928598	0.837098	0.999591	0.278483	0.736342	0	0.842248	0	0	-0.45174	0.716604	0.649997	0.510203	-0.210995	-0.0219015	-0.563485	-0.660609	-0.528019	-0.458846	-0.494034	-0.55656	0.105105	-0.266022	0.355606	0.110513	0.37966	0.377105	0.346738	0.300634	-0.618916
C01F1.5	0.148949	0.814252	0.519961	0.256142	0.651347	0.135192	0.74143	0.0497836	0.431998	0.377282	1.40287	6.19e-06	1.0435	0.0076325	-0.0446762	0.398481	-0.107631	-0.0627057	0.969744	0.68558	0.950634	0.999591	0	1.16806	0.857742	0.727586	0	0	-1.31495		-0.825244		0.0798762	-0.0671432	0.0217201	-0.0739043	0.0652086	-0.361929	-0.38556	-0.336081	-0.271124	-0.529679	0.143733	-0.232379	-0.431009	0.105356	-0.375474	0.0897074	0.145388
C01F1.6	-0.532726	0.0098094	-0.257116	0.13085	-0.569506	0.0022634	-0.399328	0.0196888	-0.638025	1.88e-07	-0.428412	0.0026215	-0.462671	0.0254785	-0.431102	-0.154715	-0.298931	0.116957	0.453437	0.811962	0.619605	0.999591	32.2932	35.3289	64.1555	59.351	1	0	-0.333799	0.250948	-0.327318	0.241897	-0.0186183	-0.117015	-0.16232	-0.129806	-0.179527	-0.333724	-0.331441	-0.3496	-0.550259	-0.899177	-1.01841	-0.896588	-0.965914	-0.917561	-1.02164	-0.964738	0.345893
C01F4.2	0.295553	0.495206	0.694589	0.111905	0.795852	0.0326548	0.818679	0.0150691	0.532358	0.0930262	1.43838	0.000784	1.37774	0.0008416	0.598785	-0.0824915	0.417732	-0.18692	0.300534	0.871511	0.632791	0.999591	0.506101	0.586012	0.509439	0.732151	0	0	1.13502	0.315151	2.19686	0.0573844	0.175781	-0.0603432	-0.467156	-0.616529	-0.546696	-0.432667	-0.553406	-0.49243	-0.119599	-0.0572857	-0.0013887	-0.198393	0.0046326	0.0137599	0.0004526	-0.0656936	-0.509555
C01F6.1	-1.00983	1.11e-06	-0.651857	1.67e-13	-1.05138	1.68e-07	-0.868531	1.6e-06	-1.02929	1.42e-07	-0.722256	7.07e-09	-0.928453	2.38e-07	-0.440076	-0.246865	-0.38694	0.0512611	0.0190141	0.201128	0.14496	0.999591	51.2865	77.316	80.3283	83.45	1	0	0.341457	0.299391	0.0610318	0.870221	0.281802	0.123226	1.306	1.59184	1.75976	0.282701	0.437556	0.718829	-0.344328	-1.06868	-0.130622	-1.02253	-0.77179	-0.661748	-1.0809	-0.898736	0.575044
C01F6.14	-0.140932	0.891235	0.554133	0.525955	-0.266646	0.745593	0.063758	0.942632	0.0915757	0.913795	0.249817	0.764098	0.286492	0.712082	-0.113117	0.202316	0.171564	0.295238	0.891541	0.821364	0.87792	0.999591	8.6622	12.5449	13.1943	8.52275	0	0	0.182308	0.344308	0.704831	0.0001005	-0.10574	0.151772	1.28298	1.20079	1.55312	1.65181	1.10573	1.70154	0.0085239	-1.04995	0.196131	-0.964933	-0.217183	0.0710895	-0.884023	-0.993328	-0.0706935
C01F6.2	1.38471	1.98e-06	1.37799	1.49e-05	0.975433	7.63e-05	0.921306	0.000335	1.47919	5.78e-06	0.320641	0.444943	0.447317	0.106438	2.50279	1.47964	2.83112	0.330747	9.05e-12	0.0005582	9.87e-15	0.999591	2.53662	3.15063	2.42953	2.41026	0	0	0.33191	0.355922	1.85842	1.31e-06	0.0845931	-0.0474076	0.109419	0.163469	0.298287	-0.227116	0.12606	0.0989146	-0.0936842	-1.00664	0.0820008	-0.6394	-0.688151	-0.383372	-0.811934	-0.66059	1.30754
C01F6.4	-1.18013	1.97e-07	-0.76023	3.21e-11	-1.21633	4.86e-09	-0.95172	1.79e-07	-1.18996	2.24e-08	-0.843819	1.34e-10	-0.975096	1.96e-06	-0.653374	-0.736561	-0.138828	0.515453	0.0004985	8.94e-06	0.711362	0.173339	25.8174	45.7651	52.2626	55.5507	1	0	0.0905498	0.867449	-0.947563	0.0124185	-0.0910795	0.130582	1.19125	1.20816	1.45073	0.277425	0.482005	0.503884	-0.106196	-1.08811	-0.312909	-1.0096	-0.361195	-0.723446	-0.885742	-0.896464	-0.166885
C01F6.5	-0.104764	0.641015	0.240266	0.103991	0.0054694	0.978834	0.320152	0.0375903	-0.0640344	0.782384	0.2283	0.275741	0.43796	0.0146135	-0.387521	-0.463616	-0.369747	0.0190414	0.0883331	0.0070452	0.228347	0.999591	38.5838	45.3104	48.0055	52.6111	0	0	-0.530784	0.702727	-0.764969	0.305671	0.029344	0.117922	-0.4137	-0.300362	-0.223407	-0.491636	-0.555435	-0.254302	-0.0106943	-0.437445	0.0061496	-0.617586	-0.389916	-0.340478	-0.634509	-0.411907	0.255111
C01F6.6	0.143469	0.519458	0.162996	0.276918	-0.0173214	0.936546	0.0281782	0.872206	0.160998	0.492756	0.275807	0.100373	0.16764	0.38565	-0.072045	0.0151687	0.0083072	0.0842292	0.804989	0.964829	0.992185	0.999591	102.339	102.122	90.7262	89.0517	0	0	0.108971	0.920998	0.910815	0.241733	0.115774	0.0441477	0.537114	0.494399	0.192051	0.0774801	0.0435019	-0.108836	-0.0917417	-0.420175	-0.240519	-0.626745	-0.211519	-0.328826	-0.130718	-0.340987	-0.497116
C01F6.8	-0.968787	1.71e-05	-0.694078	4.69e-07	-1.05991	2.17e-07	-0.975964	5.12e-11	-0.994174	4.83e-06	-0.635496	9.15e-05	-0.983072	7.48e-10	-0.252615	-0.530314	-0.235688	0.0230177	0.533169	0.0744848	0.536868	0.999591	70.2836	107.223	95.4769	93.9244	0	0	-0.155498	0.609811	-0.365091	0.154713	-0.171774	-0.0395295	0.8589	1.2314	1.4019	0.333597	0.731494	0.85548	-0.0872707	-1.01495	-0.168179	-1.00065	-0.790641	-0.90987	-0.985216	-1.04639	1.16282
C01F6.9	-0.683108	0.0053736	-0.472207	0.0077297	-0.719425	0.0010149	-0.693717	3.77e-07	-0.70328	0.001303	-0.514662	0.0011933	-0.677221	0.0030864	-0.182735	-0.470427	-0.175947	0.0147044	0.683332	0.0947201	0.72367	0.999591	335.089	426.695	391.37	352.453	0	0	-0.119905	0.885931	-0.330484	0.587781	0.278807	-0.276835	1.30717	1.5946	1.75995	0.586932	0.914698	1.33694	-0.343327	-1.0694	0.0706924	-0.945864	-0.773869	-0.94628	-1.08191	-1.29456	0.577616
C01G10.1	2.30583	8.51e-08	1.85444	0.0172228	1.85302	1.45e-05	1.58769	0.0007605	2.39548	1.4e-08	0.908285	0.175955	0.82294	0.0548084	3.06548	1.60725	3.79732	0.730045	1.6e-07	0.0049434	3.7e-11	0.895068	0	0	0.344681	0.250885	0	0	0.458251	0.241315	1.27798	2.62e-05	-0.131649	0.0538221	-0.384651	-0.518479	-0.515488	-0.341097	-0.170833	-0.363516	-0.0692394	-0.0754946	0.40671	0.145716	0.237527	0.33467	0.179571	0.369433	-0.648923
C01G10.10	-1.13426	1.65e-07	-0.894752	1.73e-11	-1.07843	6.65e-08	-1.12765	7.87e-12	-0.962211	4.93e-08	-0.458514	0.005036	-1.07022	1.83e-09	-0.38531	-0.599591	-0.26352	0.119985	0.124329	6.98e-05	0.488605	0.999591	12.8875	14.8872	17.738	16.7658	0	0	-0.213045	0.791831	-1.00021	0.0526496	0.0966845	0.0336007	0.707245	0.621742	0.822163	0.0917269	0.19278	0.443393	-0.150006	-0.987483	-0.628412	-1.00022	-0.745485	-0.818527	-0.852434	-1.11514	0.829126
C01G10.11	-0.765178	7.7e-05	-0.4926	1.15e-06	-0.684681	9.69e-05	-0.503663	0.000704	-0.723499	2.34e-06	-0.277896	0.0267374	-0.484524	0.0108495	-0.180901	-0.12003	-0.0756138	0.0966835	0.63403	0.790816	0.897311	0.999591	39.1233	58.8249	61.4852	72.4117	1	0	0.405073	0.0118678	0.243969	0.212503	0.114311	-0.0172926	0.765822	0.825476	0.797449	-0.0482482	-0.0041878	-0.0391528	-0.173562	-0.820033	-0.458888	-0.895224	-0.780154	-0.927001	-0.845608	-0.923595	0.522564
C01G10.12	-1.0041	6.67e-05	-0.739722	1.34e-05	-0.95781	0.0001244	-0.961175	5.87e-08	-0.918748	1.74e-05	-0.609673	0.0004896	-0.900623	1.29e-05	-0.337209	-0.283062	-0.265873	0.0790199	0.391102	0.465343	0.574686	0.999591	18.6354	27.1496	25.8408	27.3592	0	0	-0.462427	0.458848	-0.781466	0.177677	-0.138289	0.140594	0.120373	0.407321	0.389554	0.053725	0.289714	0.339137	-0.204601	-0.958918	-0.156859	-1.02979	-0.848048	-0.852182	-0.890645	-1.24351	1.31833
C01G10.14	1.0053	0.0675797	0.433082	0.629176	0.64828	0.22923	0.349418	0.607661	1.31545	0.0091883	-0.109862	0.890011	-0.341999	0.614171	3.39054	1.9005	4.14056	0.748382	2.63e-07	0.0005829	2.72e-13	0.999591	0	0.383594	0	0	0	0	1.95331		1.69195		0.329608	0.453718	0.169887	0.070917	0.315153	-0.153539	-0.396021	-0.23704	-0.249166	-0.131705	-0.115401	0.279217	-0.134924	0.520925	-0.0946075	0.676994	-0.673474
C01G10.15	0.12473	0.928998	-0.0278776	0.985025	1.53633	0.0619286	1.33117	0.145797	0.480731	0.631424	1.6694	0.0235231	1.28868	0.129812	0.426941	0.0743593	0.191932	-0.218767	0.709861	0.956699	0.900827	0.999591	0	0	0	0	0	0					0.167178	0.318937	-0.22505	-0.50844	-0.338722	-0.197287	-0.40275	-0.339003	0.122961	0.0409234	-0.152628	-0.0290935	0.214211	-0.329366	-0.113061	-0.429613	-0.046969
C01G10.16	-0.668561		0.325837	0.90808	0.301155	0.882966	-0.609667	0.807481	-1.46407	0.569199	-0.171641	0.953838	-1.30987	0.621481	0.906107	0.261818	-0.255391	-1.18445	0.58316		0.940818	0.999591	0	0	0	0	0	0			1.90454		0.0138111	0.150614	-0.564245	-0.437589	-0.597625	-0.505108	-0.56985	-0.57237	0.0230157	-0.23506	-0.213924	-0.328983	0.305849	0.0802585	0.157902	-0.12883	-0.45009
C01G10.17	4.87149	0.0093507	3.65674		4.6145	0.0064295	4.56941	0.0070461	5.28752	0.0004047	4.83953	0.0025976	5.19991	0.0010662	1.82972	1.10526	0.0659528	-1.65582	0.194781		0.989255	0.941963	0	0	0	0	0	0	-1.66366		2.19433		0.0090016	-0.0666396	-0.439547	-0.690336	-0.758066	-0.711485	-0.843976	-0.933819	0.0581481	-0.194135	-0.213554	-0.131475	0.304044	0.197378	0.491085	0.479974	-0.489922
C01G10.18	-0.0700961		-1.03446		-0.613197		-0.574675		-0.47904		-1.0964		-0.498486		1.05667	1.63929	-0.9792	-2.05581					0	0	0	0	0	0					0.116257	0.325596	-0.559744	-0.741642	-0.82876	-0.400125	-0.528746	-0.798853	-0.020294	0.0428765	0.260767	-0.188567	0.216633	0.232042	0.152798	-0.118821	-0.377823
C01G10.2	0.891676						0.3871				0.442446		1.16886										0	0	0	0	0	0					-0.119497	-0.340153	-0.404161	-0.735416	-0.72496	-0.478131	-0.691907	-0.720976	-0.221349	-0.226306	-0.113125	-0.104442	-0.120948	0.108586	0.0604724	0.15415	-0.541202
C01G10.3							0.3871						0.463288		1.63563	0.375662		-1.97039					0	0	0	0	0	0			1.90454		0.114863	0.0098575	-0.66836	-0.524565	-0.858852	-0.570983	-0.710604	-0.73405	-0.249342	-0.336933	-0.240843	-0.275941	-0.0709323	-0.0517323	-0.183045	-0.0018829	-0.677096
C01G10.4	1.72744	0.40757	2.74013	0.103201	2.20414	0.108925	2.96724	0.0197142	2.14909	0.129437	2.81109	0.0214154	3.24184	0.0141849	0.497092	-0.422559	0.124481	-0.366875	0.769091		0.969118	0.999591	0	0	0	0	0	0					0.0194074	-0.515203	-0.546478	-0.764562	-0.886092	-0.582882	-1.07533	-1.00788	0.0502395	0.0513697	0.111066	0.206639	0.285507	0.421353	0.351641	0.687576	-0.405682
C01G10.5	2.20032	0.289293	2.41725	0.219474	2.18975	0.183728	3.34773	0.0183548	2.87989	0.0802496	3.33942	0.0262894	3.4674	0.0186837	0.627881	-0.67587	-0.385439	-1.04427	0.678937		0.913889	0.999591	0	0	0	0	0	0					0.0048634	0.0526994	-0.471455	-0.723614	-0.809055	-0.57475	-0.720144	-0.956107	0.113045	-0.0269482	0.247687	0.167991	0.348532	0.511845	0.460618	0.193449	-0.419888
C01G10.6	-0.396906	0.756245	0.100652	0.933296	1.37539	0.0800779	0.786813	0.404711	0.353483	0.719415	1.95248	0.0048787	1.15139	0.139285	0.53352	-0.569357	1.08254	0.569412	0.754059		0.602252	0.999591	0	0	0	0	0	0	0.130298		-0.1011		0.184175	0.23065	-0.151995	-0.437339	-0.191487	-0.405942	-0.697875	-0.592898	0.0925521	-0.14956	0.0922636	0.183512	0.223684	0.318853	-0.15275	0.0843605	0.264944
C01G10.7	-0.947559	9.29e-06	-0.674667	1.03e-12	-1.08087	5.53e-10	-1.02961	1.58e-06	-1.02115	1.09e-06	-0.706458	3.03e-06	-1.03145	1.1e-11	-0.567762	-0.500546	-0.513321	0.0554009	0.0008411	0.0017765	0.0194911	0.999591	26.1978	43.8646	34.1164	32.6724	0	0	0.203759	0.664664	-0.492423	0.177279	0.296616	0.243086	1.23567	1.24205	1.43734	0.410002	0.206186	0.566206	-0.0823473	-0.958912	-0.0489837	-0.91986	-0.685313	-0.58156	-0.739198	-0.600023	1.23495
C01G10.8	-0.65845	0.0005899	-0.475713	3.24e-05	-0.771585	5.99e-06	-0.756834	3.19e-07	-0.702361	0.0004594	-0.437053	0.0067954	-0.75566	9.2e-05	-0.338974	-0.360923	-0.253449	0.0889962	0.35636	0.118403	0.494075	0.999591	158.474	223.767	193.894	189.491	0	0	-0.337998	0.179228	-0.57875	0.0168736	0.341164	0.0897704	1.2549	1.23576	1.41335	0.899063	0.981554	1.28359	-0.160472	-0.984854	0.164958	-0.866216	-0.71921	-0.674987	-0.755684	-0.765208	1.14076
C01G10.9	0.42872	0.0817484	0.431257	0.024353	0.424485	0.0428882	0.36688	0.0698223	0.526921	0.002	0.528678	0.0034339	0.575667	0.0027179	0.0867831	-0.002553	0.0356556	-0.0491309	0.829716	0.996075	0.96405	0.999591	13.6878	15.4841	11.5218	14.0533	0	0	1.09336	0.194641	-1.08055	0.321193	0.103288	0.0515692	0.72259	0.71691	0.926876	0.584069	0.496758	0.743754	-0.276367	-0.950471	0.0713766	-0.974534	-0.780557	-0.608414	-0.874902	-0.941247	0.688082
C01G12.1	-0.75358	0.0088353	-0.420225	0.186781	-0.379454	0.204475	-0.310368	0.270911	-0.597344	0.0452565	0.466182	0.052426	-0.137185	0.630798	-1.08219	-0.615361	-0.668413	0.401796	0.016279	0.241526	0.268688	0.999591	1.49229	1.69918	2.82762	2.73728	0	0	-0.430427	0.0607127	1.23057	1.9e-16	-0.414652	-0.0685037	-0.523069	-0.598802	-0.797141	-0.565232	-0.712491	-0.632531	-0.962565	-0.856208	-0.510103	-0.436997	-0.345268	-0.25585	-0.520923	-0.341205	-0.847063
C01G12.10	-0.729003	0.627443	-0.603438	0.68406	-0.394125	0.750482	-1.15972	0.392059	-0.743553	0.551413	-1.05985	0.440688	-2.32913	0.121904	-0.0638518	-1.04301	-0.0439271	0.0296755	0.977563		0.987848	0.999591	0	0	0	0	0	0			0.0031659		-0.0495108	-0.128149	-0.493834	-0.53562	-0.496324	-0.534492	-0.602883	-0.642712	0.468217	0.60048	0.43144	0.501721	0.427858	0.559138	0.470243	0.489011	-0.408946
C01G12.11	-1.61695	0.449964	-1.41447	0.563537	-0.490744	0.758234	-0.69799	0.649053	-1.48563	0.394092	-0.920667	0.647368	-1.37437	0.482592	-1.2664	-1.75	-0.189171	1.06142	0.465361		0.944666	0.999591	0	0	0	0	0	0					-0.0741324	-0.244625	-0.534069	-0.607492	-0.653523	-0.460245	-0.623301	-0.326644	0.466216	0.575162	0.571207	0.561417	0.523382	0.560483	0.342575	0.667009	-0.347645
C01G12.13	1.31085	0.0597716	0.699716	0.43048	0.5434	0.426391	0.562593	0.467287	1.46614	0.0184676	0.335389	0.701261	0.0887137	0.919141	3.01482	1.75781	3.47517	0.460399	0.0005351	0.0277492	2.13e-07	0.999591	0	0	0	0.70482	0	0	-0.875865	0.503215	-0.0257146	0.986012	-0.104433	-0.290367	-0.434836	-0.53416	-0.574653	-0.464784	-0.654581	-0.472666	0.0052477	-0.161388	0.261616	0.0416614	0.0942389	0.49688	-0.0152482	0.262978	-0.394428
C01G12.16	1.53216		0.86577		1.28751	0.543885	0.774496	0.772757	0.697979	0.755186	1.59072	0.443211	1.22021	0.628889	0.183809	0.0738887	0.242642	0.0582807	0.915044	0.969328	0.91448	0.999591	0	0	0	0	0	0	2.20844		-1.60815		-0.0858425	-0.26308	-0.190156	-0.122771	-0.123964	0.156999	-0.127215	0.13984	-0.56169	-0.756095	-0.39392	-0.899527	-0.488313	-0.56361	-0.357709	-0.293085	-0.136485
C01G12.2	-1.74448		-1.28755	0.70139	-0.599765	0.774779	-0.853386	0.650892	-0.885933	0.671376	-1.95669	0.406221	-2.35849	0.329257	-1.00874	-1.66398	-0.422407	0.612875	0.667512		0.910406	0.999591	0	0	0	0	0	0	1.14026				-0.171884	0.153707	-0.4572	-0.522195	-0.470601	-0.277283	-0.362047	-0.308566	0.241487	0.133434	0.0521238	0.331558	0.497426	0.511857	0.378792	0.826184	-0.538626
C01G12.3	0.147604	0.686761	-0.0392442	0.932486	-0.0200905	0.954382	-0.126349	0.722468	0.220698	0.50022	-0.553208	0.092338	-0.410829	0.190278	1.73468	0.921746	1.86976	0.143504	0.0001611	0.0201255	8.67e-08	0.999591	2.60132	6.5582	3.86492	4.96004	0	0	0.0246562	0.981589	0.457906	0.526204	0.0828725	0.0461147	-0.364093	-0.494422	-0.481375	-0.478631	-0.42665	-0.427574	0.141754	-0.067273	0.321151	0.389124	0.204953	0.341506	0.133486	0.248418	-0.615871
C01G12.5	1.23611		0.490171		0.629649	0.794836	0.293197	0.918813	0.377395	0.898388	0.612738		-0.141849		-0.809133	0.375662	-0.93301	-0.102085					0	0	0	0	0	0					-0.204052	-0.388177	-0.541312	-0.725465	-0.661808	-0.547876	-0.719474	-0.653756	0.437927	0.576903	0.398465	0.275192	0.637477	0.729019	0.480015	0.370455	-0.384903
C01G12.6	0.588677	0.809145	-0.538908		0.931529	0.587591	-0.123343	0.954002	0.350413	0.873644	0.508203	0.807784	-0.861762	0.745692	-0.331839	-3.42012	-0.117705	0.228471	0.860365		0.973838	0.999591	0	0	0	0	0	0					-0.14266	0.229706	-0.557292	-0.595484	-0.455714	-0.462003	-0.755839	-0.395975	0.58217	0.862243	0.682941	0.706822	0.70502	0.589931	0.648487	0.818854	-0.333869
C01G12.7	-0.308832	0.619013	1.23347	0.0871694	0.428518	0.379692	0.708187	0.223299	0.0727986	0.905272	1.66784	0.0064197	1.4551	0.0046454	0.126458	0.168359	0.669532	0.54952	0.915604	0.898134	0.595076	0.999591	0	0.110151	0	0	0	0	1.14026		0.0031659		-0.332338	-0.0600846	-0.431361	-0.714722	-0.558109	-0.444679	-0.597179	-0.555829	0.291772	0.501825	0.4119	0.599934	0.245428	0.517366	0.0851636	0.384224	-0.380448
C01G12.8	1.52855	2.04e-10	1.08709	0.0276545	1.02785	0.0005541	0.749175	0.0044959	1.5813	1.7e-05	0.324915	0.558862	0.0728883	0.790519	2.32957	1.71691	3.40813	1.0689	0.0002196	0.0037661	2.74e-09	0.166688	0	1.01958	1.70166	2.29247	0	0	0.367525	0.61925	0.895544	0.183405	0.0147035	0.0004107	-0.296139	-0.515972	-0.517823	-0.263003	-0.310099	-0.420273	0.203199	0.327128	0.61634	0.361462	0.329654	0.629253	0.0724835	0.6649	-0.450876
C01G12.9	1.3077	0.0281891	0.830039	0.296629	0.43395	0.473317	0.515403	0.449625	1.4247	0.0093516	0.213093	0.823291	0.314079	0.642309	3.05546	1.94233	3.61824	0.566757	1.03e-05	0.0029833	3.7e-09	0.999591	0	0.673584	0.426186	1.04126	0	0	0.961111	0.475097	2.12407	0.0573592	0.0626775	0.0076376	-0.470016	-0.470897	-0.539962	-0.444199	-0.669306	-0.557301	0.0867311	0.119196	0.343391	0.296799	0.514132	0.398952	0.294469	0.168722	-0.60766
C01G5.2	-1.06705	6.38e-06	-0.955372	2.07e-26	-1.04818	2.76e-06	-1.1467	2.15e-21	-0.96212	3.06e-08	-0.449385	0.0012735	-1.05247	5.51e-11	-0.449292	-0.558048	-0.281919	0.164694	0.0702741	0.0086376	0.482332	0.999591	72.9216	56.7007	83.207	77.3331	0	0	-0.839544	2.15e-06	-0.860173	2.21e-07	0.223251	0.0930696	0.439615	1.08603	0.955704	0.784774	1.19769	1.72842	0.0681298	-0.503386	0.287821	-0.394439	-0.324938	-0.210056	-0.348155	-0.207581	0.0498162
C01G5.3	1.9884	2.09e-05	1.39027	0.0496401	1.49284	0.0007751	1.24532	0.0222061	2.10471	8.41e-07	0.714346	0.30875	0.282161	0.646449	2.81791	1.47314	3.77892	0.95661	0.0003945	0.0173752	1.52e-07	0.792918	0	0.309144	0.295924	0	0	0	0.0930428	0.953803	1.1758	0.325687	0.0937699	-0.0474952	-0.207085	-0.0054891	-0.0141285	-0.325561	-0.173481	-0.3904	0.415892	0.310994	0.481108	0.149764	0.259563	0.286085	0.26617	0.269793	-0.230639
C01G5.4	1.56129	2.14e-06	1.08996	0.0691491	0.987871	0.0090606	0.889096	0.0151008	1.71348	0.0001293	0.442115	0.50061	-0.05581	0.900377	3.11053	1.95432	3.81705	0.70297	3.69e-11	8.38e-05	2.72e-14	0.704327	0	0.214607	0.215795	0.518647	0	0	1.00859	0.0029925	0.75887	0.0584991	-0.102622	0.115111	-0.282705	-0.155713	-0.160155	-0.270556	-0.0590982	-0.17315	-0.33009	-0.173349	0.645471	0.244742	-0.283951	0.560273	-0.237493	0.42532	-0.602498
C01G5.5	-0.90122	1e-05	-0.540282	0.0001683	-0.935008	6.55e-06	-0.765142	5.25e-06	-0.838449	0.0002679	-0.594649	0.0002191	-0.705067	0.0004021	-0.400744	-0.520501	-0.376612	0.02118	0.11067	0.0022875	0.187913	0.999591	21.7071	30.1173	35.8932	36.7507	0	0	-0.258849	0.670321	-0.282718	0.583543	0.254701	-0.0094863	0.200902	0.536432	0.507865	0.362137	0.530782	0.592515	-0.221874	-0.810299	-0.263479	-1.04129	-0.966357	-0.72746	-0.856668	-0.826376	1.21863
C01G5.6	-0.853829	9.19e-06	-0.599537	3.02e-12	-0.923663	6.56e-07	-0.772728	6.64e-06	-0.942689	1.44e-08	-0.637733	2.55e-06	-0.845382	4.9e-08	-0.419315	-0.45484	-0.372793	0.0426535	0.0311636	0.0158677	0.194061	0.999591	76.1004	105.933	106.894	108.337	0	0	-0.192618	0.404417	-0.135235	0.551525	0.0293384	0.036964	0.749767	0.646437	0.680175	0.204951	0.499274	0.582327	-0.504048	-1.14861	-0.162432	-0.988079	-0.738032	-0.949276	-0.901959	-0.979893	0.365859
C01G5.7	0.190343	0.925241	0.220117	0.919184	-0.117625	0.948604	0.0121609	0.995207	-0.948604	0.581777	0.930488	0.550706	0.188679	0.913562	1.1143	0.0139546	1.22336	0.121673	0.54834	0.995448	0.610265	0.999591	0	0	0	0	0	0	-0.703812		-2.08564		-0.0141279	-0.130657	-0.372987	-0.248935	-0.340446	-0.434614	-0.413059	-0.39966	0.31434	0.0643709	-0.152679	-0.188186	0.227939	-0.0238681	0.106276	-0.0778749	-0.358505
C01G5.8	-1.11074	2.21e-07	-0.798421	3.77e-16	-1.12285	9.45e-07	-0.996648	1.24e-10	-1.08794	1.47e-08	-0.681906	4.55e-06	-1.06777	2.42e-07	-0.219853	-0.137757	-0.110698	0.1021	0.457012	0.576747	0.843604	0.999591	19.8269	29.8325	36.4661	37.9376	0	0	-0.182001	0.358805	-0.361765	0.0673297	0.310366	-0.0206557	0.58858	0.600253	0.721085	0.348499	0.373311	0.664713	-0.311005	-0.653978	-0.051135	-0.964528	-0.498828	-0.659658	-0.669251	-0.842968	-0.0976298
C01G5.9	0.239436	0.643233	0.494658	0.286841	0.313725	0.41673	0.612378	0.116681	0.316667	0.380732	1.32139	0.0001749	0.632711	0.105511	-0.225931	-0.0615285	0.131589	0.353134	0.641355	0.899543	0.890897	0.999591	1.44965	0.810139	1.20611	0.832611	0	0	-0.616078	0.315894	-2.07952	0.000395	0.104595	-0.0864524	-0.383024	-0.425675	-0.364633	-0.196116	-0.379487	-0.24769	-0.350251	-0.15125	-0.062687	-0.522693	-0.161533	-0.164678	-0.199888	-0.15043	-0.561141
C01G6.1	0.399044	0.149777	1.08624	0.0005508	0.737596	0.0109778	1.19895	4.05e-06	0.471655	0.107052	1.83397	1.12e-07	1.38443	2.69e-05	-0.1291	-0.125278	-0.313294	-0.185611	0.826396	0.763004	0.636871	0.999591	41.6992	33.023	66.4946	51.2642	0	0	-0.197123	0.871246	0.0553907	0.963926	0.129346	-0.0233341	-0.0221019	-0.025942	-0.0589639	-0.137023	-0.278998	-0.256663	0.432532	-0.129405	0.0933348	-0.29793	0.130966	0.0125462	0.0575619	-0.11282	-0.219547
C01G6.2	1.89027	0.0002935	1.37817	0.0692035	1.32274	0.0033677	1.01508	0.0425238	1.96005	0.000181	0.682803	0.239894	0.248601	0.723506	2.72439	1.57492	3.49331	0.766786	0.0001792	0.0315575	1.04e-08	0.999591	0	1.33759	0	0.96768	0	0	-2.18713		-0.176231	0.925223	0.0143029	-0.206301	-0.465108	-0.432913	-0.506509	-0.37711	-0.346347	-0.33425	0.297194	-0.563948	0.27956	-0.488367	0.120237	0.023432	-0.076055	-0.100273	-0.132933
C01G6.3	-0.712159	0.0001849	-0.357226	0.0012335	-0.708809	0.0002993	-0.390387	0.0218862	-0.848309	2.42e-05	-0.452769	0.0037951	-0.476188	0.0052881	-0.377379	-0.732815	-0.239035	0.12966	0.454183	0.0037937	0.636963	0.999591	54.5591	102.831	134.331	135.393	0	0	-0.238516	0.646552	-0.142954	0.712146	-0.107955	0.0114419	-0.314999	-0.398232	-0.429679	-0.239553	-0.213421	-0.193555	-0.0718624	-0.292754	0.0215184	-0.281999	-0.377414	-0.528918	-0.13643	-0.538276	-0.295728
C01G6.4	-0.345273	0.0961356	-0.102367	0.435956	-0.359604	0.0366017	-0.189568	0.230073	-0.325163	0.0423719	-0.202663	0.103175	-0.231032	0.16569	-0.143406	-0.420142	-0.1749	-0.0315511	0.484242	0.0017091	0.559769	0.999591	94.9999	117.841	110.225	111.294	0	0	0.0643952	0.921716	-0.37223	0.426857	0.0431202	-0.166238	0.498474	0.398112	0.418674	-0.0980564	-0.113734	-0.0078086	-0.458381	-0.529443	-0.356417	-0.446976	-0.83504	-0.910936	-0.949256	-0.951608	0.577392
C01G6.5	-0.483176	0.0153467	-0.242256	0.0084073	-0.447776	0.0129261	-0.295553	0.0393187	-0.443684	0.000332	-0.243626	0.0775888	-0.333995	0.0794956	-0.331496	-0.278448	-0.258046	0.0626664	0.441357	0.465397	0.584532	0.999591	90.4521	89.3245	143.794	148.898	1	0	0.0537095	0.869988	-0.398041	0.106013	-0.0531942	-0.0491351	0.630793	0.665651	0.433828	0.299439	0.381484	0.474394	-1.15973	-1.00251	-0.287222	-0.761968	-1.16109	-0.886786	-1.24484	-0.997778	-0.0672688
C01G6.6	-0.798231	1.08e-05	-0.484546	4.13e-07	-0.888275	9.26e-07	-0.498287	0.0001779	-0.652699	6.39e-05	-0.319736	0.0446154	-0.630473	5.35e-05	-0.10934	-0.265632	-0.0282191	0.0793769	0.756908	0.224376	0.965967	0.999591	74.8909	125.921	86.7593	117.191	0	0	-0.469803	0.0296377	-0.718305	0.0005207	0.118846	-0.0073786	1.3176	1.45536	1.50101	0.0251594	0.277589	0.416087	-0.714549	-1.19331	-0.234741	-0.896031	-1.21357	-0.818689	-1.02971	-0.951233	0.102254
C01G6.7	0.849123	0.003479	1.91007	4.14e-10	0.860051	0.0005122	1.3435	1.46e-09	0.674051	0.0505071	1.04518	0.0001434	1.727	2.68e-07	0.783655	0.372468	0.701665	-0.0748503	0.0014862	0.473498	0.144672	0.999591	40.812	43.8991	47.5973	38.3187	0	0	0.411579		-0.532502		-0.0738736	-0.0274596	0.560437	0.493647	0.510378	-0.238122	-0.289046	-0.194687	-0.0094879	0.111899	0.144811	0.0561044	-0.113497	0.0749783	-0.379088	0.0637213	-0.252896
C01G6.8	-0.42736	0.0295839	-0.272248	0.14466	-0.385445	0.0429745	-0.177867	0.391732	-0.501429	0.001598	0.123943	0.627191	-0.206016	0.307217	-0.819869	-0.534385	-0.678855	0.126078	0.147984	0.260362	0.0851929	0.999591	21.158	23.9121	31.8675	31.7106	1	0	-0.618711	0.223771	-0.428008	0.327695	-0.549151	-0.0966763	-0.29105	-0.545805	-0.542206	-0.186175	-0.277635	-0.313709	-0.303939	-0.482299	-0.0949923	-0.473589	-0.332596	-0.274969	-0.300733	-0.268135	-0.497854
C01G6.9	0.0402129	0.943218	0.517705	0.330115	0.177006	0.682687	0.789161	0.0891565	0.292012	0.464618	2.01132	8.77e-06	0.704955	0.0766287	-0.0441098	0.89293	0.345749	0.392401	0.966356	0.0495063	0.745697	0.999591	4.54505	5.73113	3.13178	2.95412	0	0	0.178488		0.0031659		-0.0726594	-0.160443	-0.0799098	-0.211054	-0.330563	-0.415705	-0.564549	-0.63261	0.0679284	-0.439606	0.0130974	-0.53567	-0.227902	-0.169816	-0.21769	-0.145553	0.300312
C01G8.1	-0.962467	3.35e-05	-0.75333	3.93e-13	-1.06938	1.14e-07	-1.0182	9.37e-08	-1.07679	1.15e-08	-0.570092	0.0006919	-1.03232	2.53e-07	-0.478145	-0.0539405	-0.158031	0.299346	0.486148	0.947686	0.852959	0.999591	81.6388	116.396	174.959	184.063	1	0	-0.17522	0.457298	0.693264	2.84e-05	0.0640551	0.158856	0.446499	0.73826	0.84266	0.738831	0.956621	1.33753	-0.221884	-0.664211	0.179519	-0.615257	-0.620589	-0.794547	-0.829318	-0.67837	0.442505
C01G8.2	-0.574023	0.0086391	-0.298491	0.0314502	-0.579351	0.0007272	-0.365231	0.0216858	-0.546642	0.0001227	-0.24572	0.0781438	-0.480721	0.0082462	-0.372771	-0.376501	-0.362977	0.0066604	0.136984	0.0344979	0.184343	0.999591	15.424	18.9022	17.4793	19.4547	0	0	0.245707	0.57233	-1.08076	0.0012944	-0.431918	-0.343623	-0.257374	-0.193594	-0.199584	-0.35113	-0.208253	-0.287443	-0.726374	-0.765082	-0.344083	-0.527823	-0.643519	-0.579517	-1.01092	-0.800687	0.898895
C01G8.3	-0.809141	0.0002095	-0.549127	2.49e-05	-0.849541	3.54e-05	-0.765452	3.27e-07	-0.835714	1.43e-05	-0.59951	0.0001484	-0.759245	0.0001652	-0.217236	-0.257576	-0.191085	0.0261792	0.319571	0.119282	0.59813	0.999591	55.5758	84.8993	80.5871	85.6107	0	0	-0.312092	0.235775	-0.283398	0.333655	0.0563806	-0.196096	0.621825	0.778405	0.770806	-0.191659	0.0334655	0.0295379	-0.797264	-0.818922	-0.826094	-1.02321	-0.861407	-0.967995	-1.14779	-1.28809	0.508524
C01G8.4	-1.02665	2.41e-05	-0.626203	0.0006501	-0.956545	1.5e-05	-0.843108	9.65e-08	-0.92805	2.2e-05	-0.576537	0.0003976	-0.807161	0.0001515	-0.266262	-0.516188	-0.197368	0.0694656	0.270825	0.0085802	0.52286	0.999591	26.1342	34.5445	37.9119	35.9888	0	0	0.073126	0.918674	-0.575191	0.190598	-0.207297	-0.127467	0.154153	0.294084	0.0626615	0.118472	0.139552	0.248161	-0.620104	-0.93253	-0.424453	-0.962882	-0.979907	-0.70768	-1.0366	-0.940999	0.763087
C01G8.5	-0.427248	0.0235631	-0.354514	0.0005408	-0.512694	0.0019986	-0.478536	0.0002331	-0.452669	0.0003706	-0.153089	0.301455	-0.443464	0.0016685	-0.454615	-0.306196	-0.243723	0.20529	0.0615154	0.0686659	0.336643	0.999591	182.668	164.654	206.74	202.933	1	0	-0.0727347	0.83707	-0.999117	1.99e-06	0.0922015	-0.0844389	0.479592	0.653045	0.465795	0.14817	0.300851	0.0992604	-0.221787	-1.15305	-0.686099	-1.10644	-0.656096	-0.924901	-1.2897	-1.09817	0.324863
C01G8.6	-0.218326	0.37408	-0.134158	0.332786	-0.304741	0.153098	-0.321711	0.0303534	-0.268613	0.0547119	-0.36231	0.0350213	-0.386114	0.0824134	-0.109853	-0.3471	0.246096	0.351758	0.636988	0.0692267	0.543066	0.999591	38.9074	45.3708	65.4532	68.0718	0	0	0.493814	0.0103854	0.313331	0.244982	0.274488	0.0842113	0.839843	1.68135	1.52487	0.297696	1.46172	1.57197	-0.246463	-0.814446	0.332363	-1.01052	-0.584518	-0.312694	-0.919708	-0.762162	0.447833
C01G8.9	-0.322482	0.106693	-0.14797	0.310223	-0.232016	0.212919	-0.0405874	0.814948	-0.272093	0.12343	0.1056	0.540733	-0.0609239	0.783775	-0.210843	-0.104682	-0.0140775	0.179174	0.758225	0.889553	0.989115	0.999591	34.9965	24.516	61.6419	61.621	1	0	-0.324175	0.119081	-0.180377	0.434996	-0.0096034	0.0380862	0.441069	0.464884	0.482359	0.35467	0.502138	0.457848	-0.0113021	-0.198678	-0.075606	-0.463005	-0.539722	-0.760278	-0.495606	-0.80328	0.987999
C01H6.1	0.444169	0.546153	0.901423	0.23376	0.851577	0.091689	0.310436	0.663701	0.407858	0.463324	1.32819	0.0041934	1.06795	0.0590261	0.0975497	-0.18857	0.347137	0.273034	0.941475	0.898951	0.865347	0.999591	0	0	0.274685	0	0	0	-1.68679		-0.0599715		-0.336216	-0.112972	-0.451901	-0.685783	-0.580569	-0.482225	-0.766042	-0.616794	-0.0856617	-0.194465	0.434939	0.200136	-0.0345606	0.5238	-0.0509404	0.534739	-0.45804
C01H6.2	1.03887	0.0007212	0.708719	0.0288183	1.03502	4.09e-05	0.715633	0.0084877	1.01187	2.74e-05	0.817751	0.0055156	0.8656	0.0032454	0.656855	0.870456	0.512782	-0.137083	0.0462481	0.000986	0.283156	0.999591	1.943	2.21692	1.64781	1.41242	0	0	-1.6273	0.0699086	-2.43861	0.0003493	0.0098392	0.0382958	-0.407506	-0.471277	-0.585748	-0.488879	-0.47325	-0.709406	-0.436453	-0.685403	-0.0796945	-0.391503	-0.275454	0.034849	-0.512654	-0.093378	-0.493316
C01H6.3	0.504463	0.541406	0.766183	0.360076	0.574912	0.366192	0.644634	0.358046	0.753859	0.185486	1.15166	0.048719	1.05311	0.0840459	0.360122	0.706803	-0.372233	-0.716015	0.664859	0.277171	0.734847	0.951225	1.16234	0.787721	0.735577	0	0	0	1.18831		-1.60815		-0.0373859	-0.217453	-0.0467129	-0.112348	-0.344766	-0.389488	-0.351135	-0.563666	-0.386329	-0.398582	-0.649649	-0.756716	-0.245143	-0.349671	-0.154836	-0.495134	-0.641947
C01H6.4	0.724947	0.0061634	0.502757	0.0394117	0.64986	0.0354194	0.401881	0.0972274	0.836251	3.16e-05	0.420602	0.217175	0.547468	0.0533014	0.550141	0.298965	0.402254	-0.139028	0.1095	0.416687	0.580209	0.999591	9.26312	12.4825	7.51849	7.43463	0	0	0.593369	0.597667	0.201212	0.833522	-0.0187924	-0.0670121	-0.0194637	-0.0823001	-0.333817	-0.403256	-0.320973	-0.479194	-0.33656	-0.389524	-0.18414	-0.305071	-0.241511	-0.150523	-0.175083	-0.0505186	-0.612984
C01H6.5	-0.850654	1.31e-05	-0.708969	6.77e-05	-0.909493	7.69e-09	-0.809704	1.9e-07	-0.908738	3.97e-11	-0.418684	0.0046925	-0.868569	4.84e-06	-0.316602	0.103379	-0.118859	0.182614	0.52375	0.868395	0.880722	0.999591	18.53	18.231	30.586	29.3818	0	0	0.289629	0.152629	-0.536976	0.0021765	-0.0565445	-0.0864344	-0.126023	-0.429361	-0.512662	0.125199	0.154827	0.15481	-0.0946236	-0.124776	0.0737204	-0.129619	-0.0872434	-0.31859	-0.147235	-0.222119	-0.493892
C01H6.6	-1.20137	3.17e-07	-0.844933	8.03e-06	-1.15953	1.57e-09	-1.0795	3.29e-10	-1.10459	1.68e-09	-0.510861	0.0013086	-1.1153	4.61e-09	-0.147611	-0.0724182	-0.16649	-0.0192315	0.583551	0.75263	0.656024	0.999591	9.46557	13.5976	11.3332	12.4659	0	0	-0.583634	0.207974	-1.18704	0.0034082	-0.47064	-0.167282	0.0057336	0.33369	0.324823	-0.130206	-0.0968909	0.143241	-0.319615	-0.586414	-0.19895	-0.36155	-0.612079	-0.618281	-0.744024	-0.75924	0.28414
C01H6.7	-0.99448	9.95e-07	-0.714093	8.2e-16	-0.960569	7.38e-07	-0.820175	9.93e-09	-0.958211	4.25e-10	-0.568929	1.07e-05	-0.811359	8.81e-06	-0.47672	-0.407828	-0.449792	0.0174411	0.135798	0.142245	0.246113	0.999591	55.8025	71.1269	99.7441	97.0095	1	0	-0.168438	0.516989	-0.292013	0.209343	-0.0445489	-0.0070838	0.676366	0.797273	0.960985	0.0811925	0.277682	0.477429	-0.32677	-0.594671	-0.27491	-0.923561	-0.612404	-0.795537	-0.935925	-0.919012	0.39197
C01H6.8	0.260717	0.462172	0.279509	0.365274	0.416097	0.108389	0.0831453	0.788155	0.218293	0.385036	0.386825	0.176767	0.254937	0.487855	0.917813	1.07	0.439272	-0.468398	0.0392061	0.0001129	0.434266	0.999591	8.51982	10.3334	6.47443	6.89451	0	0	1.14026		0.963838		0.0648454	-0.0205189	0.0844097	0.224879	0.458665	-0.0990179	0.165512	0.246843	-0.280229	-0.888745	-0.531224	-0.773308	-0.670251	-0.650087	-0.945579	-0.64808	1.17858
C01H6.9	-1.13043	3.85e-07	-0.972057	5.95e-25	-1.09849	2.8e-08	-1.04444	1.82e-12	-1.07381	1.5e-10	-0.666918	1.02e-05	-1.03073	4.43e-06	-0.0245295	0.30338	0.166558	0.183174	0.955801	0.288078	0.735881	0.999591	12.4105	14.3758	23.6374	24.3034	1	0	0.0687379	0.747756	0.726391	2.56e-05	0.197769	-0.0903258	0.795312	1.06053	1.12021	-0.0439326	0.0950519	0.182463	-0.233825	-0.927094	-0.170189	-0.92492	-0.807468	-0.852228	-1.00295	-0.857597	0.614438
C02A12.1	0.852206	0.0524097	1.20746	0.0229685	0.960741	0.0041761	0.716963	0.0781601	0.680696	0.0607902	0.358533	0.378255	0.160993	0.75528	0.587777	0.7375	-0.224044	-0.800368	0.343962	0.0323643	0.828862	0.210639	2.139	1.25766	0	1.44399	0	0			1.90454		-0.0081374	0.441132	-0.0220294	-0.127073	-0.242286	-0.200481	-0.412573	-0.39618	-0.407135	-0.183803	0.0472524	-0.0085567	-0.184581	0.438369	0.0125298	0.45688	-0.778412
C02A12.10	0.878483		-0.0726769		0.515216		0.169388		1.45093	0.597484	-0.51933		1.38717		-0.209811	-0.440311	-0.634332	-0.410044			0.869773		0	0	0	0	0	0	-0.951707		1.53841	0.358252	0.130036	0.131836	-0.669499	-0.801897	-0.706963	-0.689214	-0.619573	-0.719295	0.0420361	0.132098	-0.301444	-0.121259	0.212535	0.0002671	0.150512	0.208053	-0.807399
C02A12.2	0.891676		0.889096													-0.345671							0	0	0	0	0	0					-0.177738	-0.145243	-0.58381	-0.683039	-0.741639	-0.672512	-0.615618	-0.745749	-0.0253154	-0.018326	-0.075705	-0.260636	0.251116	0.154901	0.0715485	0.156249	-0.525364
C02A12.4	2.36738	1.49e-24	2.31241	8.01e-05	2.28214	8.21e-32	2.05381	6.25e-33	2.19103	1.33e-15	0.559577	0.0804186	2.43984	1.44e-11	1.24765	0.38687	0.20171	-1.05088	0.0011985	0.455189	0.753036	0.0532271	314.189	224.52	277.041	364.289	0	0	-0.783297		0.347662		0.130607	0.302006	-0.262739	-0.354436	-0.363168	-0.361072	-0.584293	-0.388448	0.326676	0.3176	0.781112	0.566076	0.358106	0.597002	0.584332	0.666774	-0.35487
C02A12.5			0.889096		0.348579		0.3871								0.508819		1.05718	0.559132					0	0	0	0	0	0					-0.173119	0.134137	-0.605389	-0.734635	-0.69838	-0.586583	-0.615833	-0.722273	0.176123	0.364885	0.464003	0.462144	-0.0020096	0.459191	0.186818	0.594299	-0.444701
C02A12.6	-0.0700948		-1.03446		-0.613197		-0.574675		-0.47904		-0.51933		0.383137		-0.933853	0.375662	-1.03184						0	0	0	0	0	0	-0.711526				-0.168184	0.0145762	-0.501243	-0.766049	-0.732439	-0.590261	-0.562123	-0.775586	0.182172	0.0245231	0.311868	0.0707042	0.145947	0.193579	0.240889	0.363841	-0.510263
C02A12.8	-1.03188		-0.0726769		-0.0361243		0.173699		0.856255		-0.51933		-0.498486		1.90534	0.375662	1.05718	-0.894638					0	0	0	0	0	0					-0.149166	-0.085312	-0.497412	-0.677795	-0.674796	-0.602622	-0.840826	-0.777687	0.311012	0.292934	0.620446	0.479578	0.645087	1.01462	0.614189	0.724298	-0.567698
C02B10.1	-0.341169	0.0870011	-0.395949	0.0155873	-0.483321	0.0050969	-0.569587	1.56e-05	-0.416187	0.0081453	-0.292158	0.16674	-0.274799	0.167501	-0.385635	-0.12874	-0.129943	0.249555	0.1843	0.698052	0.701599	0.999591	102.625	87.0953	123.078	120.529	0	0	-0.285852	0.267404	-0.745614	0.0008761	-0.0233783	0.117254	1.01437	1.00381	1.14453	0.506935	0.564734	0.634834	-0.271799	-1.10832	-0.0239494	-0.968376	-0.88936	-0.976933	-0.903345	-0.85407	0.392199
C02B10.2	-0.774828	0.0005812	-0.416867	0.0029046	-0.877888	9.61e-05	-0.750155	5.24e-05	-0.915716	4.33e-05	-0.659638	8.94e-06	-0.744611	9.43e-05	-0.389995	-0.647372	-0.350907	0.0383526	0.0273187	0.0012461	0.149434	0.999591	63.624	111.669	103.935	111.418	0	0	0.806131	0.108373	-0.515931	0.237908	0.262174	0.372223	0.949028	1.05461	1.24992	0.865732	1.18308	1.20605	-0.263095	-1.02545	-0.0837385	-0.927667	-1.09103	-1.04824	-1.03455	-0.974699	0.695037
C02B10.3	0.148442	0.579828	0.388229	0.0112396	0.381746	0.127438	0.436087	0.0070844	0.225296	0.267517	1.18616	6.4e-05	0.697839	0.0051182	-0.26369	0.165445	-0.22317	0.0446712	0.42811	0.667426	0.614052	0.999591	14.6527	13.7193	13.5171	12.8363	0	0	1.43053		-0.115152		0.125246	-0.0323239	0.0431867	-0.0816374	0.0813235	-0.0868693	0.0334783	-0.0053453	-0.304167	-0.447447	-0.42053	-0.507809	-0.291878	-0.312525	-0.354614	-0.355329	-0.715316
C02B10.4	-0.752427	0.0002826	-0.529934	1.05e-09	-0.824696	3.13e-06	-0.657642	1.2e-05	-0.836985	4.26e-09	-0.51453	4.08e-05	-0.673449	0.0001227	-0.335334	-0.274481	-0.0619031	0.264758	0.205342	0.418689	0.923783	0.999591	89.348	110.497	135.842	142.609	0	0	-0.0072648	0.98407	-0.371511	0.185628	0.292996	-0.040706	1.0201	1.14116	1.30641	0.427783	0.554856	0.873003	-0.293866	-1.05759	-0.0781091	-0.794293	-1.06844	-1.02162	-0.996097	-1.10006	0.574959
C02B10.5	-0.598858	0.0043357	-0.481689	0.0002301	-0.601753	0.0002791	-0.46182	0.0001628	-0.5547	2.2e-06	-0.225751	0.173631	-0.492302	0.0045942	-0.291399	-0.149759	-0.0733824	0.203601	0.612433	0.82114	0.925444	0.999591	23.4596	16.7843	35.9274	33.0567	0	0	0.430562	0.0039269	0.586499	0.0005182	0.104046	0.16887	0.721989	0.667315	0.583046	0.675384	0.725679	0.946237	-0.659675	-0.246028	-0.154333	-0.829261	-0.859788	-0.887135	-0.646594	-0.777191	-0.637907
C02B10.6	1.79973	0.0086205	1.72696	0.0263228	1.5191	0.0123803	0.930337	0.259974	2.16613	0.000362	0.592484	0.536161	0.131802	0.898323	2.89568	1.12852	3.68161	0.781116	0.0007286	0.247995	1.79e-06	0.882008	0	0	0	0	0	0	1.80749		0.0031659		-0.051143	-0.0120534	-0.2688	-0.139878	-0.282684	-0.0897987	0.0235287	-0.0751103	0.0764821	0.0132028	0.184812	0.12359	0.0881713	0.215914	0.184761	0.171717	-0.049255
C02B4.1	0.36993	0.33134	0.858484	0.0005059	0.720005	0.0296524	1.01005	6.53e-05	0.588032	0.0799529	1.59727	5.08e-09	1.48359	4.44e-05	-0.353849	0.2701	-0.0728461	0.276169	0.651446	0.502469	0.964949	0.999591	0	0.533526	0.847435	0.69284	0	0	0.178487		-1.09485		0.037874	-0.133893	-0.106663	-0.591573	-0.600478	-0.298399	-0.52265	-0.609965	-0.0878771	-0.306236	0.0458214	-0.177364	-0.204682	-0.0344067	-0.487641	0.0418977	-0.541448
C02B4.2	0.6783	0.0196157	0.389799	0.238277	0.237766	0.251952	0.46117	0.037407	0.448793	0.21918	0.245739	0.340722	0.947061	0.0051871	-0.0802892	-0.604121	-0.166755	-0.0884488	0.804712	0.0039556	0.628088	0.999591	15.3402	19.3148	24.5074	19.8397	0	0	-0.863923	0.0506651	0.742939	0.0713076	0.247115	0.563786	1.33407	0.950563	0.834715	1.74947	1.06677	0.790369	-0.312958	-0.590696	-0.133482	-0.46167	-0.349201	-0.446039	-0.632186	-0.455526	-0.260977
C02B4.4	1.23181	0.154017	1.24341	0.185888	1.81889	0.0131022	1.54568	0.0128032	0.883631	0.27278	2.14832	0.0047738	1.89522	0.0159621	0.249676	-0.381774	-0.192059	-0.445283	0.833092	0.845121	0.933278	0.999591	2.83531	0	0	1.84801	0	0					0.744131	0.0353677	1.86616	1.0955	0.827107	0.973627	0.56501	0.264577	0.201843	0.0249078	0.114242	0.0937994	-0.0644336	0.022507	0.0808562	0.0302914	-0.0463824
C02B8.1	-0.25628	0.648539	-0.0554243	0.935222	-0.253094	0.635667	0.386217	0.406156	-0.144488	0.797238	-0.210321	0.682529	0.10419	0.850331	-0.355129	-0.33235	0.779075	1.14413	0.449949	0.651156	0.0352354	0.0078112	0	3.58897	4.68521	7.0936	0	0	0.401687	0.0141526	1.16498	1.17e-14	-0.255241	-0.0531052	-0.458797	-0.703341	-0.626561	-0.371006	-0.556052	-0.319855	-0.233104	-0.550981	0.100624	-0.956559	0.528951	0.301169	-0.349362	-0.836993	-0.670678
C02B8.2	0.891676						2.11751				0.442446		1.21449		1.67578		1.54038	-0.175228					0	0	0	0	0	0	-1.16979	0.404457	-1.97304	0.0446865	-0.459156	-0.257504	-0.375408	-0.644082	-0.69757	-0.497596	-0.409577	-0.54255	-0.225954	-0.296389	0.183328	-0.273434	0.11788	0.289277	-0.222555	0.0972456	-0.813683
C02B8.3	4.09391	4.08e-27	2.71253	7.1e-08	3.79059	1.52e-22	2.88915	5.12e-11	3.66939	2.37e-18	0.616453	0.388471	2.55945	1.45e-08	0.69135	0.685906	-0.201845	-0.895343	0.327282	0.27085	0.86878	0.596888	0.452804	0.393466	0.81354	1.47555	0	0			0.909232		-0.111537	0.0071549	-0.687755	-0.598648	-0.658433	-0.531452	-0.537168	-0.694008	0.199832	-0.150669	0.179165	-0.0191902	0.182678	0.178847	0.39039	0.631978	-0.426984
C02B8.4	0.205349	0.771532	0.678725	0.285577	0.238128	0.659592	0.0798723	0.897071	0.358806	0.451137	0.760709	0.0807524	0.59074	0.233964	0.144819	0.153791	-0.506596	-0.63648	0.842437	0.849761	0.582688	0.999591	3.72025	3.71474	3.31112	1.78763	0	0	-0.95999	0.233823	-0.479751	0.503119	0.0322305	-0.199071	-0.588902	-0.552471	-0.749755	-0.645099	-0.578455	-0.735599	-0.188429	-0.449296	0.112274	-0.293078	0.0694074	0.0751706	-0.181935	-0.0111806	-0.50637
C02B8.5	1.7373	0.0053478	1.38487	0.0621465	1.61987	0.0027863	1.43796	0.0104915	1.48636	0.0018933	1.5343	0.0064315	1.72759	0.0021585	0.443001	0.625112	0.166466	-0.274658	0.646516	0.400807	0.888733	0.999591	0	0	0	0	0	0					-0.415743	-0.155897	-0.60309	-0.670074	-0.555489	-0.522533	-0.624262	-0.752685	0.133846	-0.228142	-0.175593	-0.472041	-0.0293625	-0.218147	-0.0212081	-0.226616	-0.410921
C02B8.6	-0.206301	0.420252	-0.154817	0.450752	-0.160625	0.479416	-0.0808597	0.707089	-0.177307	0.397281	-0.002187	0.993541	0.0210039	0.937059	-0.502673	-0.641859	-0.369992	0.130624	0.0459347	0.0018415	0.165214	0.999591	7.75755	7.62679	8.25176	9.2311	0	0	-0.366546	0.587659	0.719267	0.111968	0.321125	-0.0297803	0.453674	0.384494	0.163544	-0.543712	-0.384407	-0.542547	-0.077101	-0.375613	0.0038105	-0.32745	-0.26216	-0.193749	-0.275212	-0.287369	-0.203042
C02C2.1	1.37014	5.42e-12	0.872428	2.27e-05	1.21076	6.47e-11	0.759403	2.95e-05	0.867985	3.4e-10	0.359061	0.039901	0.734629	5.6e-06	0.454031	0.414216	0.016426	-0.433609	0.15894	0.299688	0.976992	0.792918	17.924	19.6431	12.8053	16.7076	0	0			-0.0599715		-0.0209118	-0.0163147	0.217917	0.195628	0.164	-0.0982379	-0.163301	-0.100504	0.0946194	-0.0458551	0.0869075	-0.0526157	0.351144	-0.026503	-0.0580467	0.104598	-0.290172
C02C2.3	1.00592	3.34e-05	0.533309	0.0105922	0.771983	0.0001867	0.453771	0.0251435	0.836051	0.0001044	0.349526	0.132622	0.511254	0.0140087	0.561199	0.516902	0.204554	-0.345957	0.196811	0.152508	0.664282	0.999591	15.432	13.011	10.0621	9.9918	0	0			0.963296		-0.221214	-0.209579	-0.0956729	-0.135562	-0.314588	-0.482524	-0.444244	-0.559923	-0.704185	-0.486725	-0.224004	-0.344497	-0.0953053	-0.134949	-0.429604	-0.252574	-0.643066
C02C2.4	0.482318	0.207425	0.510037	0.193582	0.290135	0.394625	0.109941	0.774038	0.210508	0.437791	-0.247798	0.386299	0.302994	0.308806	0.570209	0.62936	0.298129	-0.260212	0.200272	0.0774459	0.658594	0.999591	4.01066	4.37162	2.9904	3.18189	0	0	1.3305	0.066349	1.6868	0.0588883	-0.196236	-0.108777	0.0575842	-0.0015133	-0.19548	-0.370754	-0.33395	-0.32652	-0.57792	-0.490399	-0.0774256	-0.449159	-0.231817	-0.371825	-0.476057	-0.346557	-0.500094
C02C2.5	0.855654	0.0379301	1.34136	0.0002465	1.21444	0.0001113	0.995497	0.0015107	1.27931	9.61e-06	1.51548	2.53e-06	1.4094	2.5e-05	0.165307	0.202415	0.508595	0.351456	0.767407	0.705105	0.256083	0.999591	2.53542	3.81035	3.24898	3.08634	0	0	0.981436		-3.51788	0.0637671	-0.14978	-0.123697	-0.533531	-0.423718	-0.565332	-0.344571	-0.305603	-0.294872	-0.133586	-0.0313385	0.125294	-0.0408836	-0.225138	-0.0696488	-0.124032	-0.0681436	-0.292611
C02C6.1	-0.00553	0.982829	-0.0519354	0.839735	0.345881	0.255807	0.64663	0.0173498	0.272029	0.50749	0.293212	0.227661	0.673544	0.0219117	-0.26248	-0.209641	-0.121186	0.12415	0.723088	0.766408	0.868333	0.999591	23.0063	15.6705	40.6441	40.2303	1	0	-0.197085	0.632993	1.1839	2e-06	0.314041	-0.203642	1.03338	0.767683	0.702142	-0.243262	-0.336499	-0.32175	-0.250275	-0.29457	0.0343295	-0.144545	-0.156286	-0.219333	-0.15735	-0.206542	-0.262714
C02C6.2	0.393402	0.200747	0.966505	0.0047189	0.784534	0.0028807	1.09885	4.49e-06	0.544231	0.0935639	1.54946	1.19e-05	1.52073	6.86e-07	-0.0348126	-0.217704	-0.204096	-0.16891	0.948222	0.521697	0.719438	0.999591	1.16821	1.63574	1.92401	1.81531	0	0	-0.567494		0.602054		-0.0182784	-0.0497211	-0.0036078	-0.0235546	-0.173119	-0.177873	-0.240705	-0.346144	-0.234099	-0.443449	-0.0049718	-0.244958	-0.107911	-0.159616	-0.258422	-0.200975	-0.63845
C02C6.3	0.644546	0.0010354	0.402448	0.0042231	0.563036	0.0011806	0.361006	0.0242662	0.500174	0.0006607	0.527913	0.0111808	0.482709	0.0099164	0.254048	0.470346	0.188215	-0.0618472	0.505804	0.0010342	0.668466	0.999591	33.7595	30.0832	31.7356	31.1534	0	0	0.515955	0.690526	-0.274997	0.850506	-0.179579	-0.0778855	-0.369898	-0.296013	-0.507785	-0.299393	-0.347177	-0.455715	-0.0625721	-0.314559	0.0396959	-0.343101	-0.152949	-0.118084	-0.261428	-0.279173	-0.442338
C02D4.1	-0.1653	0.90109	0.897493	0.34862	0.897404	0.293162	1.29839	0.086397	0.480184	0.61361	1.67221	0.0134785	1.96236	0.0121434	-0.360459	-0.599025	0.367201	0.715076	0.857557	0.768274	0.906678	0.999591	0	0	0	0	0	0			1.90454		0.0631642	0.0974309	-0.306468	-0.310417	-0.346996	-0.32123	-0.553302	-0.388183	0.205374	-0.208496	0.179671	-0.209897	0.270187	0.105714	0.232125	0.267056	-0.579854
C02D4.2	-0.438814	0.533626	0.321227	0.651144	0.0246165	0.969306	-0.0874034	0.889579	-0.36459	0.456598	1.05925	0.0786172	0.665574	0.178914	0.446111	0.93818	-0.267566	-0.710536	0.49181	0.094932	0.792896	0.898921	0	0.195759	0.292504	0.408772	0	0	-0.579707				-0.191666	-0.0716197	-0.428401	-0.316029	-0.596009	-0.363969	-0.47525	-0.517297	-0.276641	-0.11813	-0.0580544	-0.132267	0.146663	-0.0187197	0.010237	0.113451	-0.696094
C02D5.1	0.462259	0.350017	0.970825	0.0116065	0.722669	0.0941172	0.649813	0.096952	0.596332	0.171653	1.58844	1.79e-08	1.15239	0.0217021	0.504922	0.582118	0.81497	0.30603	0.548411	0.424893	0.534431	0.999591	0.865487	2.49036	1.90304	0.937712	0	0	-0.783297				-0.220492	-0.175487	-0.452782	-0.573425	-0.426938	-0.503465	-0.474862	-0.574566	0.0696797	-0.54966	0.160349	-0.328062	0.0374395	0.0750478	0.108091	0.259461	-0.453556
C02D5.2	0.460297	0.166155	0.650696	0.0154233	0.615329	0.0308129	0.726283	0.0069099	0.373463	0.129025	1.34028	1.03e-05	0.846329	0.0105902	-0.186498	0.35462	0.0482987	0.238784	0.619497	0.229859	0.942731	0.999591	5.71611	6.52491	4.61637	4.75501	0	0	-0.774886	0.346209	-1.05742	0.0766854	0.20555	-0.132328	0.415338	0.179009	0.134144	-0.206751	-0.365687	-0.406363	-0.679172	-0.627533	-0.455184	-0.501694	-0.536979	-0.36234	-0.633756	-0.743861	-0.687258
C02D5.3	2.06429	0.0259334	2.25196	0.0235931	1.87835	0.0146355	1.72101	0.0340652	1.59463	0.0416926	1.16517	0.225639	1.9236	0.0211	1.22523	0.672661	0.654224	-0.555548	0.0615909	0.439354	0.582008	0.999591	0	0.705253	0.392442	0	0	0	-0.476419		-1.12441		0.0162559	-0.12722	-0.0826609	-0.340133	-0.27989	-0.420522	-0.585868	-0.513	0.0352123	-0.531651	-0.0159317	-0.453697	-0.352368	-0.118362	-0.273651	-0.296748	-0.12966
C02D5.4	0.398365	0.0409735	0.380175	0.0035001	0.248802	0.134079	0.189113	0.358229	0.290895	0.0815394	-0.103301	0.629176	0.16385	0.441839	0.0357264	0.0719287	-0.153329	-0.18893	0.91691	0.778756	0.682099	0.999591	65.076	60.0993	56.9779	55.711	0	0	-0.0918102	0.881236	0.465453	0.263012	0.173176	0.106494	0.627464	0.508923	0.402379	0.061325	-0.123088	-0.0728744	0.035126	-0.480112	0.0463783	-0.520879	0.13206	-0.155993	-0.252689	-0.552854	-0.159947
C02E11.1	-0.0046402	0.984213	-0.0828891	0.697088	-0.162717	0.333045	-0.211887	0.178541	-0.13094	0.512284	-0.0853222	0.674584	-0.189749	0.300058	-0.147004	-0.106673	-0.148017	-0.0120489	0.766395	0.84108	0.736086	0.999591	35.889	40.0672	47.1733	51.8781	0	0	-0.379282	0.356248	-0.914619	0.0030375	0.0265419	0.001229	0.146284	-0.157202	-0.0058422	-0.297154	-0.444588	-0.356514	-0.0983352	-0.461002	0.121356	-0.306533	-0.464619	-0.0982963	-0.493831	-0.176833	0.0553021
C02E7.1	1.28521		1.52142		3.44216	0.0132615	4.02129	0.0076682	3.30826	0.0225765	2.96445	0.0631221	3.86622	0.0306596	-0.222266	-0.855738	0.735394	0.956926	0.869436		0.670412	0.999591	0	0	0	0	0	0	0.178488				0.0642708	0.0853009	-0.534339	-0.566296	-0.619423	-0.488189	-0.523838	-0.668644	-0.0033466	0.0373655	0.324168	0.147534	0.192234	0.225647	0.18359	0.275797	-0.62404
C02E7.10	1.32594		-0.0726769		3.51017	0.0444705	3.45079	0.0565913	1.64396	0.459122	2.85862	0.160405	3.02236	0.162078	1.42681	0.0950751	1.87713	0.449316	0.399274		0.275695	0.999591	0	0	0	0	0	0	-0.783297				0.0684912	-0.200125	-0.406773	-0.549269	-0.541722	-0.512273	-0.679164	-0.789852	0.545874	0.180557	0.228371	0.0941127	0.69044	0.248838	0.522935	0.342329	-0.276131
C02E7.13	-2.00022		-2.01242		-2.16019		-2.272		-1.44207		-0.3669		0.707067	0.82454	0.342993	3.62238	1.21074	0.876471					0	0	0	0	0	0	-0.185623	0.856353	1.79504	0.0144952	-0.0971024	-0.0626908	-0.560178	-0.765944	-0.616237	-0.505141	-0.749778	-0.637791	-0.0715451	-0.331859	0.137838	-0.286339	0.336341	0.34877	0.279362	0.121019	-0.595383
C02E7.2	-0.654528	0.743543	0.240043	0.891424	-0.817804	0.618836	0.111356	0.944412	-0.346256	0.810396	0.131854	0.938518	1.1973	0.340903	0.30587	0.472562	0.558672	0.244843	0.891029		0.864279	0.999591	0	0	0	0	0	0					-0.0527527	-0.144107	-0.605148	-0.597941	-0.572575	-0.607081	-0.625673	-0.678394	0.383593	-0.175121	0.241804	-0.0916939	0.461436	0.328466	0.434365	0.373211	-0.298613
C02E7.3					1.32872		1.68971		0.482735		2.25082		1.11937		0.931612	-1.81604	1.2653	0.24051					0	0	0	0	0	0					-0.179049	0.0610149	-0.539418	-0.70137	-0.792087	-0.466013	-0.65866	-0.668072	0.321459	-0.0108783	0.465811	0.0174313	0.195959	0.349229	0.394276	0.31127	-0.417715
C02E7.4	1.39377		-1.03446		-0.613197		1.20775	0.720909	-1.05611		1.05498		0.125078										0	0	0	0	0	0					-0.0275542	-0.26229	-0.507878	-0.724774	-0.707046	-0.521518	-0.708984	-0.823833	0.0499725	-0.284791	0.142868	-0.165683	0.0773088	0.177488	0.0351703	0.216288	-0.446319
C02E7.5	-0.95656		1.29322		1.4488	0.485581	-1.43655		-0.790151		1.83701	0.373905	0.559141	0.837677		-0.965741							0	0	0	0	0	0					0.188054	0.0238187	-0.447343	-0.615803	-0.632165	-0.548707	-0.697932	-0.822672	0.319357	-0.17263	0.215942	-0.0345425	0.11678	0.173789	0.38236	0.341433	-0.375259
C02E7.6	0.0873653	0.8968	0.449917	0.141242	0.376153	0.31354	0.476449	0.127198	0.101794	0.831649	1.14431	0.0003952	0.681889	0.0417856	-0.24052	0.294935	0.784328	1.01749	0.78488	0.78773	0.675587	0.941963	15.1959	52.6409	37.1163	21.5757	0	0			0.0031659		-0.217963	-0.0380973	-0.336102	-0.498929	-0.601181	-0.206778	-0.717056	-0.378765	0.529764	0.0858753	0.456702	0.101904	0.449449	0.405577	0.686696	0.514601	-0.440172
C02E7.7	0.0165605	0.970978	0.635708	0.0401186	0.219798	0.507285	0.239559	0.529995	0.0640134	0.894771	0.835861	0.0014973	0.690439	0.0757558	-0.0641336	0.250624	0.693614	0.75125	0.960015	0.837549	0.784466	0.999591	0	0	8.14979	4.99623	0	1					-0.218248	-0.122044	-0.337375	-0.497041	-0.605254	-0.445305	-0.617607	-0.761818	0.527738	0.080583	0.260491	-0.171394	0.44701	0.233329	0.694616	0.803695	-0.435203
C02F12.1	0.134158	0.864032	1.01502	0.0952309	0.817517	0.141471	1.33931	0.0100952	0.179584	0.79594	2.5461	2.91e-06	1.41843	0.0050493	-0.479482	-1.10269	-1.66013	-1.17132	0.681874	0.24398	0.266732	0.999591	2.33381	1.31529	1.50113	1.19417	0	0	1.03929		-1.6648		-0.13524	-0.174558	-0.252153	-0.399154	-0.389016	-0.540185	-0.568611	-0.544481	-0.163885	-0.247006	-0.0654333	-0.442126	-0.116833	-0.065316	-0.246432	-0.0640588	-0.376923
C02F12.10	0.512229	0.413208	1.21893	0.035149	0.338959	0.561819	0.609991	0.215558	0.566813	0.195185	0.51593	0.449604	0.88493	0.0588555	0.520669	-0.14489	0.111073	-0.393998	0.37197	0.848664	0.936537	0.999591	2.73593	1.29861	2.21296	1.94189	0	0	-1.47114		0.575069	0.796081	-0.0607914	-0.0575062	0.103805	-0.0672853	-0.0503594	-0.301931	-0.400045	-0.385684	0.201088	0.027531	-0.18569	-0.407766	-0.181098	-0.122121	-0.127801	-0.264918	-0.0786461
C02F12.3	0.658289	0.0785352	0.834457	0.0002273	1.06602	0.133573	0.849533	0.0068226	0.266055	0.468145	0.786191	0.117353	1.22307	0.0033956	-0.0621468	0.115089	0.125516	0.186381	0.91073	0.773915	0.861235	0.999591	3.59581	4.2142	3.09334	4.36008	0	0					0.0225512	-0.0548639	-0.344045	-0.646124	-0.423376	-0.686625	-0.707347	-0.38604	-0.0294584	-0.168962	0.232537	-0.0406218	0.216994	0.20829	0.109755	0.308787	-0.714589
C02F12.4	-0.968634	5.05e-06	-0.391099	0.101722	-0.716645	0.000128	-0.497283	0.014911	-0.873891	1.9e-06	0.022538	0.92114	-0.328474	0.115077	-0.445147	-0.577259	-0.373891	0.0531848	0.54834	0.307716	0.601976	0.999591	5.72975	10.6819	13.3901	15.2783	0	0	-0.386025	0.596441	-0.479994	0.302126	0.08009	-0.0017676	0.82471	0.566102	0.516186	-0.0473476	-0.141332	-0.025976	-0.0814901	-0.465817	0.26383	-0.0792048	-0.361568	-0.051723	-0.591403	-0.185741	-0.382463
C02F12.5	0.912188	0.0008817	1.09664	2.63e-05	0.749239	0.0121774	0.801742	0.0020681	0.426648	0.336666	-0.594365	0.0354753	0.761758	0.0058245	0.0038834	-0.638237	0.551993	0.561584	0.996212	0.425183	0.638486	0.999591	151.813	151.387	84.5889	77.1823	0	1	1.14026				0.14527	0.0062531	-0.133225	-0.243252	-0.369059	-0.117083	-0.325342	-0.425883	-0.355445	-0.565251	-0.180906	-0.487213	0.0214042	0.0665773	-0.132643	0.16789	-0.579044
C02F12.7	0.846991	0.0004508	1.5554	6.17e-10	1.24207	1.3e-06	1.85277	2.07e-12	1.0989	9.11e-07	2.25667	2.09e-18	1.94351	2.03e-11	-0.505901	-0.204597	0.0545038	0.556033	0.184223	0.660583	0.943524	0.984519	5.75834	5.20795	7.20303	6.02561	0	0	-1.24928		-0.601126	0.769224	-0.143242	-0.187929	-0.315734	-0.509787	-0.40628	-0.483278	-0.599922	-0.670193	-0.187387	-0.207336	0.0490265	-0.117332	-0.287268	0.182228	-0.112343	0.137335	-0.648499
C02F12.8	-0.845385	0.0001296	-0.971536	2.47e-12	-0.790804	2.61e-05	-0.737268	1.13e-05	-0.692987	0.0004471	-0.399393	0.0138638	-0.831306	0.0001201	-0.605092	-0.543152	-0.416484	0.169302	0.394563	0.381675	0.552218	0.999591	3.03756	3.57839	6.70944	8.51615	1	0	-0.636517	0.0483805	0.156374	0.643808	-0.205738	-0.100319	-0.288197	-0.137279	-0.288977	-0.410373	-0.530715	-0.36941	-0.253878	-0.492513	0.0185067	-0.231964	-0.150147	-0.240473	-0.352272	-0.22299	-0.324741
C02F12.9	0.609942		-0.11407		1.67482	0.255379	1.11465	0.516848	0.448641	0.833982	1.90777	0.200808	1.36722	0.417158	-2.86674	-1.2201	-0.599661	2.27211					0.132577	0	0.110537	0	0	0					-0.216434	-0.134797	0.1114	0.0518476	-0.222234	-0.202054	-0.206283	-0.210142	-0.423028	-0.238445	-0.0375498	-0.163257	-0.160018	0.0046585	-0.213697	0.0781654	-0.72974
C02F4.1	-0.866998	3.5e-06	-0.686883	5.5e-11	-0.89859	1e-06	-0.888073	2.02e-08	-0.891194	3.34e-09	-0.514401	0.0006459	-0.885956	6.05e-07	-0.476104	-0.237579	-0.296706	0.16601	0.287965	0.626891	0.613776	0.999591	18.8514	17.5325	32.4354	32.9954	1	0	-0.0749867	0.756639	0.0943329	0.692714	0.17413	-0.0271741	0.832655	1.0918	1.15923	0.101314	0.121037	0.2615	-0.292045	-0.931462	-0.376369	-0.872242	-0.859579	-0.84145	-0.900763	-0.87449	0.605259
C02F4.2	0.622666	0.0005899	0.613688	0.000199	0.63095	0.000391	0.556869	0.0001819	0.60279	0.0001391	0.913113	6.32e-09	0.763851	0.0003361	-0.166603	-0.0966384	-0.112165	0.0527668	0.619953	0.768301	0.806226	0.999591	60.0677	44.0955	53.079	47.6463	0	0	-0.32328	0.0387987	1.11196	1.89e-10	0.133981	0.0515155	0.455329	0.416938	0.520283	0.0626467	0.0421521	0.140028	-0.302624	-0.34078	-0.120036	-0.269713	-0.320959	-0.378975	-0.414612	-0.343453	-0.232586
C02F4.4	0.38625	0.439002	1.10459	0.0213558	0.936645	0.0093615	0.807613	0.0279693	0.60911	0.0810677	1.50614	7.11e-08	1.33803	0.0011717	-0.226058	0.0459823	0.459832	0.694482	0.813783	0.960173	0.742645	0.999591	2.7067	3.54158	2.64961	2.66226	0	0	1.14026		0.0031659		0.174236	-0.125781	-0.319385	-0.284359	-0.470175	-0.134936	-0.271388	-0.385477	-0.241635	-0.561879	-0.330857	-0.535555	-0.203701	-0.0760579	-0.18786	-0.178885	-0.465638
C02F5.1	-1.04131	6.08e-07	-0.80252	6.82e-19	-0.947138	1.82e-06	-0.812088	4.46e-08	-0.967793	6.98e-11	-0.572144	6.9e-05	-0.965592	5.55e-07	0.0333058	-0.106956	0.21529	0.170904	0.950541	0.821615	0.711362	0.999591	38.6299	45.2432	81.205	83.6229	1	0	-0.48772	0.0001251	0.177715	0.483054	0.105301	-0.179759	0.989043	1.1633	1.40112	0.0732793	0.444474	0.653946	-0.0381095	-1.04583	0.155121	-0.970447	-0.869343	-0.831655	-0.78054	-0.914569	0.526625
C02F5.10	0.075504	0.878707	0.157373	0.750961	-0.213126	0.536493	-0.203798	0.568641	-0.070763	0.857887	-0.771327	0.0506365	-0.686215	0.0524404	1.16471	0.662635	1.29185	0.138122	0.0151233	0.25365	0.00017	0.999591	0	3.09584	3.24149	2.13844	0	0	0.902622	1.88e-08	5.2974	0	-0.317582	-0.633156	0.513296	0.639114	0.901357	-0.0048476	0.12051	0.548949	-0.234031	-0.78725	0.241175	-0.538771	-0.921431	-1.07664	-0.687421	-0.657584	0.375594
C02F5.11	1.16612	0.0103375	1.56886	0.0319471	0.901514	0.0763643	2.03396	2.43e-07	1.04801	0.0247205	2.03696	0.0006014	2.35065	3.44e-07	-0.616629	-0.0022215	-0.408901	0.210906	0.566851	0.998854	0.856485	0.999591	40.6803	21.7239	11.3218	13.1152	0	1	1.01074		1.2414		-0.364762	-0.491534	-0.0253757	0.097457	-0.0081771	-0.440713	-0.0634599	-0.295406	0.102823	-0.281569	0.107524	-0.0358087	-0.0751798	0.245764	-0.126927	-0.0700699	-0.328943
C02F5.12	-0.414982	0.0849559	-0.401493	0.0430322	-0.31542	0.123777	-0.251315	0.204953	-0.300352	0.224676	-0.0104491	0.970059	-0.145304	0.571747	-0.548552	-0.477551	-0.74105	-0.198673	0.046289	0.0643126	0.0004096	0.999591	5.97545	6.6331	7.55191	9.18755	0	0	-0.235268	0.840942	0.572746	0.38714	-0.102831	-0.0996989	0.76709	0.998489	0.990066	0.0549346	-0.0267263	-0.201576	-0.109451	-0.666716	-0.0407725	-0.556985	-0.605114	-0.375289	-0.705228	-0.618121	1.1954
C02F5.13	-1.06693	7.14e-07	-0.678058	6.74e-07	-1.07867	2.78e-08	-0.882504	1.59e-07	-1.01944	1.91e-08	-0.639038	7.06e-05	-0.84039	1.85e-06	-0.434414	-0.675977	-0.438129	0.0005055	0.0311587	0.0014771	0.0594579	0.999836	37.6918	62.3246	58.1508	57.5077	0	0	0.280451	0.336525	0.906331	0.0004381	-0.0308171	-0.233047	-0.0575582	0.318186	0.384987	0.0179804	0.315611	0.325812	-0.256493	-0.796716	-0.378707	-0.894665	-0.857651	-1.02552	-0.916968	-1.02263	1.40816
C02F5.14	0.880906	0.0085113	0.774718	0.0205201	0.809327	0.0022797	0.593176	0.0278117	0.964448	7.6e-05	0.768661	0.004816	0.787987	0.0073647	0.87805	0.543575	0.408666	-0.459305	0.138891	0.250366	0.622894	0.999591	18.4097	30.0422	18.9844	11.8326	0	0	1.14026				-0.002035	-0.0033602	-0.0142395	-0.0195736	-0.0056321	0.0169058	-0.130848	-0.0649545	-0.0963611	-0.390713	-0.0421948	-0.353424	-0.0649138	-0.600176	-0.138392	-0.584697	-0.146032
C02F5.2	0.182934	0.820996	0.321532	0.749123	0.246617	0.722781	-0.0455864	0.94845	0.777455	0.116985	-0.319242	0.695857	-0.262694	0.721432	3.51659	1.45736	3.90184	0.382546	1.05e-07	0.0035516	5.97e-12	0.999591	0.961425	2.85384	0	0	0	0	0.558908	0.404541	0.64109	0.399216	-0.560297	-0.120559	0.157773	0.310167	0.630015	0.483697	0.592171	0.819361	-0.094909	-0.690287	-0.362044	-0.811304	-0.951265	-0.819588	-0.753038	-0.687883	0.738014
C02F5.3	-0.664827	0.0009926	-0.325013	0.0152591	-0.616463	0.00069	-0.515086	0.000108	-0.585851	0.0029654	-0.290679	0.0203611	-0.436553	0.0056808	-0.256198	-0.37855	-0.154012	0.104582	0.345553	0.0563683	0.656295	0.999591	70.2956	82.1461	83.0232	82.0136	0	0	-0.295293	0.334915	0.210201	0.585239	-0.0552205	-0.121559	-0.0018866	0.365341	0.431799	-0.163129	0.263628	0.353336	-0.0060064	-0.841253	-0.136011	-0.792329	-0.512539	-0.602496	-0.924997	-0.896894	1.70711
C02F5.4	-1.01955	2.18e-06	-0.731626	7.94e-13	-1.06248	2.62e-07	-0.926835	1.5e-09	-1.03581	3.18e-08	-0.636278	6.26e-06	-0.9183	3.77e-07	-0.38904	-0.45262	-0.287731	0.0985247	0.0302758	0.0070239	0.376957	0.999591	51.9691	71.8054	79.1918	84.7932	0	0	-0.310842	0.189349	-0.0281472	0.924247	0.0882631	-0.0574594	0.764818	1.07571	1.15486	0.278977	0.531788	0.667208	-0.194502	-0.820438	-0.103574	-0.936476	-0.875231	-0.751761	-0.76976	-0.94424	1.37528
C02F5.5	0.89484	0.0126198	0.579112	0.334667	0.189725	0.64506	-0.0482282	0.923281	0.858718	0.0355386	-0.235348	0.667488	-0.88371	0.0212834	3.01857	1.5151	3.28124	0.27458	2.94e-05	0.0085802	5.68e-09	0.999591	1.78479	6.61493	3.90823	4.24717	0	0	-0.504319	0.566521	0.401813	0.645765	-0.0016573	-0.136395	-0.0162897	-0.0148124	-0.0029487	-0.134199	0.340809	0.0634579	-0.0904154	-0.382899	0.305939	-0.015788	-0.0557741	0.338568	-0.134397	0.033722	-0.150557
C02F5.6	-0.799273	0.0001014	-0.491339	9.57e-08	-0.808478	0.0001621	-0.674458	6.34e-05	-0.777503	8.94e-06	-0.606242	4.95e-07	-0.709854	0.0007326	-0.200909	-0.423725	-0.192094	0.0092307	0.354055	0.0065267	0.570855	0.999591	35.3341	45.9418	48.3939	50.2274	0	0	-0.372057	0.18385	-0.692939	0.0054226	0.168954	-0.062057	0.548292	0.598123	0.747182	0.189872	0.192279	0.376156	-0.397461	-0.931106	-0.086089	-0.577922	-1.1612	-0.856359	-1.14235	-0.829127	0.945246
C02F5.7	0.318977	0.128157	0.651064	0.0014409	0.359301	0.0353028	0.425413	0.0013605	0.234301	0.150128	0.587354	0.0014464	0.690244	0.0011241	-0.435222	-0.222599	-0.542492	-0.109486	0.152608	0.557581	0.11262	0.999591	35.7715	29.0819	34.1616	34.0543	0	0	-0.538373	0.0292728	-1.93426	6.34e-12	-0.145025	0.142077	0.353357	0.234926	0.282012	0.275559	0.346766	0.363333	-0.0774253	-0.0883424	-0.130026	-0.69889	-0.783441	-0.885191	-0.701506	-1.06738	0.92795
C02F5.8	1.23672	0.0050786	1.52996	0.0187887	1.33003	0.0039781	2.38829	5.67e-11	1.26189	0.0014082	2.08992	0.0002264	2.54506	2.12e-07	-0.491509	0.415636	-0.383198	0.121712	0.684657	0.617383	0.874595	0.999591	50.1905	23.2862	10.9613	16.2248	0	1	3.07043		1.68102		-0.241212	-0.442922	0.0740412	0.101178	-0.168834	-0.0913033	-0.0317541	-0.153593	0.201461	-0.294347	0.197468	-0.318853	0.0048014	-0.0075568	-0.0145066	-0.13963	-0.0604878
C02F5.9	-0.489925	0.0183414	-0.277537	0.0003497	-0.643715	0.000334	-0.638615	8.78e-05	-0.630364	0.0001491	-0.500687	0.000439	-0.622418	0.0003186	-0.488859	-0.429995	-0.325249	0.158718	0.0048926	0.05894	0.339767	0.999591	239.923	269.487	292.492	298.175	0	0	-0.032675	0.948638	-0.487047	0.0885244	0.0324537	-0.11073	0.703495	0.95917	1.08888	0.798596	1.09684	1.15285	-0.219093	-0.921439	0.0014919	-0.636468	-0.845379	-0.748393	-0.868725	-0.726962	1.37482
C02G6.1	1.34953	0.0003916	0.780602	0.0677871	1.17894	0.000848	0.530179	0.180421	1.20871	0.0015409	0.436305	0.296514	0.834666	0.0233909	1.17139	0.817433	1.01256	-0.147866	0.0094513	0.0232642	0.0174638	0.999591	0.358017	0.685495	0.406574	0.574999	0	0	-2.26425		0.144963		-0.180591	-0.0394439	-0.441105	-0.604218	-0.604598	-0.538617	-0.687136	-0.672068	-0.111297	-0.273566	0.322331	-0.159075	-0.194358	0.0845618	-0.107607	0.241626	-0.36444
C02G6.2	2.29732	0.000217	1.80485	0.0499521	1.63134	0.0280103	1.59796	0.0193186	2.19502	0.0002224	0.693802	0.433409	0.601607	0.444372	1.35153	2.28658	2.2006	0.831015	0.253328	0.0075151	0.0341019	0.999591	0	0	0.177787	0	0	0	0.300141		-1.37043		-0.116989	0.0291242	-0.491091	-0.488714	-0.564948	-0.468316	-0.435869	-0.630717	0.0223937	-0.0979812	0.38268	-0.0024591	0.0077664	0.297815	-0.071632	0.368474	-0.48998
C02G6.3	0.734202	0.677264	0.765487	0.688292	1.31433	0.230134	0.903846	0.483882	0.56679	0.682972	1.78812	0.110239	1.03388	0.393908	-0.34139	0.422297	-0.694329	-0.329229	0.771625		0.699877	0.999591	0	1.87194	1.76695	2.50224	0	0					-0.474497	-0.268438	-0.623011	-0.776205	-0.520141	-0.619611	-0.779276	-0.683914	-0.305708	-0.46313	-0.263504	-0.616002	-0.183316	0.0375912	-0.06508	-0.122189	-0.704924
C02H6.1	1.42714	0.49371	-0.0160411		-0.0493345	0.983665	0.442318	0.849877	0.690832	0.741773	-0.136574		-1.15379		0.0877995	0.116163	-1.25348	-1.30988	0.971365		0.706274		0	0	0	0	0	0	0.506702	0.747605	0.657836	0.656093	-0.181663	-0.0869932	-0.562198	-0.653308	-0.63554	-0.518757	-0.664099	-0.567239	0.107976	-0.262439	0.231532	-0.181732	0.151571	0.111081	-0.244611	0.0384336	-0.0832667
C02H6.2	0.0944648	0.82108	0.481035	0.120182	0.185839	0.678294	0.382962	0.160824	-0.287984	0.524472	-0.0608668	0.921003	0.22308	0.592524	0.360858	0.0078378	-0.106349	-0.456513	0.624966	0.994189	0.92604	0.999591	7.2111	4.6509	6.26534	5.20434	0	0	2.47492		1.54801		0.0842858	-0.0728252	0.203195	-0.0492439	-0.140656	-0.211921	-0.356879	-0.348539	-0.391027	-0.57086	-0.164485	-0.435151	-0.267394	0.008699	-0.538419	-0.135467	-0.766191
C02H7.1	-0.0933376	0.875977	0.413665	0.425149	0.509642	0.263688	0.863146	0.0209288	0.133053	0.752233	1.72505	0.0006125	1.14792	0.0006643	0.0811252	-0.643684	0.009171	-0.0933831	0.950046	0.453768	0.996436	0.999591	0.565202	0.442801	0.679649	0.796604	0	0	0.988325		-2.09797		-0.418546	-0.0934791	-0.529063	-0.553199	-0.671628	-0.422101	-0.579086	-0.673144	-0.180928	-0.188213	-0.221053	-0.378997	-0.219564	-0.183239	-0.042591	-0.061119	-0.630403
C02H7.2	0.306142	0.792959	0.527411	0.622244	0.438806	0.630331	0.217959	0.818089	0.262192	0.772571	0.791754	0.32179	0.595783	0.554817	0.996911	1.12429	0.235166	-0.767192	0.364365	0.222378	0.912692	0.999591	0	0.195673	0	0	0	0	-0.284248		2.87682		-0.0591257	-0.0553225	-0.592281	-0.684961	-0.640747	-0.482792	-0.627431	-0.646811	0.0023454	-0.279191	-0.101887	-0.297996	0.238199	0.0825078	0.15813	-0.0056751	-0.376895
C02H7.3	0.627463	0.0047855	0.757451	0.0004169	0.698334	0.0002272	0.755041	9.7e-06	0.675091	0.0005285	1.33431	1.02e-07	1.11673	8.72e-07	-0.0652432	0.155267	0.132981	0.195192	0.882328	0.680423	0.810302	0.999591	4.47535	2.92017	4.46179	3.46547	0	0	0.640504		0.234973	0.903442	-0.256915	-0.190695	-0.235407	-0.145834	-0.491047	-0.50579	-0.679659	-0.647291	-0.78452	-0.268287	0.145502	0.102189	-0.317027	0.163383	-0.34255	0.313798	-0.74949
C03A3.1	0.520043	0.192078	1.219	0.0007928	0.8296	0.0156638	1.42105	1.89e-06	0.675795	0.0389193	2.17693	2.64e-08	1.46915	0.0002214	0.348307	-0.0620382	-0.0378894	-0.376132	0.532138	0.898951	0.971888	0.999591	3.33732	3.87425	3.73878	3.18739	0	0	0.098528		1.90725		-0.0428198	-0.190612	-0.155295	-0.239201	-0.639991	-0.344185	-0.480064	-0.720357	-0.415436	-0.445801	-0.453887	-0.563011	-0.0808611	-0.282315	-0.0997695	-0.115386	-0.827272
C03A3.2	-0.169521	0.430404	-0.291764	0.106384	-0.229673	0.181476	-0.398025	0.0126274	-0.136876	0.361368	-0.142754	0.322045	-0.276872	0.171759	-0.277572	-0.223011	-0.393205	-0.119028	0.117062	0.312345	0.0284048	0.999591	30.4886	33.9917	42.1633	42.614	0	0	-0.0896352	0.932119	0.814683	0.243766	0.0914739	-0.106235	0.918828	0.854679	0.695537	-0.0436595	-0.103229	-0.229819	-0.448515	-0.713107	-0.245931	-0.509367	-0.411678	-0.347131	-0.318538	-0.26128	-0.535488
C03A3.3	-0.266031	0.85006	0.165243	0.901689	-0.337593	0.772008	-0.254916	0.838624	-0.589797	0.591653	0.806736	0.383219	0.258161	0.814391	0.278716	0.45914	0.539574	0.273233	0.851994		0.761726	0.999591	0	0	0	0	0	0	-0.720331		-0.553018		-0.0630514	-0.154919	-0.21433	-0.460072	-0.575307	-0.489874	-0.700089	-0.767244	-0.0583237	-0.518588	-0.0159928	-0.493638	-0.0591971	-0.0967364	-0.104153	-0.0156485	-0.554457
C03A7.10	0.91829		-0.0726769		0.515983		1.97359	0.437389	0.586747		0.04644		1.29227		1.77935	-1.39062	1.68471	-0.0631542	0.328643		0.459107	0.999591	0	0	0	0	0	0	-0.360606	0.637266	1.51124	0.0374735	-0.217385	-0.136899	-0.503697	-0.492397	-0.716502	-0.649797	-0.600502	-0.685751	-0.0903066	-0.0705331	0.123759	0.223084	-0.138491	0.413936	-0.102285	0.183035	-0.578576
C03A7.11	1.16904	4.97e-08	1.30397	1.97e-14	0.703215	0.0012537	0.829466	9.66e-06	0.898361	1.89e-05	-0.0505236	0.836951	0.860664	0.0042087	0.983059	0.220173	0.248608	-0.731713	0.0745643	0.767229	0.736313	0.739364	16.7925	20.346	14.3046	17.2144	0	0	0.305755	0.857983	2.89165	1.86e-05	-0.206911	-0.0069728	-0.0776662	-0.0184811	-0.224037	-0.374174	-0.455751	-0.497312	0.250045	0.331138	0.528506	0.270357	0.223087	0.336643	0.219849	0.262298	-0.391676
C03A7.12	0.54872	0.165558	0.678856	0.107842	0.425241	0.239369	0.425025	0.247491	0.646778	0.0385426	0.524307	0.110361	0.171125	0.690972	0.0685356	-0.112626	-0.59827	-0.669389	0.90367	0.845602	0.184641	0.628554	6.61157	5.36193	5.82032	6.82525	0	0	-1.04762		2.56459	0.0162024	0.144316	-0.0715467	-0.040683	0.0712495	0.164463	-0.278062	-0.321746	-0.152776	1.40125	1.90202	0.876438	1.39459	1.52536	1.21861	1.40148	1.11273	-0.642418
C03A7.13	0.324318	0.417215	0.609679	0.0997686	0.229442	0.511144	0.269905	0.471613	0.55645	0.058351	0.453875	0.162129	0.190474	0.640883	-0.0431383	-0.0007137	-0.650985	-0.617431	0.936613	0.999743	0.250962	0.743367	3.75854	4.08216	4.17279	4.53704	0	0	0.103241		1.91073	0.16531	-0.0445128	-0.0560354	0.267782	0.322242	0.259634	-0.0926819	-0.0438708	0.147947	0.722872	1.42097	0.715412	1.29396	0.788879	0.92604	0.867523	0.983919	-0.413772
C03A7.14	1.13929	0.315774	-0.312207	0.729836	1.70395	0.151833	1.39846	0.0006041	0.509444	0.681928	1.44139	0.133706	1.13051	0.0131865	-0.869129	-0.0486198	-0.419611	0.42119	0.433314	0.97451	0.831892	0.999591	0	0	0	0.315912	0	0	-2.16485	0.112832	3.94864	9.92e-18	0.023332	0.0033182	-0.240118	-0.569355	-0.35002	-0.28961	-0.44619	-0.331145	0.934472	1.8355	0.916087	2.07991	1.12261	1.13392	0.989603	1.19435	-0.411195
C03A7.2	1.01205	0.28296	0.532681	0.653445	-1.05833	0.359244	-0.0705448	0.958801	0.160363	0.895947	-0.741722	0.522202	-1.13749	0.393301	2.50246	-1.21913	0.277943	-2.22156	0.0038727	0.279484	0.911107	0.0484122	2.03782	0.949325	1.71668	1.2768	0	0	-0.0172792	0.942011	0.979563	1.16e-05	0.154646	0.058572	-0.0515611	-0.0051565	0.0105676	-0.0194984	0.424482	0.764796	1.41161	1.94272	1.55221	2.00088	1.51384	1.56826	1.39779	1.5997	-0.637425
C03A7.3	0.707637		0.757702		0.532542		0.71965		1.14382	0.700317	1.33056		0.160362		0.409139	1.45635	-0.0551648	-0.388672					0	0	0	0	0	0	2.24679				-0.0583541	-0.030944	-0.550754	-0.625737	-0.57538	-0.507598	-0.657389	-0.729176	0.0110042	0.371808	-0.0031512	0.356086	0.0593486	0.156173	0.462857	0.309358	-0.713622
C03A7.4	0.800572	0.640804	-3.79458	0.0233619	1.03197	0.58781	-0.79616	0.692005	0.192377	0.924286	0.385035	0.770911	-1.39653	0.218704	-0.364584	-0.660989	0.501394	0.829809	0.848539	0.650583	0.834169	0.999591	0	0	0	0	0	0					-0.158023	-0.295288	-0.5583	-0.425962	-0.487416	-0.494416	-0.366887	-0.430109	0.277631	0.325925	0.408859	0.368549	0.383368	0.548713	0.419372	0.807593	-0.520809
C03A7.5	-0.081581		2.47909	0.288631	1.89273	0.280508	1.93401	0.306169	1.39369	0.464763	3.05932	0.0451812	2.64542	0.110105	-0.0985544	0.133063	0.134998	0.231573	0.968734		0.965291	0.999591	0	0	0	0	0	0			-1.32792		0.14672	-0.0418993	-0.504833	-0.624386	-0.841069	-0.569971	-0.765208	-0.908348	0.26589	0.135351	0.330142	-0.0787425	0.237779	0.140797	0.210613	0.0105058	-0.418864
C03A7.6					0.348579		0.3871		0.482735							0.375662	0.41083	0.623598					0	0	0	0	0	0					-0.1403	-0.21322	-0.594288	-0.471536	-0.58958	-0.692193	-0.674715	-0.897017	0.22548	0.341803	0.212652	0.0956702	0.358609	0.293278	0.375919	0.155192	-0.527639
C03A7.7	-0.314334	0.755633	-6.84503	0.0002311	-0.129707	0.949937	-2.85059	0.0041125	-1.53532	0.136737	-1.24659	0.272262	-3.57093	0.0009726	-2.3922	-0.24405	0.0598353	2.45534	0.16772	0.878537	0.984984	0.452119	0	0	0	0	0	0					-0.0199769	0.0722581	-0.62673	-0.650026	-0.770297	-0.417397	-0.6156	-0.470455	0.212159	0.386253	0.577653	0.832354	0.348526	0.589312	0.418374	1.01651	-0.639836
C03A7.8	-0.281514	0.862967	-4.86137	0.0067136	0.304118	0.879874	-2.00854	0.0255147	-0.831806	0.430095	-0.746219	0.559897	-1.53145	0.105081	-0.488745	-0.0469429	0.588806	1.05015	0.764439		0.799537	0.999591	0	0	0	0	0	0					-0.0568862	-0.148813	-0.462788	-0.575395	-0.466073	-0.363437	-0.546068	-0.406596	0.217595	0.362834	0.467553	0.595858	0.18754	0.574291	0.59531	0.88832	-0.523984
C03A7.9	-1.03188		-0.0726769		-1.19027		0.169388		0.0980346		-0.51933		-1.21982		-1.81487	-0.971597	-0.699087	1.11952					0	0	0	0	0	0					0.300926	0.0651	-0.680579	-0.684872	-0.773432	-0.633567	-0.692132	-0.686144	0.0520234	0.340028	0.387391	0.275653	0.404452	0.321787	0.270988	0.350171	-0.51397
C03B1.1			2.7853		0.348579		2.40385	0.450565	1.98835		1.03649		2.83974		1.51572	-1.86042		-1.83467					0	0	0	0	0	0					0.108004	-0.0123228	-0.636561	-0.593501	-0.777845	-0.605437	-0.643877	-0.879376	-0.0105518	-0.339025	0.0736262	-0.3527	0.123061	-0.0442693	-0.121139	-0.0182471	-0.378293
C03B1.10											0.442446												0	0	0	0	0	0					-0.126845	0.115165	-0.592954	-0.675022	-0.651108	-0.791325	-1.01569	-0.679442	-0.0571197	-0.363999	-0.0533782	-0.236124	-0.0276417	-0.362982	0.0510674	-0.0845793	-0.565434
C03B1.12	0.202604	0.313069	0.2053	0.147531	0.213631	0.256616	0.308535	0.08855	0.237666	0.30958	0.22678	0.125584	0.3737	0.0466372	-0.276358	-0.248799	-0.211826	0.0567762	0.551083	0.503177	0.339739	0.999591	141.09	137.533	151.704	172.53	0	0	-0.756245	0.454142	-0.880216	0.170542	0.0654715	0.207291	0.872137	0.759526	0.750026	0.005956	0.0244085	-0.0384591	-0.0724868	-0.631794	0.284233	-0.760752	-0.35938	-0.331898	-0.553802	-0.430627	-0.0425362
C03B1.13	1.86664	3.9e-20	1.63282	3.12e-18	1.58545	8.18e-15	1.27119	6.9e-10	1.61498	1.47e-12	0.637016	0.0171144	1.34355	9.58e-08	-0.125782	0.181229	0.0087931	0.135702	0.74359	0.587792	0.992046	0.999591	21.2173	10.9791	12.7276	11.0501	0	0	0.988471		1.90454		-0.0412497	-0.101392	0.348291	0.143651	0.154527	-0.101167	-0.202848	-0.187954	-0.261505	-0.290531	-0.180052	-0.203736	0.248099	0.0285762	0.0171896	0.0062973	-0.541552
C03B1.14	-0.168787	0.63044	-0.299633	0.434494	-0.339353	0.324311	-0.356289	0.185918	-0.228688	0.45203	-0.121962	0.807047	-0.122462	0.743785	0.0587148	-0.0424698	0.0192918	-0.0298816	0.926553	0.941235	0.987848	0.999591	23.2009	20.666	17.2991	15.6179	0	0	2.43601		2.70228		-0.0833082	-0.1785	-0.057657	-0.148678	-0.304828	-0.459946	-0.572727	-0.728765	-0.442999	-0.537053	-0.0828801	-0.349438	-0.0704064	0.0102809	-0.181149	0.215313	-0.667177
C03B1.2	1.62904		2.06654	0.421521	1.9132	0.258629	2.72775	0.0821027	2.19158	0.161789	1.71987	0.411343	2.94633	0.049401	0.536729	2.23218	0.0562585	-0.474581	0.641209	0.0821836	0.982817	0.999591	0	0	0	0	0	0	-0.892257		0.604667	0.772242	0.0633892	-0.0293107	-0.498992	-0.82858	-0.739674	-0.219173	-0.372798	-0.437089	0.144218	-0.341792	-0.151705	-0.500489	-0.20701	-0.0979081	-0.267027	-0.0763975	-0.438357
C03B1.3					0.925649		1.09291		0.482735				2.0015			0.375662	0.41083	0.623598					0	0	0	0	0	0	-0.703812		1.77138		0.0169935	-0.0479903	-0.556966	-0.721756	-0.725356	-0.586091	-0.730246	-0.862631	0.318725	-0.166091	0.460117	-0.0788628	0.204177	0.145537	0.191853	0.163088	-0.385345
C03B1.4	2.38522		2.71119		3.00087	0.272196	3.24705	0.199587	2.21036		4.56431	0.0129471	3.77515	0.0831385	0.508819	1.58396	1.92883	1.44102					0	0	0	0	0	0	1.14026		0.0031659		0.13885	0.0339646	-0.480693	-0.711491	-0.755137	-0.548582	-0.777944	-0.605186	0.279076	-0.329403	0.0833685	-0.279823	0.047163	0.0586489	0.236406	0.165597	-0.496729
C03B1.5	0.564297	0.56676	0.831994	0.336879	0.976159	0.172585	0.579559	0.457923	0.798202	0.230803	1.57182	0.0214786	0.62425	0.477531	0.398323	0.280025	-0.425556	-0.828626	0.746348	0.72487	0.798529	0.999591	0.528334	0.778705	0.938991	0.95874	0	0	0.553259		-0.0785269		-0.195682	-0.0960954	-0.341407	-0.509046	-0.465801	-0.531052	-0.659473	-0.662333	-0.160306	-0.640537	-0.223857	-0.535369	-0.0539823	-0.13808	-0.0657884	-0.315058	-0.646993
C03B1.6	0.904254	0.603596	0.775723	0.650335	0.475164	0.764633	0.394484	0.809563	1.17056	0.350787	0.537841	0.728002	0.575977	0.710003	0.676467	0.198358	-0.370347	-1.02427	0.61303	0.89408	0.867507	0.999591	0	0	0	0	0	0	1.14026		-0.0599715		-0.303529	-0.125002	-0.232331	-0.337165	-0.58747	-0.57196	-0.785149	-0.817814	-0.212937	-0.402511	-0.108308	-0.473842	0.0095413	-0.0847936	0.212326	-0.0489148	-0.599602
C03B1.7	-0.593078	0.0240303	-0.696552	0.0001191	-0.643004	0.003125	-0.63925	0.0004855	-0.509914	0.043469	-0.439178	0.0160507	-0.582413	0.0123326	0.079173	-0.536118	0.184982	0.0938575	0.894064	0.0892371	0.705115	0.999591	3.32913	3.32761	4.59381	5.08495	0	0	-0.72512	0.189775	-0.631578	0.162993	-0.0912205	-0.0300604	0.132746	0.0094648	0.005493	-0.460865	-0.588926	-0.484691	-0.575509	-0.780504	-0.0995418	-0.498308	-0.500876	-0.182756	-0.477252	-0.274642	-0.62359
C03B1.9	-0.0700965		-1.03446		0.437659		-1.29601		0.0980342		-1.0964		0.702194		2.78859	0.285205	1.23998	-1.56064					0	0	0	0	0	0					-0.304143	-0.198823	-0.488017	-0.714429	-0.634377	-0.468963	-0.734354	-0.650934	-0.138258	-0.539347	-0.198752	-0.474518	0.0412841	-0.0985458	-0.0150725	-0.127841	-0.616662
C03B8.2									0.482735						-0.212515	-0.345672	-1.03184	-0.819075					0	0	0	0	0	0	0.905569	0.371487	-1.22436	0.432312	-0.0215677	-0.149417	0.525875	0.852945	1.04597	0.656905	1.17514	1.2331	0.212957	-0.299761	0.0758488	-0.458809	-0.388735	-0.403625	-0.724019	-0.356199	0.471947
C03B8.3	1.04144	0.040187	0.770196	0.303057	0.709794	0.133458	0.57052	0.253678	1.06657	0.0444069	0.284844	0.677259	0.296227	0.592499	2.61293	1.30124	2.90519	0.294056	8.98e-06	0.0005591	2.66e-08	0.999591	1.12384	3.68668	2.91829	2.23235	0	0	1.54512	5.67e-06	0.39053	0.669655	0.0736692	-0.0658995	1.28885	1.24267	1.16026	0.219288	0.585423	0.497077	0.378842	-0.205499	0.313482	-0.0835621	-0.225347	-0.109913	-0.365283	-0.272772	-0.300061
C03B8.4	-0.75818	0.0001458	-0.544613	1.37e-08	-0.72649	1.24e-05	-0.605369	1.25e-06	-0.706758	5.08e-11	-0.337104	0.0224936	-0.654268	5.87e-05	-0.425933	-0.23366	-0.0460409	0.366084	0.341983	0.654573	0.956115	0.999591	35.2738	23.7859	59.2717	56.7407	1	0	-0.0669364	0.689759	-0.242226	0.105295	0.104018	-0.132467	0.833372	1.12493	1.14368	0.22274	0.548203	0.632068	-0.179459	-0.707199	-0.0400841	-0.783435	-0.604819	-0.76146	-0.839554	-0.858179	0.506133
C03C10.1	-0.334217	0.0654074	-0.338445	0.0191485	-0.355603	0.0211951	-0.37163	0.0121614	-0.342103	0.0168961	-0.123824	0.425534	-0.358666	0.04233	-0.151951	-0.0889466	0.0100721	0.151646	0.767997	0.878636	0.989216	0.999591	229.208	170.855	260.694	269.128	0	0	-0.282408	0.130785	-0.392782	0.0422896	0.235073	-0.0003384	0.608693	0.917726	1.07151	0.157736	0.315123	0.626497	-0.421758	-0.977451	-0.128696	-0.867502	-0.998579	-0.890282	-1.32913	-0.904364	0.429487
C03C10.2	1.37493	0.0082703	1.21581	0.140826	0.705968	0.159317	0.766183	0.155185	1.63503	0.0014716	0.26475	0.748339	0.233843	0.698596	3.1097	1.796	3.2148	0.107699	3.63e-07	0.0005829	3.35e-10	0.999591	0	0.84677	0.905993	1.37961	0	0	2.45609		4.15755	0.0142407	0.0465493	0.0709604	-0.504293	-0.512783	-0.477463	-0.2364	-0.0466562	-0.0931461	0.199099	0.427175	0.353447	0.0803292	0.354867	0.104956	0.261629	0.0850307	-0.442071
C03C10.3	-0.934808	3.55e-06	-0.597542	2.51e-08	-0.931374	1.57e-06	-0.753921	5.07e-07	-0.955778	3.99e-08	-0.636151	5.37e-07	-0.749857	4.49e-05	-0.512396	-0.428081	-0.496342	0.0116289	0.0204142	0.0218277	0.098612	0.999591	211.988	405.771	444.44	449.709	0	0	0.204663	0.460445	0.285662	0.229138	0.0901746	-0.109536	0.510803	0.663829	0.850653	0.297419	0.527368	0.813899	-0.068845	-0.921238	0.274563	-0.770924	-0.763469	-0.576948	-0.987061	-0.813492	0.540662
C03C10.4	-0.93494	8.52e-06	-0.544041	1.07e-05	-1.00449	5.35e-06	-0.869959	7.34e-06	-1.00044	7.8e-05	-0.698374	3.51e-05	-0.896714	1.39e-06	-0.285733	-0.421024	-0.296738	-0.0047055	0.382111	0.132504	0.271421	0.999591	82.0165	161.688	115.489	113.205	0	0	-0.158007	0.604115	-0.306758	0.278172	0.0864684	0.283406	0.881186	1.05323	1.13501	0.489999	0.809738	1.00618	-0.206798	-0.208909	-0.182148	-0.426203	-0.819346	-0.953599	-0.737928	-0.798408	0.0922507
C03C10.5	0.225409	0.903164	1.38017	0.307962	0.990293	0.406743	1.31912	0.232696	0.58899	0.674462	2.36389	0.0180185	1.39275	0.246986	-0.984389	0.504526	-1.73059	-0.726907	0.62389		0.570911		6.11601	3.15626	7.07014	4.65475	0	0	0.732905	0.587505	-0.945767		0.0491896	0.0815122	-0.504416	-0.509691	-0.454619	-0.564171	-0.419878	-0.506674	0.222026	0.42055	-0.135572	0.116335	0.358721	0.483006	0.265827	0.0035826	-0.445703
C03C10.7	-1.21559		-0.0679339		0.0181549	0.992663	0.149647	0.947881	0.546884	0.765396	-0.451789	0.861007	-0.0940726	0.971595	-0.192608	0.706609	-0.429706	-0.245675	0.921304	0.684669	0.879335	0.999591	1.95567	1.49699	1.11852	0.415079	0	0	0.700862	0.251645	-0.313563	0.829951	0.149114	0.304823	0.645843	0.949149	0.976958	0.811043	1.30343	1.22423	-0.0989738	-0.896535	-0.0525473	-0.510179	-0.692963	-0.339651	-0.874369	-0.434942	0.319001
C03C10.9	-2.00022		0.482907		0.559126	0.827297	1.38471	0.49501	-2.02611		1.72812	0.347615	1.07008	0.627779	-0.112151	-0.282424	0.459539	0.576578					3.93316	6.38935	2.57198	7.75304	0	0	1.22135	0.0099886	1.41759	0.0091635	-0.0205169	-0.497158	-0.478966	-0.488644	-0.580393	-0.441001	-0.724314	-0.656111	0.0396976	0.447344	-0.0361116	0.382641	0.297182	-0.0053374	0.103803	-0.0064159	-0.415126
C03C11.1	1.04232	0.0062666	0.623723	0.316727	0.415231	0.328961	0.273967	0.625319	1.19671	0.0068237	0.0203087	0.976625	-0.410617	0.347116	3.59431	1.55674	3.9424	0.348972	2.69e-07	0.0023469	1.45e-11	0.999591	0	2.95723	1.18853	0	0	0	0.108831	0.946605	2.31345	0.0458701	0.089906	-0.0346619	-0.488803	-0.238085	-0.34319	-0.418689	-0.0506703	-0.387625	0.315453	0.0286997	0.564258	-0.016088	0.255357	0.0870311	0.0978348	0.100275	-0.403781
C03C11.2	0.964874	0.0560117	1.00752	0.0766707	1.32539	0.005553	2.2043	1.55e-06	1.75338	0.0004897	1.23741	0.0544779	1.63788	0.0010369	2.65483	0.0663072	4.4364	1.77633	2.41e-19	0.904529	0	2.38e-09	0.759313	1.01604	5.92823	5.45556	1	0	1.29211	0.0411131	3.21571	3.18e-06	-0.0680797	-0.342032	-0.261541	-0.240659	-0.474119	-0.676763	-0.401807	-0.500602	-0.379542	-0.546446	-0.302946	-0.427998	-0.288824	-0.258612	-0.399564	-0.278721	-0.230622
C03D6.1	-0.231462	0.59947	0.724239	0.0146106	-0.0945359	0.793933	0.184826	0.571573	-0.236443	0.533936	0.464595	0.277127	0.210846	0.536252	0.291141	-0.0151865	-0.129677	-0.414119	0.450522	0.982337	0.867613	0.999591	6.1327	8.49005	3.65847	4.7492	0	0	1.05403	1.33e-20	0.357646	0.127244	0.117316	0.11768	0.322647	0.363965	0.332893	0.856673	0.975963	1.085	-0.321975	-0.381795	-0.307812	-0.88785	-0.338768	-0.76967	-0.310904	-0.934842	0.388437
C03D6.3	-0.859054	1.99e-05	-0.606729	1.22e-11	-0.837311	3.42e-06	-0.67685	1.31e-06	-0.83997	4.72e-08	-0.489446	0.0004091	-0.684267	0.0003661	-0.0061228	-0.0514249	0.054374	0.0559582	0.983059	0.84085	0.915788	0.999591	36.0055	45.2273	56.4595	56.1802	0	0	0.278189	0.264562	-0.172271	0.549021	0.366663	-0.0912423	1.05411	1.12658	1.39208	0.185125	0.371574	0.446654	-0.318282	-1.19186	-0.359971	-1.12824	-0.823398	-0.810311	-1.05593	-0.936838	0.888577
C03D6.4	-0.85445	3.64e-05	-0.553022	6.9e-14	-0.828247	3.97e-05	-0.703685	2.18e-06	-0.827052	1.87e-07	-0.547827	5.5e-05	-0.771186	0.0001	-0.503821	-0.30499	-0.40883	0.0868616	0.0742155	0.310717	0.278532	0.999591	59.7991	69.0218	104.848	108.268	1	0	0.0472408	0.841519	0.131561	0.550163	0.262883	0.0255342	1.04547	1.15259	1.35319	0.0002671	0.145515	0.350033	-0.346408	-1.1511	0.0357975	-0.981547	-0.894713	-0.83087	-1.10363	-0.87308	0.794402
C03D6.5	-1.11686	1.07e-06	-0.744825	1.42e-20	-1.16067	4.87e-08	-0.983911	7.73e-12	-1.16742	1.93e-09	-0.781018	8.13e-07	-1.01752	3.24e-06	-0.82512	-0.355334	-0.691415	0.127814	4.85e-07	0.118467	0.0098566	0.999591	49.6484	70.9663	71.2783	69.2294	0	0	-0.01426	0.973033	-0.65813	0.0195871	0.0140495	-0.218131	0.609718	0.852255	1.09252	0.129024	0.299202	0.528927	-0.250005	-0.569647	-0.193209	-0.864646	-0.53621	-0.783773	-0.604796	-0.787508	0.313102
C03D6.6	-1.11033	1.56e-06	-0.681587	0.000184	-1.09923	3.23e-06	-1.01549	1e-09	-0.999072	2.06e-05	-0.678871	0.0001809	-0.975187	8.56e-06	-0.0938853	0.0487158	-0.0393664	0.0605972	0.810499	0.911263	0.941053	0.999591	34.3893	79.8978	50.4266	53.3329	0	0	0.0691468	0.866412	0.703691	0.0059268	-0.036374	0.100121	0.582094	0.813372	1.04087	0.289731	0.549882	0.919155	-0.297527	-0.63029	0.125173	-0.298704	-0.604907	-0.351621	-0.638804	-0.497609	0.269893
C03D6.8	-0.445859	0.0366204	-0.1185	0.448357	-0.401964	0.0113083	-0.288965	0.0598343	-0.448913	0.0042364	-0.0625984	0.638377	-0.269112	0.0711898	0.208334	-0.315662	0.321312	0.111565	0.336142	0.0860183	0.295281	0.999591	159.452	155.715	154.657	161.481	0	0	-0.297939	0.2152	-0.541844	0.0181787	0.17961	0.103871	0.993232	1.0813	1.20841	0.983297	1.05041	1.22832	-0.376128	-1.01092	-0.172278	-0.85789	-0.762669	-0.813576	-0.985283	-0.988577	0.496404
C03E10.3	-0.340231	0.546791	0.569343	0.269269	-0.13059	0.805894	0.51797	0.208753	-0.198063	0.681886	-0.21525	0.672674	0.354539	0.440149	-0.590071	-0.213594	-1.03869	-0.447653	0.180811	0.705105	0.0254791	0.999591	1.03462	1.17101	0.791245	0.940419	0	0	0.396498	0.0025322	4.67543	0	-0.310644	-0.299974	-0.338774	-0.345965	-0.361032	-0.513931	-0.579715	-0.450699	-0.20701	-0.538609	0.1554	-0.374796	-0.313303	0.0403538	-0.419382	0.0857409	-0.120371
C03E10.4	-0.954885	3.86e-06	-0.576329	4.59e-10	-0.935952	3.97e-06	-0.773637	4.58e-07	-0.942011	7.1e-07	-0.67245	2.92e-08	-0.822163	2.42e-06	-0.399958	-0.33498	-0.332131	0.0681431	0.0108953	0.0063701	0.1851	0.999591	63.804	93.3654	96.1256	107.416	0	0	-0.254501	0.398328	-1.35579	7.38e-07	-0.0651921	-0.142536	0.15217	0.0891501	0.0647951	-0.424834	-0.2008	-0.190503	-0.499134	-0.429947	-0.472886	-0.744645	-0.67142	-0.72277	-0.550059	-0.758342	0.0959853
C03E10.5	1.82885	5.76e-14	1.3371	1.13e-05	1.56042	3.11e-11	1.07727	4.59e-05	1.56484	4.46e-21	-0.099384	0.775185	0.83924	0.0055133	1.37001	1.26344	1.23063	-0.146696	0.0316126	0.0208779	0.010692	0.999591	33.8094	13.5076	32.2941	28.166	0	0	1.14026				-0.148553	-0.164561	-0.386024	-0.375074	-0.319563	-0.0015497	-0.226802	0.0855315	-0.164001	0.0522217	0.176888	0.204746	0.265561	0.151592	0.153957	0.254322	-0.656483
C03E10.6	0.825549	0.0011731	0.80028	9.25e-06	0.632192	0.0201465	0.407473	0.180782	0.53825	0.0849638	-0.498181	0.0315079	0.247996	0.420333	0.687639	0.255678	0.251911	-0.417954	0.0042589	0.704816	0.79178	0.999591	198.671	123.382	102.337	108.812	0	0					-0.236537	-0.0996597	-0.339962	-0.456732	-0.409869	-0.454506	-0.417824	-0.24594	0.526598	-0.256613	0.501454	-0.10342	0.341682	0.298063	0.272694	0.321331	-0.164853
C03F11.1	0.852127	0.345285	1.44492	0.084753	1.25945	0.0495619	1.3878	0.0230083	1.31004	0.0466612	1.75099	0.0030613	2.40695	2.66e-05	-0.444741	-0.428124	-0.36858	0.0937738	0.630518	0.690724	0.77384	0.999591	0	0.330499	0	0	0	0	-1.3137		0.963296		-0.0523676	-0.264968	-0.383364	-0.637327	-0.5639	-0.437611	-0.565735	-0.602522	0.289081	-0.009721	0.0256329	-0.345076	0.0234819	-0.0271262	0.299371	0.105516	-0.461623
C03F11.2	0.791565	0.390126	0.90321	0.301716	0.325613	0.73771	0.766835	0.302754	0.555031	0.442801	1.5576	0.0088303	1.2326	0.088361	-0.076817	0.407007	-0.182557	-0.10182	0.939735	0.680116	0.886011	0.999591	0	0	0	0.884787	0	0	0.178487		0.963296		0.0150719	-0.105664	-0.0753503	-0.306318	-0.371272	-0.504448	-0.594981	-0.528481	-0.0235344	-0.144082	-0.0089174	-0.325303	-0.0833836	-0.13205	0.125737	0.0222132	-0.52427
C03F11.3	0.387087	0.0973965	0.344545	0.0303456	0.224379	0.292301	0.0856868	0.684676	0.386592	0.0476822	0.24993	0.25934	0.194014	0.330858	-0.0539236	0.0997083	0.0447258	0.102272	0.898919	0.803449	0.953911	0.999591	50.8376	64.1248	39.4223	41.1414	0	0	0.13542	0.92738	0.0706035	0.943523	0.118838	0.0535488	0.122679	0.0848453	-0.0770054	-0.500843	-0.503123	-0.500397	0.085664	-0.263267	0.0070058	-0.252733	-0.001971	0.0876741	-0.105235	0.0631418	-0.508464
C03F11.4	0.748099	0.0077865	0.246095	0.49235	0.430154	0.0858459	0.0178716	0.96299	0.845741	9.9e-07	-0.21279	0.394671	0.253009	0.557711	0.44594	0.377433	0.183112	-0.257617	0.203799	0.190024	0.762134	0.999591	5.11619	5.50416	4.81308	6.94315	0	0	0.299035		-2.54483		-0.0936474	-0.248816	0.286206	0.117644	0.139423	-0.168726	-0.346234	-0.304073	-0.0278209	-0.399292	0.214336	0.0054107	-0.310972	0.132892	0.0998061	0.242826	-0.255619
C03G5.1	0.343457	0.0558937	0.0191891	0.932584	0.762176	0.024768	0.638392	0.304661	0.608946	0.0829779	0.405649	0.213121	0.917503	0.0175966	-0.0129135	0.130408	-0.0353115	-0.0277868	0.980731	0.719929	0.944207	0.999591	54.8207	52.9877	60.9707	66.3149	0	0	-0.42654	0.731946	-1.39913	0.0280588	0.18117	0.0022412	0.802518	0.63231	0.639673	0.0676095	-0.248502	-0.210952	-0.198245	-0.514196	0.112415	-0.472014	-0.041758	-0.179281	-0.228212	-0.124719	-0.148497
C03G5.10	1.36935	0.180443	1.42327	0.156031	0.933082	0.288345	1.08466	0.217053	0.585888	0.498084	0.466723	0.645867	1.20953	0.161876	0.0175351	0.728586	-0.33089	-0.330487	0.983753	0.224506	0.770795	0.999591	10.9073	4.84991	2.63058	2.65336	0	0					-0.125895	-0.055084	-0.513599	-0.722664	-0.627923	-0.293771	-0.0590008	-0.513052	0.059537	-0.112226	0.0811332	-0.192654	0.171253	0.335959	0.176224	0.295081	-0.347683
C03G5.11	1.55041	8.81e-07	1.05393	0.0181024	1.50516	1.34e-06	0.858671	0.0032758	1.06396	4.04e-05	0.251679	0.423701	0.736711	0.0110605	0.432079	0.590805	0.612897	0.189948	0.419568	0.0046818	0.0378178	0.999591	44.7429	17.1306	24.3052	18.722	0	0					-0.0995709	-0.200038	-0.552227	-0.496882	-0.411807	-0.721799	-0.702517	-0.642592	0.164182	0.0050444	0.354848	-0.111288	0.21149	0.0775267	0.335739	0.5085	-0.398095
C03G5.12	1.39377		1.41136		-0.0361233		-1.29601		0.0980348		-0.51933		-0.498486		1.28327	2.15841	1.44744	0.103275					0	0	0	0	0	0					-0.153622	0.143216	-0.535265	-0.473876	-0.448762	-0.307295	-0.215923	-0.0370838	0.193241	-0.0069805	0.118797	0.0697165	0.0752039	0.30589	0.312085	0.132573	-0.364046
C03G5.13			0.889096				1.68052		1.05981				0.463288		-0.212515	-0.23395	0.338394	0.55819					0	0	0	0	0	0					-0.0770733	-0.0601096	-0.110883	-0.113418	-0.137035	-0.0232572	-0.0179358	-0.0390537	0.107725	-0.0338772	0.0020711	0.0249028	0.230469	-0.0032751	0.0053677	-0.0017673	-0.0551262
C03G5.2	1.69484	0.0003284	1.37096	0.0462915	1.66806	0.0001863	1.28686	0.0035851	1.18722	0.0027733	0.485272	0.360308	1.10049	0.0238122	0.486041	0.214599	0.610287	0.137801	0.211258	0.646812	0.212617	0.999591	0	0	0	0	0	1					-0.0529313	0.0199123	-0.148261	-0.173693	-0.186531	-0.168361	-0.183988	-0.188833	0.117559	0.0499168	0.262902	-0.0028997	0.20119	0.506538	0.0191246	0.144103	-0.137292
C03G5.7	1.6839	1.61e-09	2.43495	1.39e-11	2.06636	2.83e-16	2.34355	8.25e-18	1.8766	1.92e-25	2.76985	2.63e-21	2.79063	3.11e-17	0.217739	0.407729	0.0629475	-0.151441	0.691559	0.335927	0.948365	0.999591	6.50218	7.84744	5.67851	5.89636	0	0					-0.125503	-0.374443	-0.507782	-0.574538	-0.736513	-0.428581	-0.622468	-0.601777	0.269243	-0.0753593	0.112701	-0.260203	0.169664	0.0553921	0.328848	0.0626085	-0.271869
C03G5.8	0.430264	0.356719	0.232445	0.663149	0.423838	0.295893	0.270259	0.508939	0.110105	0.787877	-0.568935	0.145911	-0.0908378	0.833951	0.291573	0.536466	0.237497	-0.0419431	0.518954	0.0854615	0.699624	0.999591	0	0	5.88759	0	0	0	1.14026				0.0007941	-0.0931237	-0.169372	-0.259097	-0.217978	-0.140991	-0.241339	-0.272706	0.0031358	0.0361722	0.123014	0.10134	0.120743	0.202887	-0.0391529	0.1101	-0.0697286
C03G5.9															-1.73492		-1.83706						0	0	0	0	0	0					0.0021467	8.62e-05	-0.162524	-0.212277	-0.235826	-0.0596374	-0.0489809	-0.063245	0.0458371	-0.0276156	0.0341413	0.0129116	0.123483	0	0.0017962	-0.0093308	0.0051225
C03G6.10	0.539622	0.354188	0.686768	0.228196	0.493194	0.281568	0.0625193	0.916602	0.426289	0.316948	0.619719	0.253683	0.421597	0.419761	0.740021	1.29678	0.177004	-0.54617	0.27039	0.0095549	0.849702	0.999591	0.552621	0.646233	0.606802	0.663625	0	0			-1.32792		0.266015	-0.0155336	-0.28022	-0.362966	-0.472649	-0.456529	-0.589409	-0.550753	0.338226	-0.0415644	0.352607	-0.159265	0.480094	0.339992	0.250661	0.320526	-0.125663
C03G6.11	1.89128						0.3871		0.482735		0.442446		1.16886		-0.212515		-1.03184	-0.819075					0	0	0	0	0	0					-0.192672	-0.0380043	-0.568379	-0.766323	-0.711724	-0.542107	-0.767164	-0.655549	0.0972805	-0.204372	0.117357	-0.36801	0.110771	0.0668226	0.0770537	0.21488	-0.271072
C03G6.12	-0.419502	0.781832	0.580413	0.64697	-0.0392702	0.97411	0.155347	0.893541	-0.0665992	0.959612	1.59382	0.0546105	0.417686	0.723053	-0.289523	-0.575198	-1.18639	-0.865441	0.867761		0.62017	0.999591	0	0	0	0	0	0	-0.983706	0.0055447	-1.76814	9.06e-06	-0.104894	0.114131	-0.534872	-0.549054	-0.696483	-0.533618	-0.595911	-0.603017	-0.192482	-0.491405	0.118152	-0.0992131	-0.107355	0.090556	-0.0599098	0.0928145	-0.64853
C03G6.13	2.80524	0.0578474	3.46402	0.0125216	4.39024	3.96e-05	4.5212	7.67e-05	2.73713	0.0181394	4.71502	0.0002085	4.92183	4.51e-05	0.982308	-1.36241	-1.42681	-2.39277	0.622283		0.711362	0.956952	0	0	0	0	0	0			1.90454		0.053411	-0.143879	-0.489278	-0.812811	-0.801893	-0.481475	-0.833056	-0.661561	-0.248442	-0.0842456	0.269125	0.104873	-0.134279	0.233	0.0262276	0.174922	-0.75641
C03G6.14	5.67846	0.0003254	4.52935	0.0159571	5.45987	0.0001986	4.64667	0.0017264	4.46609	0.0046024	1.57197		2.98569	0.1256	2.75983	1.24924	0.984363	-1.7905	0.0096288	0.0408428	0.348063	0.525344	0	0	0	0	0	0					-0.265267	-0.0968189	-0.565747	-0.534651	-0.603631	-0.568499	-0.61495	-0.660071	-0.0477642	-0.235685	0.23641	-0.0317874	0.0869884	0.222057	-0.0479074	0.47012	-0.542446
C03G6.15	1.07703	0.0210824	0.971574	0.148626	0.943608	0.0003661	0.457726	0.121055	0.720309	0.0174653	-0.558403	0.0488697	-0.221922	0.414057	0.333098	1.09679	-0.0988528	-0.433115	0.336335	2.22e-07	0.761726	0.908262	62.5724	50.828	56.5503	51.8949	0	0	1.96205		1.03367	0.562202	-0.0896424	-0.317621	0.243959	-0.12623	-0.022833	-0.160293	-0.333572	-0.231242	-0.0874363	-0.150054	0.174272	-0.349395	-0.070383	0.0907933	-0.0209608	0.194821	-0.595194
C03G6.16	0.891676		1.77342		2.16264		2.40495	0.455505	0.482735		1.42866		2.68095		0.459525	0.36302	0.755164	0.336249					0	0	0	0	0	0					-0.134008	-0.445123	-0.552878	-0.568704	-0.707237	-0.498386	-0.657923	-0.676377	0.222389	0.10427	-0.0182776	-0.0860208	0.309324	0.150937	0.116954	-0.124396	-0.195046
C03G6.17	1.13461	0.0479171	1.61956	0.0010542	1.77659	0.0005494	1.47074	0.0011606	1.02679	0.0279837	2.20056	1.57e-05	2.11407	6.94e-05	-0.235678	0.310883	-0.35533	-0.116777	0.654752	0.508719	0.522176	0.999591	0	1.42741	0.756628	0	0	0					-0.1856	-0.110771	-0.370684	-0.48877	-0.402729	-0.436475	-0.529084	-0.6937	-0.0762586	-0.40245	0.191199	-0.143106	0.0561705	0.274079	0.226717	0.197116	-0.588658
C03G6.18	0.891676		1.92752		1.49727		1.11711		1.05981		1.84803		1.816		2.02314	0.266647	-0.310504	-2.34055					0	0	0	0	0	0					0.0895491	0.254839	-0.453807	-0.439306	-0.691318	-0.318004	-0.345413	-0.536133	0.0365115	-0.0576877	0.0332087	0.0262429	0.0447209	0.0677353	0.0152889	0.329385	-0.293944
C03G6.19	0.789087	7.84e-05	0.544336	0.0008064	0.626231	0.0002001	0.433356	0.0201909	0.665445	2.9e-06	0.361605	0.0377017	0.508642	0.0203921	0.190859	0.220287	0.0493637	-0.132793	0.593377	0.533647	0.945326	0.999591	38.2687	30.8473	23.8422	22.8537	0	0	1.00391		0.608328	0.709464	-0.0364049	-0.13547	0.22322	0.0193525	-0.208372	0.102965	-0.131001	-0.0825405	-0.441203	-0.488981	-0.122436	-0.444455	-0.2835	-0.268921	-0.302885	-0.195014	-0.642724
C03G6.2	-0.0928806		-1.76979		1.23697	0.562823	1.16901	0.620989	-0.670355		-0.151894		1.13257	0.66799	-0.769825	1.56924	-3.25492	-2.49201					0	0	0	0	0	0					-0.268391	-0.0645438	-0.419775	-0.574604	-0.638346	-0.510039	-0.751338	-0.644854	0.304837	-0.231879	0.411425	-0.195182	0.0629623	0.346912	0.23696	0.465102	-0.32445
C03G6.3	1.85699	5.23e-05	1.59418	0.0010823	1.4746	0.0013022	1.49661	0.0002737	1.34298	0.0004066	0.475527	0.401684	1.17844	0.0071183	0.805875	0.301305	0.445533	-0.358897	0.135786	0.611832	0.54674	0.999591	0	0.837504	0.632865	0.780539	0	0					-0.0060631	-0.158405	-0.427955	-0.567754	-0.761749	-0.629135	-0.51467	-0.749975	-0.021398	-0.0012828	0.026663	0.124377	-0.123222	0.142737	0.0214207	0.317683	-0.662235
C03G6.5	1.92875	6.99e-10	2.1663	3.29e-05	2.05223	6.92e-12	1.63874	1.65e-09	1.88066	1.93e-10	1.4058	5.67e-08	1.99975	4.31e-14	0.867437	0.573882	0.733172	-0.126514	0.0499838	0.134336	0.231715	0.999591	4.21074	7.42671	5.03789	5.58397	0	0					-0.0394424	-0.0081677	0.0922672	-0.249395	-0.148353	-0.368042	-0.455304	-0.393157	-0.0600264	-0.104601	0.0543042	-0.122041	0.171708	0.413131	0.083498	0.285703	-0.673039
C03G6.6	1.66041		2.7853		1.74862		2.41052	0.448723	1.6919		3.87677	0.0476597	1.11937		-1.94679	0.375662	-1.31521	0.623598					0	0	0	0	0	0					0.0632116	-0.0696945	-0.494351	-0.812181	-0.815882	-0.625543	-0.635976	-0.846213	-0.243116	-0.0962182	-0.130754	-0.51991	-0.127004	0.0616755	0.039776	0.0326433	-0.746492
C03G6.7	1.62182				0.348579		1.64152		1.05981		1.03649		1.86142		1.06433	0.375662	3.3059	2.16396					0	0	0	0	0	0					-0.112704	0.22725	-0.594557	-0.762842	-0.704333	-0.644147	-0.727591	-0.67492	0.124859	-0.23667	0.108237	-0.214294	0.146134	0.147139	0.0922085	0.2492	-0.290311
C03G6.8	0.681111	0.362126	1.22646	0.0496079	0.794534	0.146144	1.18244	0.0237955	0.865116	0.0774443	1.80696	0.0002825	1.46735	0.0065855	0.453841	0.928013	-0.611262	-1.05558	0.438964	0.123258	0.544993	0.520516	0.358042	0.565545	0.344174	0	0	0	0.180715		-0.0599715		-0.117034	-0.0019794	-0.273003	-0.505738	-0.529716	-0.432469	-0.450998	-0.598772	-0.0580762	-0.365093	-0.0461691	-0.301416	0.219039	0.23829	0.0937203	0.293434	-0.526263
C03G6.9	0.891676		1.71616				1.11711									-1.06701	2.17755	2.40988					0	0	0	0	0	0	0.178487				-0.14784	-0.127905	-0.534754	-0.576852	-0.542883	-0.501985	-0.478847	-0.609235	0.134679	-0.170358	-0.160692	-0.0858131	0.189834	0.111302	0.235522	0.161807	-0.309871
C03H12.1	-0.114368	0.624026	-0.186662	0.290685	-0.0863558	0.633692	-0.16114	0.355844	0.0022147	0.992197	0.145234	0.322577	-0.040726	0.840431	-0.326974	-0.255196	-0.158578	0.164961	0.173936	0.386921	0.647003	0.999591	10.7902	9.07	11.3235	12.8891	0	0	-0.121776	0.932024	0.232742	0.794657	0.160889	-0.108102	0.27322	0.0233398	-0.0907105	-0.402123	-0.648961	-0.588737	-0.209223	-0.576501	-0.11477	-0.314466	-0.185308	-0.28133	-0.342839	-0.221216	-0.406536
C03H5.1	-0.474743	0.0412376	-0.750553	0.138113	-0.896691	5.44e-05	-1.17914	9.25e-11	-0.504211	0.11146	-0.549986	0.0055912	-0.542068	0.0270113	-0.761843	-0.241846	-0.564404	0.202352	0.134637	0.524382	0.162308	0.999591	10.8473	10.0716	8.63012	7.99645	0	0	0.700781		-0.0054865	0.996622	0.184127	-0.0598378	-0.0751332	-0.285324	-0.409698	-0.345134	-0.505679	-0.509701	0.30555	0.034966	0.528484	0.287598	0.131768	0.231397	0.148738	0.377037	-0.356792
C03H5.2	-0.268777	0.182517	-0.135398	0.305886	-0.307429	0.0602716	-0.295375	0.0615186	-0.212567	0.0721542	-0.0983605	0.584228	-0.229085	0.221688	-0.314934	-0.299768	-0.188931	0.118932	0.397195	0.260284	0.66943	0.999591	84.2857	68.5749	85.2109	85.2991	0	0	0.837342	1.69e-05	0.756649	0.0006867	-0.0869628	-0.218019	0.292283	0.471337	0.602163	-0.377833	-0.221306	-0.282543	-0.648443	-1.01157	-1.27664	-1.14028	-1.14202	-0.971755	-0.789465	-1.10377	0.344761
C03H5.3	-1.03902	2.36e-05	-0.786507	1.61e-05	-1.11484	9.88e-07	-1.04092	7.73e-12	-1.02531	2.13e-05	-0.623032	0.0008726	-1.04406	4.4e-08	-0.324937	-0.359567	-0.305853	0.0198736	0.158895	0.105886	0.299816	0.999591	43.4796	59.607	52.6354	49.9834	0	0	-0.0469399	0.893533	-0.281834	0.250944	0.352554	-0.0764759	0.805424	0.715746	0.681556	0.288759	0.540948	0.54289	0.218568	-0.404119	-0.0479527	-0.918905	-0.117717	-0.712502	-0.060728	-0.630134	0.317976
C03H5.4	1.06681		0.45711		0.687238	0.784458	0.525454	0.831877	0.380507	0.874395	0.655836		1.43712	0.514079	0.339748	-0.933973	-0.977966	-1.31937					0	0	0	0	0	0	1.44203		-2.91506		-0.094704	-0.0918336	-0.488378	-0.463291	-0.8179	-0.55386	-0.531477	-0.779219	-0.0268429	-0.0720226	0.267616	0.123	0.0624553	0.161697	-0.0948727	-0.0509499	-0.488862
C03H5.5	0.80282	0.0008212	0.248982	0.312502	0.549992	0.0179349	-0.0848586	0.758348	0.68911	0.0006322	0.279674	0.213675	0.0811597	0.756958	0.310364	0.419753	0.304394	0.001408	0.401456	0.141415	0.432581	0.999818	4.72947	5.91282	4.13783	3.99261	0	0	-0.258346	0.547053	-1.34409	3.79e-05	0.263448	-0.261145	0.53183	0.377551	0.399876	-0.497935	-0.698833	-0.495044	0.288504	-0.128061	0.503757	0.339308	0.225167	0.773941	0.284067	0.552961	0.0187481
C03H5.6	-0.286438	0.597722	0.602527	0.269269	0.262834	0.605935	0.324924	0.461931	-0.133748	0.745716	1.27904	0.0056941	1.08553	0.0262785	0.394931	1.28809	0.848048	0.453276	0.614995	0.0348716	0.324549	0.999591	0.525002	0.2659	0.184952	0	0	0	0.203496		0.0031659		-0.0093529	-0.220171	-0.307439	-0.281376	-0.433779	-0.457799	-0.524535	-0.671956	0.323196	0.546841	0.0908818	0.190996	0.485617	0.0885065	0.719802	0.138993	-0.514389
C03H5.7	-0.446031	0.761088	0.117398	0.935851	0.719222	0.472235	0.484356	0.636263	-0.0523663	0.966224	1.02477	0.297204	1.08047	0.230974	1.54028	-0.0582477	0.842316	-0.710313	0.207288	0.975797	0.612916	0.999591	0	0	0	0	0	0	0.098528		0.908804		-0.279213	-0.0900805	-0.611248	-0.710775	-0.821775	-0.536121	-0.519305	-0.561535	0.0569942	0.134895	0.020894	0.0513968	0.213713	0.366301	0.311736	0.310012	-0.670271
C03H5.9	0.583333	0.754274	0.562349	0.761886	0.205006	0.887513	1.12326	0.358599	0.382212	0.808771	0.598575	0.720165	1.47283	0.210186	0.0190755	-0.314795	-0.335809	-0.359945	0.990928		0.879354	0.999591	0	0	0	0	0	0	-2.25197		3.7682		-0.0895367	-0.128969	-0.617698	-0.726516	-0.748451	-0.580031	-0.795447	-0.68416	0.312353	-0.119277	0.168528	0.0379271	0.356845	0.407067	0.372828	0.385919	-0.57376
C04A11.1	1.05055	0.0303083	0.510524	0.328502	0.968966	0.0247776	0.870678	0.0218894	0.8733	0.0179357	0.988114	0.042655	0.879437	0.0443025	0.427853	0.583895	0.203295	-0.228955	0.522354	0.371449	0.864829	0.999591	1.02193	0.8862	1.6172	1.58739	0	0	0.489468		1.90454		-0.200087	-0.235547	-0.431714	-0.587643	-0.602638	-0.570626	-0.543688	-0.693649	-0.236103	-0.148647	-0.0932208	-0.189663	-0.010064	0.0518726	-0.117735	0.0471904	-0.626552
C04A11.2	-0.97398	0.0006533	-0.705249	0.0103267	-0.685889	0.0062976	-0.360268	0.188012	-0.835524	0.0164835	-0.162996	0.590613	-0.428254	0.161424	-0.46388	-0.607183	-0.442516	0.0041524	0.504547	0.288627	0.513321	0.999818	1.73282	2.29434	4.236	3.81656	0	0	0.622983		1.50449	0.0716461	0.0443909	-0.197068	-0.136216	-0.230597	-0.373752	-0.470172	-0.539149	-0.587619	-0.569103	-0.435492	-0.215469	-0.385721	-0.443753	-0.264631	-0.308596	-0.0703144	-0.861353
C04A11.3	-0.189852	0.376159	-0.359001	0.0145202	-0.0818644	0.713335	0.0171275	0.94023	-0.0368216	0.913752	0.203176	0.263724	0.0402405	0.880708	-0.140929	-0.274505	0.0215981	0.144147	0.862803	0.713024	0.982496	0.999591	9.7808	7.34242	14.2493	14.0189	0	0	-0.0523459	0.916363	0.421138	0.122799	0.114806	-0.132696	0.21709	0.102367	-0.0741455	-0.284589	-0.387426	-0.29886	-0.0903721	-0.571099	0.109474	-0.402006	-0.618319	-0.11431	-0.376738	-0.253331	-0.13379
C04A11.4	-0.412132	0.0351923	-0.186229	0.163718	0.0276469	0.930359	0.407271	0.0368173	0.05838	0.901283	0.360687	0.0167923	0.349958	0.190557	-0.440059	-0.294731	-0.361889	0.0635963	0.466216	0.583626	0.514732	0.999591	13.7131	9.66415	13.8096	15.8268	0	0	-0.629188	0.383857	-0.508306	0.33982	0.338561	0.0105051	0.497021	0.392898	0.28897	-0.160041	-0.252612	-0.3142	-0.430228	-0.760433	-0.0744028	-0.469261	-0.698552	-0.335805	-0.370535	-0.394552	-0.417267
C04A11.5	1.30598	0.04446	1.92218	0.0028165	1.81845	0.0003007	1.86326	0.0002253	1.77801	0.0022879	1.82733	0.0023451	1.937	0.0004707	0.0555817	0.854428	-0.292718	-0.337695	0.951995	0.388214	0.792033	0.999591	4.83414	4.96808	4.6729	0	0	0					-0.378305	-0.180532	0.0257379	-0.0506914	-0.205963	-0.107945	-0.218336	-0.365853	-0.0594724	-0.218162	-0.1288	-0.29523	0.011993	0.355652	0.0593199	0.256861	-0.345566
C04A2.1	0.0924148	0.747753	0.210585	0.40849	0.0719402	0.780969	-0.136875	0.587266	0.176018	0.350884	0.178856	0.343674	0.0861492	0.735054	-0.0822405	0.135251	-0.107713	-0.0223486	0.761895	0.729774	0.87792	0.999591	10.1211	15.8476	7.79907	10.6495	0	0	0.316689	0.0136921	3.95591	0	0.16453	0.0629778	0.798296	0.74551	0.855493	0.610651	0.534449	0.504928	-0.203086	-0.596283	-0.198398	-0.487138	-0.776553	-0.405233	-0.63675	-0.305241	0.433831
C04A2.15	-0.801145		0.770497	0.652651	0.891415	0.557398	-0.746966	0.69448	0.624341	0.661734	1.43827	0.261516	0.327352	0.84923	-0.382983	1.09278	-1.07476	-0.661664	0.735331	0.577882	0.454163	0.999591	0.499332	0.679556	1.03661	0	0	0	0.268735	0.500601	-2.48494	5.69e-05	-0.166794	0.391429	0.34313	0.190321	0.223436	0.931132	0.882327	1.10472	-0.586356	-0.583854	-0.593582	-0.96649	-0.344618	-0.908115	-0.456894	-0.890377	-0.421062
C04A2.3	-0.691821	0.0003329	-0.408465	4.17e-07	-0.584956	0.0006448	-0.411634	0.0011812	-0.632603	5.15e-06	-0.196733	0.103852	-0.406589	0.0168173	-0.462778	-0.210496	-0.254766	0.19611	0.28301	0.662791	0.646684	0.999591	66.5621	82.0646	100.091	125.988	1	0	-0.141387	0.484981	-0.148683	0.447786	0.0163391	0.0320937	0.723286	0.458005	0.566003	0.684187	0.622157	0.567089	-0.199256	-0.435094	-0.407556	-0.470454	-0.582286	-0.672801	-0.440004	-0.651181	-0.783587
C04A2.7	-0.527148	0.0108774	-0.24927	0.157963	-0.518146	0.0064433	-0.33538	0.0533513	-0.584849	0.0001675	-0.387643	0.0189571	-0.438194	0.0645097	-0.477823	-0.066464	-0.213888	0.24867	0.376593	0.923805	0.758795	0.999591	86.2204	85.9625	167.364	170.184	1	0	0.0264428	0.918031	-0.63935	0.0001876	0.0834142	0.175482	0.622832	0.76648	0.835546	0.189976	0.418075	0.572399	-0.317774	-0.972828	-0.115094	-0.934899	-0.548086	-0.894701	-1.17482	-0.825834	0.685229
C04B4.1	-0.0514558	0.97151	0.0359721	0.978822	-0.569477	0.606432	-0.248993	0.837281	0.414583	0.638371	-1.12746	0.359003	-0.506015	0.717969	0.129532	-0.244654	-2.01612	-2.11095	0.929608	0.816955	0.163518	0.647952	0	0	0.218618	0.118955	0	0			1.90454		-0.432435	-0.0986599	-0.611956	-0.815108	-0.76969	-0.349606	-0.625533	-0.549702	0.312863	0.781778	0.441478	0.372908	0.536613	0.524734	0.762251	0.74067	-0.868002
C04B4.2	-1.10087	1.38e-06	-0.8949	3.19e-08	-1.08198	1.3e-06	-0.857614	4.74e-05	-1.06505	3.2e-06	-0.829296	2.48e-06	-0.945412	0.0004177	-0.494572	-0.499113	-0.26814	0.208697	0.380272	0.330312	0.71101	0.999591	11.1335	28.0126	39.877	43.3749	1	0	-0.093806	0.810089	0.174613	0.547932	-0.0124089	0.0659038	-0.130502	-0.242067	-0.246588	-0.221261	-0.354002	-0.206949	0.274782	0.686196	0.694589	0.872312	0.463324	0.817907	0.647053	0.989256	-0.547795
C04B4.3	-1.47332		-1.47202		-0.547865	0.833373	0.0537491	0.983476	-0.421819	0.882867	-0.0112563		-0.0160903	0.995826	1.32931	-2.63023	2.58173	1.28841			0.504679		0	0	0	0	0	0	-3.67102		0.0031659		0.041684	-0.27266	-0.53265	-0.64047	-0.440732	-0.600393	-0.640409	-0.663022	0.539474	0.465041	0.343531	0.366503	0.470967	0.470678	0.641812	0.504749	-0.279544
C04B4.4	0.891676		0.889096				2.40385	0.450565	1.05981		1.00784		0.463288			-1.06701							0	0	0	0	0	0	-2.26135				-0.0823819	-0.0118556	-0.55122	-0.573589	-0.697987	-0.499651	-0.724331	-0.707601	0.101857	0.303672	0.337346	0.292383	0.305142	0.214226	0.147488	0.442461	-0.628374
C04B4.5	0.891676															1.08414	0.41083	0.623598					0	0	0	0	0	0	-0.783297				-0.0893705	-0.325208	-0.62687	-0.69061	-0.788558	-0.503281	-0.862422	-0.783885	0.0816877	0.332196	0.295078	0.0686458	0.254996	0.277373	0.163832	-0.0988365	-0.614703
C04C11.1	-0.214644	0.631206	0.29671	0.440357	-0.220084	0.529894	-0.0102163	0.977234	-0.393748	0.174237	0.760999	0.0397588	0.174301	0.633412	-0.676717	-0.85448	-0.342935	0.337897	0.137887	0.0446445	0.701323	0.999591	29.4495	23.0471	0	16.9532	0	1					-0.50625	-0.532099	-0.510968	-0.676103	-0.569609	-0.534823	-0.533061	-0.71611	-0.103464	-0.198886	-0.0154608	-0.410693	-0.185073	-0.301346	-0.0555509	-0.0917881	-0.542587
C04C11.2	0.466811	0.0207061	0.454359	0.0001825	0.616127	0.001119	0.552651	0.0003851	0.59748	0.0008344	1.01102	1.42e-08	0.822668	2.36e-06	0.0092024	-0.288799	-0.0646496	-0.072654	0.978535	0.179716	0.90804	0.999591	36.833	39.6567	33.4574	36.2954	0	0	-0.33564	0.684109	1.95203	1.73e-05	0.0821597	-0.0383283	-0.147605	-0.242636	-0.297111	-0.406939	-0.51769	-0.586786	-0.532893	-0.464528	-0.313539	-0.533119	-0.351951	-0.279407	-0.406575	-0.292727	-0.440271
C04C3.1	0.891676		0.889096		0.925649		0.3871		2.28331		1.81406		2.45837		-1.20047	-1.00683	-1.90213	-0.671507					0.203635	0.054547	0	0.184762	0	0	-1.72046		-0.0599715		-0.161278	0.128702	-0.522511	-0.483075	-0.526506	-0.395147	-0.595208	-0.42543	-0.0295287	0.237709	0.281647	0.235234	0.242366	0.455866	0.0739221	0.229617	-0.492445
C04C3.2	-0.011603	0.991771	0.43711	0.640206	0.700891	0.326174	0.449148	0.559199	0.665559	0.342768	0.244932	0.790576	0.597946	0.446601	0.806799	1.93747	0.534352	-0.257082	0.271622	0.0011804	0.657079	0.999591	0	0	0.231932	0	0	0	0.864942		-2.13369		-0.232547	-0.168093	-0.474354	-0.50839	-0.547511	-0.505481	-0.620981	-0.69466	0.268239	0.711013	0.374483	0.573969	0.439014	0.556438	0.255684	0.641992	-0.555075
C04C3.3	-0.374419	0.0583077	-0.481935	2.67e-05	-0.495017	0.0022557	-0.723363	1.33e-07	-0.452544	0.0019679	-0.339607	0.0435179	-0.617931	0.0003763	-0.283787	-0.0571099	-0.113928	0.163065	0.31222	0.887652	0.795923	0.999591	139.639	131.904	156.38	154.3	0	0	-0.502158	0.0702666	0.36857	0.236514	0.142266	-0.0557633	0.491469	0.771947	0.833563	0.119955	0.312092	0.368534	0.143101	-0.61819	-0.406903	-1.03613	-0.714395	-0.916126	-0.393876	-1.05962	0.428944
C04C3.4	0.891676		0.889096				0.3871		0.482735		1.03649				-0.316605	-1.06701	-0.328787	-0.0037137					0	0	0	0	0	0	-1.7013				-0.249079	-0.364818	-0.41103	-0.316179	-0.466731	-0.45671	-0.0821276	-0.261925	0.333108	0.984447	0.579365	0.860943	0.41098	0.4447	0.541504	0.953018	-0.625267
C04C3.5	1.75776	8.47e-10	1.96673	1.59e-27	1.65527	1.52e-08	1.6961	3.71e-09	1.60536	2.8e-06	1.63797	3.68e-11	1.52287	4.59e-07	0.518324	-0.104511	0.540242	0.013281	0.0872804	0.762055	0.32658	0.999591	4.79649	4.32174	3.15062	3.36248	0	1	-0.021988	0.976141	-2.15623	2.28e-08	0.137509	-0.100949	0.496837	0.785212	0.848309	-0.371496	-0.253209	-0.405732	0.114246	-0.686103	1.04253	0.981264	-0.763255	0.83786	-0.459138	0.770791	0.482729
C04C3.6	0.384994	0.807897	1.39007	0.233064	0.458115	0.707013	0.584828	0.632129	0.385279	0.748599	0.468124	0.71578	0.960241	0.413141	2.10203	0.875633	1.37241	-0.842164	0.268486		0.736313	0.999591	0	0	0	0	0	0	-0.783297				-0.307018	-0.0676474	-0.593116	-0.562545	-0.641915	-0.391613	-0.553925	-0.572665	-0.0731367	-0.121727	0.122717	0.317442	-0.100524	0.201126	-0.0707792	0.100781	-0.782385
C04C3.7	-1.17271		-1.66521		-1.23107	0.490933	-2.30744	0.289723	-0.166197	0.932616	-1.5067	0.458962	-2.24055	0.305881	-0.214604	0.715851	-0.117724	0.134308	0.931325		0.973245	0.999591	0	0	0	0	0	0	-0.783297				-0.353018	-0.266311	-0.404023	-0.513426	-0.507424	-0.375774	-0.777879	-0.629367	-0.033774	0.0915961	0.040362	0.0886652	0.228472	0.050218	0.308633	0.469641	-0.453729
C04C3.9	1.45017		2.80974		1.2828		2.49807	0.246841	2.23243	0.308891	3.36158	0.0708776	2.70306	0.287128	3.82277	2.36953	2.7793	-1.01116	0.0293917		0.215084	0.999591	0	0	0	0	0	0	1.72284		3.82522		-0.0348807	-0.435892	-0.501558	-0.51315	-0.536742	-0.366314	-0.414567	-0.407028	0.0439476	0.288392	-0.175285	0.0392444	0.289866	-0.0193543	0.11423	0.0316344	-0.428549
C04D8.1	-0.649107	0.0005938	-0.493131	5.06e-06	-0.58708	2.57e-05	-0.510357	0.0001315	-0.651897	6.96e-09	-0.0895996	0.580334	-0.454536	0.0039647	-0.202838	-0.290506	-0.0304557	0.156277	0.745823	0.640635	0.973245	0.999591	22.871	17.1854	34.0912	30.4872	0	0	-0.0144941	0.954321	-0.0583495	0.791428	0.120935	-0.0088098	-0.0248103	0.118736	0.294387	0.0723455	0.0817052	0.035325	0.0882865	-0.524325	-0.27775	-0.200545	-0.541041	-0.517239	-0.286414	-0.521999	0.52887
C04E12.10	2.21763	0.0443688	1.09606	0.430146	0.84402	0.449769	0.904797	0.448723	1.86613	0.0530789	0.0821098	0.957456	1.06348	0.351677	1.36317	0.822916	1.44154	0.0730918	0.496404	0.325317	0.548335	0.999591	0	0	0	0	0	0					-0.0359071	-0.013528	-0.325304	-0.683052	-0.604543	-0.477732	-0.742725	-0.718717	0.353431	0.0597565	0.441284	0.263376	0.473149	0.460449	0.645737	0.432329	-0.44862
C04E12.11	0.827706	0.401859	1.20882	0.165438	1.11125	0.117193	0.996016	0.235619	0.616851	0.403061	0.843603	0.296894	1.03392	0.230126	-0.616429	0.330267	-0.0817009	0.530123	0.507125	0.798314	0.95841	0.999591	0	0	0	0	0	0	-2.03705		-0.197955		-0.0311872	-0.0762262	0.43023	0.137733	0.0444527	-0.315441	-0.621471	-0.594276	0.0458064	-0.179007	-0.0271773	0.0630476	-0.0634851	0.260521	0.0488365	0.222913	-0.218789
C04E12.12	0.370384	0.589589	1.1434	0.0670798	0.844838	0.0637799	0.904892	0.074655	0.727504	0.112033	1.08808	0.0370145	1.3031	0.0069761	0.315297	0.671857	0.483464	0.164293	0.671581	0.322554	0.543706	0.999591	0.402967	0	0.477859	0.361249	0	0	0.169735		0.655479		0.271073	-0.0681877	0.618621	0.395802	0.32091	-0.210102	-0.422763	-0.560556	0.110977	0.0210038	0.456388	0.507833	0.0262324	0.503968	0.181854	0.635346	-0.376172
C04E12.2	1.27913	1.13e-05	1.24567	1.87e-06	1.05977	2.49e-05	1.28929	8.34e-08	1.2407	8.9e-07	0.660185	0.0125386	1.38041	9.83e-06	0.497227	0.558347	0.268675	-0.220203	0.390142	0.136047	0.676896	0.999591	2.582	2.27045	1.13837	1.78672	0	0					-0.271786	-0.0589011	-0.469883	-0.715445	-0.675864	-0.328565	-0.705954	-0.576344	0.412345	0.132526	0.743856	0.308487	0.516919	0.797251	0.730043	0.983904	-0.246748
C04E12.4	0.827531	0.0006703	0.45907	0.0451691	0.737706	0.0051646	0.404961	0.0741663	0.697319	0.0163121	0.635842	0.0097837	0.459363	0.168751	0.276985	0.662991	0.272912	-0.0066792	0.527974	0.0135121	0.695538	0.999591	1.61929	2.58818	1.3556	2.62439	0	0					-0.0870101	-0.0880595	-0.179444	-0.47617	-0.537351	-0.548494	-0.671882	-0.738406	0.0453194	-0.0139452	0.100214	0.0155894	0.197987	0.123408	0.385311	0.262272	-0.572726
C04E12.5	1.9241	0.0001352	1.09898	0.0964305	1.35757	0.004521	1.00065	0.046061	1.05019	0.0212006	-1.39394	0.0732781	0.372864	0.531191	1.50618	1.29518	0.853385	-0.645643	9.58e-05	0.0028032	0.138511	0.877571	0	0	0	0	0	0					0.007471	-0.0011777	-0.404589	-0.548212	-0.497206	-0.629301	-0.836353	-0.83711	0.506178	0.45657	0.185498	0.27357	0.544609	0.277451	0.614199	0.320832	-0.371177
C04E12.6	1.73895		-0.0726769		-1.19027		0.139472		-0.47904		-1.0964		0.160362		1.18228	0.900073	-1.03184	-2.18465					0	0	0	0	0	0					-0.0981992	-0.161792	-0.376845	-0.574388	-0.470267	-0.365354	-0.502687	-0.583742	0.394671	0.530866	0.266491	0.537499	0.386791	0.381002	0.698448	0.744172	-0.355637
C04E12.7	0.235332	0.781218	0.386163	0.659161	0.454329	0.454295	0.54443	0.378448	0.573239	0.457159	0.372285	0.623918	0.931316	0.110069	0.563305	0.238069	0.312652	-0.249401	0.328672	0.762177	0.713579	0.999591	0.84282	1.11425	0.468467	0.452328	0	0	-0.434709	0.737855	-2.12184	0.0233747	-0.0473705	-0.0902007	-0.178033	-0.282993	-0.270315	-0.396353	-0.658416	-0.503453	0.597469	0.285575	0.697944	0.47136	0.492345	0.448964	0.793101	0.754577	-0.309727
C04E12.8					0.348579										-0.933853		-1.03184						0	0	0	0	0	0			0.0031659		-0.186968	-0.0970462	-0.58378	-0.565431	-0.609713	-0.652425	-0.799344	-0.725622	0.0585192	0.0705114	0.182761	0.276998	0.0873994	0.239075	0.0830393	0.298367	-0.43773
C04E12.9	-1.03188		-0.0726769		-0.613197		-0.574675		-0.47904		-1.0964		-0.498486		1.35018	-0.452175	-1.03184	-2.39899					0	0	0	0	0	0					0.0254488	-0.0878574	-0.632839	-0.999714	-0.911631	-0.552549	-0.786775	-0.79014	0.241817	0.235315	-0.0792811	-0.0115075	0.41649	0.233589	0.313574	0.192725	-0.611585
C04E6.10	-1.03188		-1.03446		0.460549		0.740506		0.0980351		0.452092		-0.498486		-1.70641	1.68263	-0.385383	1.3425			0.911012		0	0	0	0	0	0	-2.71398		3.35401		-0.0686581	-0.137828	-0.531588	-0.601563	-0.736378	-0.627477	-0.80455	-0.612302	0.0052631	-0.284786	0.223277	-0.0891029	-0.0777614	0.0282569	0.124219	0.221232	-0.515589
C04E6.11	-1.18961	1.36e-08	-0.985481	4.3e-34	-1.14737	1.57e-09	-1.2413	1.51e-13	-1.11471	5.37e-10	-0.624643	6.4e-07	-1.20854	7.43e-11	-0.399095	-0.44974	-0.378895	0.0148183	0.119378	0.0294249	0.377512	0.999591	19.3219	21.7282	30.2484	28.9339	0	0	-0.147723	0.570234	-0.640017	0.005517	0.114826	-0.0477624	0.632426	0.63136	0.669392	-0.147932	-0.0284628	0.186393	-0.211178	-0.492759	0.0642921	-0.761822	-0.538003	-0.889679	-0.499768	-0.741046	0.0436612
C04E6.13	-0.182985	0.803829	0.161467	0.810766	-0.200639	0.74781	-0.0014798	0.998097	-0.732506	0.164331	-0.734356	0.280542	0.507959	0.33147	0.545883	0.399266	0.456098	-0.0796988	0.319902	0.492056	0.506504	0.999591	0	3.35178	1.85563	2.59634	0	0			-0.0599715		0.191298	0.108796	-0.540248	-0.525001	-0.505266	-0.3079	-0.628828	-0.455003	-0.127114	-0.256967	0.0497659	-0.357385	-0.276528	-0.418381	-0.0678228	-0.052046	-0.565824
C04E6.2	1.38431	0.341304	1.14325	0.437556	0.898656	0.473856	-0.315959	0.856273	0.314957	0.819359	-0.143355	0.934825	0.888108	0.53791	0.674939	0.404799	-0.246841	-0.924056	0.488063	0.688134	0.900719	0.999591	0	0	0	0	0	0	1.14026		0.0031659		-0.278744	-0.226583	-0.592527	-0.666044	-0.852891	-0.717342	-0.565639	-0.660329	-0.3517	-0.271934	-0.314634	-0.265549	0.0870301	0.149044	-0.122568	-0.304345	-0.683045
C04E6.4	1.63375	0.036414	0.925553	0.328427	1.00747	0.156365	1.22645	0.151462	2.20301	0.0009578	0.573044	0.541183	0.66578	0.419119	2.45536	1.35849	3.3945	0.933535	0.0028003	0.0956216	1.75e-05	0.695147	0	0	0	0	0	0	-1.29895		0.810815		0.145544	0.352529	-0.472272	-0.49701	-0.597385	-0.394693	-0.346313	-0.442729	0.0065138	-0.206195	0.301683	-0.10898	-0.139843	0.180237	0.0711366	0.222148	-0.570875
C04E6.5	1.80912	5.58e-05	1.78274	0.0189423	1.28601	0.0032892	1.06069	0.0148594	1.76232	2.4e-05	0.396375	0.627076	0.462921	0.366027	3.6883	1.71458	4.05502	0.37353	2.46e-10	0.0037764	1.45e-16	0.999591	0	0.506737	0.70313	0.588598	0	0	0.40389	0.643824	1.60683	0.0183682	0.0207322	0.0043844	-0.412936	-0.590604	-0.482946	-0.47503	-0.492433	-0.489436	-0.0035865	-0.366646	0.390692	-0.177673	0.0722882	0.276102	0.0358809	0.272123	-0.392712
C04E6.6	1.13555	0.61625	1.83651	0.327898	1.5031	0.394498	1.71646	0.275332	1.57155	0.285054	1.83659	0.229666	2.21049	0.142321	1.14609	0.926044	-0.0310409	-1.13008	0.392625		0.993295	0.999591	0	0.097194	0	0	0	0	-1.68249		0.215487		-0.0365125	0.0023878	-0.353486	-0.43637	-0.435989	-0.648047	-0.691125	-0.656434	-0.189715	-0.394754	0.0200846	-0.224056	0.233676	0.173985	-0.197823	0.18234	-0.306724
C04E6.7	0.836267	0.0017986	0.404078	0.146578	0.61396	0.0120039	0.23773	0.380414	0.629453	0.0025601	-0.0379514	0.899215	0.230521	0.424942	0.656839	0.423965	0.214759	-0.434017	0.0727644	0.201281	0.574925	0.999591	5.74054	7.378	5.32771	5.91223	0	0	1.29187		0.415448		-0.0198325	-0.206638	-0.260478	-0.331077	-0.435761	-0.304972	-0.52611	-0.426978	-0.148921	-0.445712	-0.410847	-0.721408	-0.199772	-0.0553973	-0.27789	-0.342568	-0.604902
C04E6.8	1.07263	0.427409	-0.238455	0.900033	0.994677	0.349767	0.536711	0.670835	0.0745342	0.958458	0.488752	0.713284	0.335174	0.81618	-0.818999	-1.28697	-0.106685	0.71464	0.47663	0.25079	0.954197	0.999591	0	1.43011	0	0	0	0			1.90454		-0.218286	-0.0873922	-0.483839	-0.522014	-0.578582	-0.29816	-0.304114	-0.50218	-0.268126	-0.273733	-0.515062	-0.439021	0.0559005	-0.182875	0.0528636	-0.0892817	-0.758015
C04E6.9					0.925649		0.3871		0.482735		0.442446					0.375662							0	0	0	0	0	0					-0.127221	0.107588	-0.578641	-0.596705	-0.895392	-0.475476	-0.512451	-0.813747	0.0834805	-0.151157	0.32954	-0.361992	0.127808	0.227662	-0.104274	0.0671424	-0.516099
C04E7.1	1.42085		-1.03446		-1.19027		-1.29601		0.0980312		0.046365		0.822404		-0.212515	-0.752254	-0.310504	-0.0977359					0	0	0	0	0	0	-1.72048		0.907084		-0.381985	-0.211886	-0.524017	-0.716149	-0.605601	-0.64629	-0.732414	-0.717185	0.09981	0.172327	0.151259	0.481545	-0.0132769	0.393439	0.332483	0.532268	0.077072
C04E7.2	-0.537586	0.0219093	-0.274149	0.122549	-0.258808	0.364029	0.164041	0.581987	-0.216497	0.588915	-0.018419	0.927836	0.350372	0.340993	-0.139095	-0.489816	-0.200994	-0.068817	0.724746	0.0195468	0.610265	0.999591	8.65594	9.81736	10.9472	12.9106	0	0	-0.427293	0.517716	-2.69317	1.26e-11	0.123943	-0.200275	0.612353	0.377275	0.443011	-0.312593	-0.703567	-0.523586	-0.0998924	-0.235488	-0.113188	-0.121867	-0.236501	-0.241983	-0.408071	-0.106517	-0.381503
C04E7.3	0.719017	0.0223293	0.897843	0.0076872	0.79919	0.0014973	0.746446	0.0039608	0.915281	4.69e-05	1.10153	5.57e-05	1.03469	3.26e-05	0.0736098	0.0414649	-0.219676	-0.289832	0.849633	0.938203	0.647348	0.999591	2.57976	1.82935	2.92469	2.59913	0	0	-0.580252	0.0006061	-0.52854	0.123712	-0.683516	-0.233717	-0.496653	-0.481235	-0.506053	-0.329407	-0.332161	-0.356192	-0.365448	-0.390545	-0.103756	-0.0258011	-0.226948	0.0929008	-0.354557	0.0370846	-0.085569
C04E7.4	0.369549	0.26049	0.565576	0.110076	0.616972	0.0112628	0.512244	0.0562978	0.740361	0.0010688	0.942841	0.0001634	0.66281	0.0127854	0.0023258	0.144296	-0.062614	-0.0682795	0.996141	0.632271	0.929977	0.999591	2.98763	2.00094	2.7643	2.62397	0	0	-0.466815	0.163984	-0.059386	0.883655	-0.128951	-0.079016	-0.380294	-0.494193	-0.597421	-0.313878	-0.427577	-0.358948	0.0430014	-0.10693	0.0468173	0.041649	-0.101503	0.0386032	0.101435	0.0781758	-0.44365
C04E7.5	0.620633	0.373051	0.154319	0.846004	0.347542	0.545298	0.0581811	0.939257	0.534617	0.395277	-1.01632	0.162063	-0.28181	0.708118	0.651464	0.404475	-0.0210896	-0.659856	0.378558	0.481694	0.983404	0.999591	2.27378	2.93064	1.38615	0	0	0	-2.68252		0.964078		-0.0676901	-0.0685818	-0.481265	-0.534183	-0.6086	-0.490602	-0.591301	-0.527205	-0.0297867	0.369042	0.24279	0.488794	0.14738	0.239159	0.173792	0.532784	-0.719162
C04F1.1	0.976275	0.271092	1.66409	0.0240575	1.73899	0.0017871	1.37765	0.0250909	1.40885	0.0076835	1.83935	0.0003925	1.93795	0.0084798	0.533976	0.312045	0.313561	-0.208112	0.505966	0.700371	0.804106	0.999591	0.218283	1.22035	0.272992	0.792217	0	0			-1.09485		-0.29478	-0.313701	-0.469981	-0.561906	-0.647476	-0.499697	-0.497531	-0.685376	0.0083128	-0.325115	-0.331691	-0.538716	-0.0364153	-0.228263	-0.0092745	-0.248078	-0.540455
C04F1.3	0.725009	0.0101018	0.619564	0.0946731	0.731569	0.0030212	0.87513	6.59e-05	0.826112	7.52e-05	1.05943	0.000108	0.93931	8.24e-05	-0.289715	0.096069	-0.416021	-0.133915	0.434087	0.829622	0.390497	0.999591	2.10065	4.9885	5.74862	4.35827	0	0	0.391454	0.28229	-2.70484	8.83e-14	-0.114499	-0.0784888	-0.271265	-0.473602	-0.484435	-0.233605	-0.343288	-0.371804	-0.151317	-0.292885	0.0470688	0.0071023	0.231505	0.138458	0.0601	0.163422	-0.61038
C04F12.1	-0.323316	0.100993	-0.252755	0.114989	-0.268605	0.172375	0.0020616	0.99217	-0.188086	0.459065	-0.245708	0.187907	-0.13072	0.686919	-0.445141	-0.0550811	-0.477325	-0.041166	0.183983	0.902638	0.29694	0.999591	10.8661	14.7456	17.9052	21.7785	0	0	-0.0324826	0.970304	1.21496	0.0001756	0.0287363	-0.0976855	0.302577	-0.0061195	0.094933	0.0570208	-0.0832184	0.0899341	0.0980884	0.0111048	0.192019	0.0368832	-0.050816	0.0093229	-0.230115	0.0548992	-0.28977
C04F12.10	-0.5781	0.0017398	-0.41514	3.48e-08	-0.671775	2.44e-05	-0.663843	9.68e-05	-0.605637	2.03e-06	-0.446923	5.66e-05	-0.609777	0.0001027	-0.0481141	-0.205787	-0.0552549	-0.0038111	0.883716	0.385014	0.889943	0.999591	83.2763	110.591	108.038	105.017	0	0	0.159713	0.781632	0.0697055	0.895888	-0.0513187	-0.127663	0.16656	0.425043	0.531278	0.25712	0.449167	0.720874	-0.262855	-0.973063	0.0788981	-0.83324	-0.831975	-0.535421	-0.98757	-0.893036	1.26975
C04F12.12	0.863928	0.0991201	0.1841	0.798579	0.216497	0.687836	0.295216	0.604938	1.17638	0.0145943	-0.195799	0.822635	-0.615329	0.321811	2.47099	1.91366	3.56719	1.08985	0.006454	0.0006175	7.97e-08	0.711579	0.435226	2.49337	1.68272	2.56679	0	0	-0.783297		1.90454		-0.0140289	-0.451794	-0.238311	-0.100659	-0.198123	-0.242233	-0.340909	-0.434694	-0.267329	-0.519033	-0.0900404	-0.318712	-0.0829125	0.0343129	-0.0241932	0.0547205	-0.600126
C04F12.16	2.04883	0.000918	1.10492	0.197885	1.55008	0.0049351	0.641974	0.42958	1.90055	0.0004341	0.491262	0.59949	0.67389	0.377054	2.23035	1.16093	2.48991	0.255062	0.0014809	0.0323733	8.53e-06	0.999591	4.29575	7.11733	4.27456	4.41361	0	0	1.70505	0.154016	0.971435	0.44049	0.0515101	0.370889	0.447142	0.511013	0.277535	0.11932	0.517598	0.0447995	-0.1562	0.195362	0.103439	0.405436	-0.373929	-0.274108	-0.288901	-0.284804	-0.469114
C04F12.3	1.00706	2.27e-05	1.05506	1.98e-06	0.812596	0.0006653	1.16585	1.01e-09	0.770302	0.000112	0.962896	0.0001983	1.18482	3.22e-05	-0.336177	0.0477617	-0.704214	-0.362078	0.504952	0.933194	0.005953	0.999591	7.92277	8.08956	8.24324	8.68459	0	0	1.64328	0.199617	1.09051	0.325197	-0.11629	-0.0961056	0.312559	0.139493	0.0386514	0.255005	0.0419205	0.148446	-0.380935	-0.421646	-0.094578	-0.3814	-0.278675	-0.261597	-0.604758	-0.353989	-0.665389
C04F12.4	-0.208299	0.328352	-0.127354	0.190175	-0.340988	0.0339736	-0.399604	0.000537	-0.27079	0.0922658	-0.229818	0.101996	-0.321329	0.0665606	-0.336095	-0.373128	-0.263787	0.0754952	0.355345	0.100128	0.438507	0.999591	1979.25	2599.14	1924.57	1741.57	0	1	-0.299028	0.597728	-0.390979	0.43249	0.406958	0.413729	1.30973	1.48247	1.68222	0.982547	1.63327	2.06683	-0.38746	-1.00294	0.0109784	-1.09909	-1.02755	-0.811879	-0.609578	-0.748206	0.187316
C04F12.5	-0.652161	0.0186614	-0.066596	0.76227	-0.804056	0.0006655	-0.537066	0.0403313	-0.76258	0.0106423	-0.492068	0.0169841	-0.581397	0.0192216	-0.756732	0.0167175	-0.201919	0.551945	1.29e-05	0.959623	0.54674	0.0959733	49.5971	67.8404	58.1359	64.0879	0	0	0.122146	0.877276	-3.03329	0.0011636	0.340143	0.427327	0.577708	0.676441	0.851009	0.663865	1.02921	1.36602	-0.0723098	-0.732745	0.237879	-0.709742	-0.599464	-0.327014	-0.662761	-0.77838	0.730244
C04F12.6	2.56825	0.0526383	0.915185	0.739133	2.23348	0.0653211	1.34659	0.390711	2.31907	0.060685	2.08981	0.116656	1.06013	0.521914	0.750276	1.17052	2.00638	1.22756	0.645304	0.353062	0.0438213	0.828463	0	0	0	0	0	0	-0.711526		-0.0161329		-0.0674995	0.15576	-0.226957	-0.297075	-0.399727	-0.235277	-0.0912731	-0.0660824	0.115748	-0.0992267	0.25597	0.204251	-0.0228221	0.199894	0.0281156	0.495282	-0.357681
C04F12.7	0.798319	0.0033541	0.514522	0.274527	0.325703	0.273344	0.143811	0.681159	0.865711	0.0073559	-0.067491	0.899899	-0.592873	0.0112047	3.0493	1.53913	3.25495	0.21615	1.42e-06	0.0026246	2.13e-10	0.999591	6.36927	40.6307	19.9637	26.9893	0	0	1.14026		2.40328	0.163159	0.0761087	0.0213163	-0.0256001	-0.0303387	0.07049	-0.0927869	0.281271	0.176726	-0.4702	-0.481812	-0.512414	-0.346631	-0.238271	-0.408447	-0.196976	-0.262074	-0.779985
C04F12.8	1.32257	1.54e-08	0.792664	0.0003596	1.03257	6.04e-07	0.729381	0.000296	1.04049	2.79e-09	0.569329	0.0094229	0.669625	0.0013678	0.475033	0.480172	0.101891	-0.366794	0.204968	0.114833	0.86378	0.999591	19.5387	17.0169	15.0503	16.8005	0	0	1.60518	0.028837	5.95935	0	-0.0717306	-0.0461707	0.0477831	-0.0048326	0.0295094	-0.0140352	-0.142841	-0.112276	-0.245185	-0.272618	-0.179752	-0.35881	-0.3053	-0.0429764	-0.264439	-0.169682	-0.489942
C04F12.9	0.760536	0.0031483	0.562405	0.0031784	0.532015	0.012408	0.260897	0.319289	0.594107	0.0024976	-0.251423	0.332906	0.114018	0.780877	0.163026	0.138513	-0.10716	-0.264065	0.693855	0.732379	0.79952	0.999591	10.4839	11.5769	191.709	214.62	1	0	0.497672	0.0001022	0.984432	1.2e-10	-0.126644	0.0470186	0.721232	0.834157	1.28968	1.14595	1.2194	1.79655	0.362601	-1.00738	0.894625	-0.591998	-0.0421116	0.61157	-0.7257	-0.227432	0.911153
C04F2.1	-1.03188		2.40456		-0.613197		-1.29601		-0.47904		1.34095		0.190673		0.458419	-2.10333	-1.03184	-1.47306					0	0	0	0	0	0			-0.0599715		-0.163403	0.0264081	-0.586197	-0.66262	-0.739314	-0.552328	-0.414063	-0.877785	-0.119999	-0.287328	0.264553	-0.189933	0.0643602	0.232882	0.0900299	0.367663	-0.629039
C04F2.4	-1.03251		-1.04622		-1.57785		0.469487	0.87052	0.397684	0.87833	-0.241731		-1.47601		-0.212515	-1.81604	-0.310504	-0.0977359					0	0	0	0	0	0					-0.260287	-0.038537	-0.470159	-0.572066	-0.718184	-0.54814	-0.646224	-0.69201	0.537221	0.133071	0.36077	0.0028993	0.452818	0.231021	0.486642	0.298017	-0.257893
C04F5.1	-0.903697	4.06e-06	-0.767814	3.58e-10	-0.963778	4.6e-07	-0.935159	1.55e-07	-0.94506	1.69e-07	-0.49182	0.0005744	-0.91431	1.05e-06	-3.2249	-0.859985	-3.19607	0.0258597	0	0.0006669	0	0.999591	35.148	31.5394	44.8104	47.358	0	0	1.49754	4.74e-28	4.21102	0	0.280699	-0.0757591	0.794383	1.02425	1.07057	-0.0692535	0.307561	0.686617	-0.73073	-0.887572	-0.153704	-0.659292	-0.758782	-0.519731	-0.855243	-0.791761	0.230214
C04F5.2					0.925649		0.3871		0.482735		1.84803				1.55436			-1.87259					0	0	0	0	0	0					0.0582452	-0.229732	-0.60435	-0.687342	-0.76479	-0.698302	-0.682268	-0.830728	-0.192711	-0.198631	-0.195065	-0.310873	0.112118	-0.0700237	0.114664	-0.144302	-0.575751
C04F5.3	0.0823862	0.930236	0.905027	0.280562	0.310616	0.649767	0.538089	0.427354	-0.307032	0.66798	1.323	0.037819	0.843557	0.231906	0.882607	0.108746	0.621686	-0.242265	0.280273	0.8792	0.570151	0.999591	0	0	0	0	0	0			0.0031659		0.126276	-0.113902	-0.513878	-0.590511	-0.768039	-0.549153	-0.693998	-0.898553	-0.224255	-0.349717	-0.310139	-0.181321	0.0967158	0.0334495	-0.172741	0.0024331	-0.516282
C04F5.4	-0.0700958		-1.03446		-1.19027		-1.29601		-0.47904		-0.51933		1.11231			0.363025							0	0	0	0	0	0	-1.66366		-0.0599715		-0.464143	-0.341219	-0.531162	-0.587293	-0.664102	-0.625005	-0.688074	-0.824942	0.107199	-0.224835	-0.235655	-0.411714	0.0945795	-0.0232746	0.194603	-0.109451	-0.484528
C04F5.5	-1.03188		-0.0726769		-1.19027		-1.29601		-1.05611		-1.0964		-0.498486		-1.7744		-1.87584						0	0	0	0	0	0					0.171756	-0.0524852	-0.407842	-0.654559	-0.66252	-0.563421	-0.752665	-0.635927	-0.212565	-0.342933	-0.0220162	-0.203175	0.162239	0.0304812	0.113237	0.12219	-0.648021
C04F5.6	1.16315		2.05768	0.320663	1.60858	0.382398	1.36897	0.530235	2.11023	0.202563	-0.900892		1.49364	0.47074	0.5779	0.483538	0.0593927	-0.490756	0.678724	0.718386	0.982246	0.999591	0	0	0	0	0	0	-0.707916		-1.44793		-0.0971756	0.0004106	-0.417396	-0.457086	-0.575202	-0.53365	-0.574629	-0.797646	0.454633	-0.0628731	0.0711063	0.0514402	0.318615	0.0780637	0.345004	0.149079	-0.223474
C04F5.7	1.28695	4.01e-06	0.568888	0.526854	1.02468	6.18e-05	0.362799	0.264238	1.11667	2.8e-06	-1.94623	1.11e-06	-0.319154	0.677994	1.18042	1.03761	0.700155	-0.467368	0.0088352	0.0286231	0.278532	0.999591	6.6997	11.169	11.4769	14.8973	1	0	-1.38329		-3.14399		-0.233886	-0.0968269	0.184754	0.124955	0.0618839	-0.336705	-0.30996	-0.486947	-0.109684	-0.052262	0.135981	-0.115319	-0.175425	0.254432	-0.0168577	0.227481	0.0382619
C04F5.8	-0.70881	0.0006335	-0.44336	4.27e-06	-0.773972	4.37e-05	-0.725877	2.37e-06	-0.706963	0.0002418	-0.488559	0.0001301	-0.667559	8.81e-05	-0.461179	-0.398032	-0.253749	0.207476	0.0043716	0.0139569	0.410942	0.999591	61.5082	79.8672	79.7425	78.4169	0	0	0.0243767	0.957327	-0.0302933	0.93625	0.109666	-0.0736117	-0.0018096	0.211518	0.497142	-0.0755364	0.0608255	0.216257	-0.542629	-0.920368	-0.216402	-0.617493	-0.714385	-0.638768	-1.03056	-0.679083	0.887577
C04F5.9	-1.12672	2.1e-07	-0.80686	2.64e-09	-1.14476	1.26e-08	-1.03963	1.97e-09	-1.1063	1.64e-10	-0.534878	0.0001094	-1.01789	3.65e-08	-0.54793	-0.404545	-0.341281	0.196211	0.0682214	0.136864	0.494075	0.999591	18.5946	18.4841	26.1975	26.2165	0	0	-0.434209	0.0431327	-0.477255	0.0405204	0.291782	-0.163818	0.851571	1.10807	1.11817	-0.0270721	0.252749	0.442169	-0.78083	-0.90578	-0.371893	-0.982835	-0.746105	-0.750705	-0.867314	-0.996982	0.200775
C04F6.1	0.277678	0.218588	-0.0657027	0.592989	0.152089	0.425963	-0.36322	0.154919	0.174525	0.36249	-0.36393	0.0380498	-0.43615	0.0983407	-0.36622	-0.177311	-0.351245	0.0058597	0.6345	0.823959	0.672627	0.999591	7111.29	2014.36	4906.19	4047.32	0	0	0.302564	0.743608	0.394865	0.60652	0.130387	0.0647468	-0.187733	-0.215302	-0.0808371	-0.131852	-0.0211575	0.0900498	0.293475	0.307129	0.527289	0.436009	0.387528	0.652288	0.481963	0.800705	-0.379055
C04F6.3	0.849839	0.121662	0.998683	0.0060557	0.838165	0.140783	1.6114	2.85e-09	0.434574	0.306711	1.23397	0.0021738	1.38536	2.76e-05	-0.239352	-1.04552	-0.257767	-0.0278177	0.838673	0.103287	0.839735	0.999591	12.6977	9.87448	25.7008	22.7073	1	0	0.178488		0.728042		0.0122967	0.0412002	-0.409547	-0.460968	-0.387027	-0.619884	-0.70369	-0.639589	0.181371	0.0715524	0.511167	0.122693	-0.0283581	0.222932	0.0964913	0.137107	-0.444432
C04F6.4	0.150512	0.461106	0.126137	0.301395	0.087748	0.654557	0.0637897	0.726073	0.145898	0.478823	0.20122	0.118116	0.117656	0.549491	0.107254	0.0945253	0.0042959	-0.101366	0.592624	0.659632	0.992929	0.999591	22.0229	23.3871	22.4726	27.3424	0	0	-0.752934	0.280232	0.622546	0.255814	0.131271	-0.0276606	0.65456	0.405491	0.277943	-0.0812421	0.0142831	-0.115987	-0.312945	-0.514225	0.0309367	-0.337448	-0.571909	-0.224599	-0.52498	-0.0343275	-0.53625
C04F6.5	-0.343885	0.172247	-0.0806999	0.756555	-0.267865	0.192547	0.228549	0.31514	-0.301004	0.108524	0.251807	0.259927	0.254301	0.290488	-0.086579	-0.334128	-0.179923	-0.0940548	0.748334	0.0713992	0.613926	0.999591	9.94397	10.0052	15.0477	15.0373	0	0	-0.659126	0.570771	0.708533	0.553422	-0.0066879	-0.063727	-0.144727	-0.229106	-0.322485	-0.37407	-0.452628	-0.435007	-0.21421	-0.273301	-0.0867884	-0.289076	0.370031	0.0861442	0.112712	0.108904	-0.54205
C04F6.7	3.251		3.25247		3.71808	0.0733196	4.02055	0.0345785	1.56291		2.03683		3.95307	0.0465813	0.205395	-0.127891	0.422054	0.211664	0.945558		0.889214	0.999591	0	0	0	0	0	0			0.907266		0.144744	-0.0694462	-0.553268	-0.398187	-0.542195	-0.379277	-0.507688	-0.474553	0.165601	-0.188484	0.280182	-0.235689	0.299258	0.251467	0.147109	0.301745	-0.51556
C04G2.1	0.105842	0.846291	0.110291	0.839546	-0.353737	0.394435	-0.260972	0.581807	-0.380692	0.403116	-1.53982	0.0021519	0.0086092	0.98749	1.18176	1.03409	0.931504	-0.238722	0.0292101	0.0172572	0.0391305	0.999591	3.54379	6.46929	3.25505	3.81528	0	0	-1.72447		-0.809189		-0.367118	-0.119147	-0.302511	-0.300396	-0.405801	-0.264624	-0.0692394	-0.0977043	0.132375	0.248391	0.100028	-0.473942	-0.0358105	-0.0883873	-0.172453	-0.472752	-0.314527
C04G2.10	0.356239	0.222651	0.438096	0.136226	0.229514	0.324533	0.176067	0.458493	0.44202	0.0430227	0.189099	0.437306	-0.0155654	0.959514	-0.0480573	-0.225967	0.1286	0.184287	0.900836	0.598094	0.826515	0.999591	17.9009	13.7361	9.32018	9.21955	0	0	0.520907	4.62e-06	0.920803	1.97e-11	0.0964738	-0.0374672	0.201613	0.435788	0.311468	0.273164	0.9173	0.767095	0.109258	0.0081615	0.0863756	-0.184483	0.198852	0.157388	0.0520173	0.164163	-0.598628
C04G2.11	2.00764		1.46337		1.53076	0.552503	1.13988	0.712642	1.80117	0.436305	2.25502	0.342024	1.59414		1.17083	1.46572	-1.95625	-3.16095	0.55354				0	0	0	0	0	0	2.24679		-0.809189		0.101634	-0.0968155	-0.104043	0.0365709	0.123131	-0.564603	-0.367453	-0.396044	-0.331072	-0.700874	-0.135417	-0.362955	-0.629399	-0.0711563	-0.731181	-0.152496	0.889215
C04G2.2	1.18641	0.0010703	0.866508	0.142224	0.513395	0.147906	0.418807	0.294482	1.15405	0.0019963	0.0469358	0.943268	-0.140589	0.736982	2.26117	1.58311	3.01676	0.755363	4.04e-05	0.0007016	7.59e-10	0.899989	1.00005	1.12041	0.721526	1.15657	0	0	0.991885	0.507848	1.33058	0.126717	-0.366489	-0.303755	-0.326179	-0.36267	-0.459152	-0.475232	-0.457223	-0.619421	0.190303	0.424078	0.35072	0.502738	0.0300875	0.214839	0.0280983	0.467866	-0.376106
C04G2.4	0.878736	0.0007601	0.385368	0.434557	0.375358	0.203915	-0.0299637	0.94062	0.843239	0.0123826	-0.26563	0.57568	-0.68922	0.0032854	2.51182	1.20529	3.36636	0.854147	7.02e-08	0.0074797	2.97e-14	0.172045	4.18755	22.8999	11.323	13.2208	0	0	-0.0549848		-0.381064		0.0335099	0.163192	-0.175016	-0.0836712	-0.407883	0.163622	0.0113439	-0.243939	0.159903	0.212626	0.500089	0.659175	0.332103	0.659217	0.357975	0.190941	-0.483524
C04G2.5	1.24203	0.009951	1.05261	0.168639	0.712221	0.12025	0.647267	0.145247	1.22419	0.0094487	-0.241071	0.762826	-0.306469	0.613794	3.26648	2.15627	3.46454	0.20272	1.02e-07	6.03e-05	1.2e-12	0.999591	0	2.0967	1.56961	0.913584	0	0	1.81867	0.0563335	1.31308	0.185594	0.001349	0.0307275	-0.0999611	-0.0669776	-0.369845	-0.289828	-0.129038	-0.433507	0.269674	0.350903	0.068655	0.0504363	0.302736	0.195937	0.256105	0.359231	-0.287579
C04G2.6	-0.931508	1.04e-05	-0.742729	2.86e-21	-0.947021	9.5e-07	-0.871602	2.5e-09	-0.905965	2.43e-07	-0.572627	9.79e-07	-0.899411	8.65e-07	-0.112298	-0.24842	-0.0695745	0.0405211	0.68756	0.1255	0.897636	0.999591	39.2578	43.1942	61.7698	59.4056	0	0	-0.360437	0.0451861	-0.453777	0.0129396	0.0528699	-0.0483412	0.299858	0.31752	0.501833	-0.228907	-0.117222	-0.0490261	-0.15844	-0.4837	-0.18862	-0.585763	-0.389992	-0.516178	-0.623068	-0.648832	0.208538
C04G2.7	-0.0720736	0.899107	0.643207	0.259199	0.0974911	0.835291	0.623158	0.209503	0.0482535	0.922919	1.26894	0.003218	0.987609	0.0384932	-0.201519	-0.256065	-0.430782	-0.225468	0.801536	0.656673	0.642408	0.999591	1.31158	2.1158	2.23097	1.79807	0	0	0.878324		-2.55795	0.0124016	-0.35739	-0.242651	-0.166159	0.0287572	-0.236262	-0.373288	-0.188655	-0.320065	0.151321	0.0748328	-0.0180795	-0.241758	0.16202	-0.0334075	0.20351	-0.093733	-0.56373
C04G2.8	1.82727	4.37e-14	1.37973	0.0038793	1.21221	4.65e-05	1.02667	0.0003893	1.81397	5.67e-07	0.416315	0.394671	0.332221	0.191883	2.35621	1.80178	3.40884	1.04704	6.02e-05	0.0005979	4.18e-10	0.0624234	0.744708	9.32033	7.7089	10.3261	0	0	1.23161	7.78e-05	2.09582	3.48e-07	-0.300614	-0.307363	-0.113665	-0.0218061	-0.246306	-0.0068723	0.162988	-0.19319	0.006802	0.127934	0.2446	0.169672	-0.0523713	0.0938592	0.0664095	0.386622	-0.626793
C04G2.9	0.79872	0.0008163	0.430231	0.555011	0.251988	0.427599	-0.0760979	0.815759	0.77455	0.0383298	-0.245936	0.724058	-0.93812	8.33e-06	2.49512	1.26085	3.56139	1.06314	9.23e-09	0.0054065	1.54e-17	0.0118117	1.2711	9.82037	9.08621	12.275	0	0	2.23276	0.0506377	1.96817	0.0911514	-0.287911	0.0899421	-0.227141	0.0084257	-0.140293	-0.0279056	0.525042	0.186477	0.190863	0.0722968	0.589631	0.248865	0.145336	0.438291	0.16925	0.511293	-0.535435
C04G6.1	0.634731	0.0092595	0.695442	0.0007097	0.593748	0.0035699	0.765208	3.62e-05	0.575216	0.0013419	0.612803	0.0018769	0.719809	0.0007739	0.410629	0.320493	0.176622	-0.230449	0.245284	0.460435	0.736826	0.999591	6.38382	5.07236	7.44094	3.44301	0	0	-0.600237	0.0294525	1.64237	1.56e-20	0.171728	-0.0355967	0.196138	0.0220242	-0.0855315	-0.0792166	-0.2011	-0.132565	-0.6046	-0.0239049	-0.0203641	-0.22982	-0.142492	-0.116208	-0.364616	0.0200366	-0.685167
C04G6.10	0.935283	0.631136	0.970118	0.611812	1.01081	0.53181	1.35238	0.344514	0.830274	0.560119	1.65808	0.219041	1.31271	0.376386	0.154941	0.405671	-0.952388	-1.13962	0.942926		0.799486		0	0	0	0	0	0	2.12845		2.82961		0.0737279	0.0948687	-0.378847	-0.611644	-0.506579	-0.389733	-0.663119	-0.574831	0.33919	0.526779	0.173855	0.548864	0.659544	0.7721	0.339413	0.277728	-0.465868
C04G6.13	-2.45954		-1.48523		-0.0591185	0.982684	0.278338	0.918534	-0.13208	0.962074	-1.32559		-1.04562		1.17666	1.61818	2.84226	1.66321					0	0	0	0	0	0	1.14026		0.963296		-0.135622	-0.167284	-0.339501	-0.319778	-0.437492	-0.422526	-0.569	-0.604587	-0.0112489	-0.107902	0.139209	-0.066365	0.202107	0.0796572	-0.0711276	-0.198714	-0.474966
C04G6.2	-0.256516	0.672016	-0.905098	0.18681	-0.588828	0.223285	-0.971182	0.0651456	-0.168066	0.800399	-0.40985	0.452952	-1.14855	0.0290045	0.568059	0.498113	0.905287	0.339454	0.580412	0.562176	0.519311	0.999591	1.36586	2.54927	0	0	0	0	1.49306	1.97e-07	1.61145	0.0004453	0.0129592	-0.169077	0.826824	0.744037	0.770366	-0.2894	-0.205941	-0.361371	-0.325337	-0.697306	0.0052956	-0.220868	-0.477303	0.277573	-0.718401	-0.166806	-0.431665
C04G6.3	-0.459904	0.0123621	-0.271039	0.021307	-0.418545	0.0102599	-0.3687	0.0113868	-0.405054	0.0003619	-0.172116	0.216598	-0.346485	0.0477272	-0.247361	0.0680313	-0.107636	0.130545	0.488063	0.882522	0.853565	0.999591	40.5926	30.9306	52.3997	52.208	0	0	0.228	0.157615	0.0929183	0.651705	0.148483	-0.0770937	1.2021	1.16216	1.39851	-0.0029516	0.073183	0.137255	-0.37954	-0.919346	-0.253078	-0.897645	-0.969073	-0.750301	-1.00559	-0.929372	0.296837
C04G6.4	-0.446755	0.0371907	-0.150604	0.144724	-0.463038	0.0176741	-0.297631	0.0494584	-0.488603	0.0012071	-0.364636	0.0037276	-0.305371	0.104185	-0.374843	-0.365321	-0.271767	0.09702	0.114331	0.0932191	0.454524	0.999591	30.5126	32.1937	41.9538	45.569	0	0	-0.228309	0.393296	-0.362986	0.116725	0.0376797	0.0744076	0.164517	-0.0328819	0.160303	0.117657	0.28289	0.452357	-0.0607244	-0.739053	-0.277697	-0.634266	-0.629036	-0.843389	-0.813389	-0.814818	1.16179
C04G6.5	0.770817	0.131589	0.795511	0.212508	0.584279	0.168563	0.674585	0.122975	0.805913	0.0914068	0.82362	0.134297	1.0482	0.019987	-0.122357	-0.701131	-0.242142	-0.0974498	0.917562	0.340428	0.892894	0.999591	34.6581	9.7333	0	0	0	0	0.865243		0.485979		-0.178532	-0.0518156	0.27922	0.358464	0.361376	0.465975	0.756799	0.666899	-0.336907	-0.86593	-0.301263	-0.869038	-0.625638	-0.483693	-1.07427	-1.2639	1.09787
C04G6.6	0.400537	0.288232	0.900192	0.0258182	-0.0014939	0.998686	-0.073883	0.94127	0.190643	0.845026	0.245555	0.682529	-0.302764	0.604424	0.0282268	-0.638939	1.24029	1.20283	0.964311	0.181435	7.14e-06	0.0508446	5.05823	3.26716	23.0505	23.8974	1	0	0.39256	0.0018122	1.43622	1.47e-12	-0.28129	-0.329373	0.0606094	-0.0455753	0.147467	0.268687	0.539981	0.884181	0.374775	0.320054	0.744118	0.0857669	0.662252	1.02531	0.198995	0.264366	-0.681422
C04G6.7	0.129889	0.937043	0.157718	0.910101	0.373868	0.762126	-0.0130789	0.992289	-0.522994	0.668446	0.455551	0.708637	0.0322917	0.981479	-1.69757	-0.197781	-3.05498	-1.37089	0.430302		0.205193		0	0	0	0	0	0	-1.66366		3.85436		0.175519	-0.114647	-0.359843	-0.646427	-0.500676	-0.194797	-0.443955	-0.341507	0.289982	0.534035	0.270456	0.449132	0.627496	0.426646	0.258729	0.102513	-0.536984
C04H4.1	-0.916319		-0.925198		0.340951	0.8941	0.561331	0.845599	0.152932	0.960751	1.09706	0.689674	1.45735	0.512217	-2.93585	1.8031	-3.03726	-0.0977355			0.301592		0	0.351579	0	0	0	0					-0.0519911	-0.0741276	-0.598643	-0.512988	-0.642331	-0.447536	-0.435426	-0.768057	-0.0202026	-0.482878	0.0511077	-0.633893	-0.189543	-0.0929029	-0.284992	-0.155407	-0.474709
C04H5.1	-0.758841	0.0002303	-0.456611	4.47e-05	-0.874045	1.85e-06	-0.800634	3.28e-06	-0.811383	0.0002998	-0.46468	0.0004884	-0.85913	2.34e-07	-0.275023	-0.404572	-0.194577	0.078862	0.303549	0.0600177	0.638313	0.999591	46.2136	55.1989	61.5411	66.63	0	0	0.40782	0.301607	0.637702	0.113456	0.0133122	-0.10039	-0.214598	-0.36574	-0.262371	-0.122407	-0.255269	-0.246804	-0.579773	-1.0281	-0.750596	-1.26054	-0.986422	-0.733578	-1.22682	-0.98261	0.871527
C04H5.2	1.17136	8.62e-06	1.22853	2.08e-06	0.971221	1.04e-05	1.15093	6.47e-08	1.06959	1.59e-07	0.261272	0.363067	0.835802	0.0029903	0.929997	0.516803	0.386453	-0.530355	0.0012803	0.0368298	0.443072	0.8214	23.5705	18.9305	13.6163	12.756	0	0	-0.39277	0.737797	-1.07345	0.437357	-0.068468	-0.11479	-0.311796	-0.340845	-0.586297	-0.357884	-0.283701	-0.306612	0.132693	0.208801	-0.193559	-0.283465	0.144078	-0.280405	0.0988208	-0.401977	-0.279234
C04H5.3	-0.507279	0.629564	-0.0874217	0.934296	-1.08342	0.222341	-0.238297	0.783498	-0.319278	0.712046	0.186394	0.848232	-0.189186	0.837722	0.963332	0.400295	0.432347	-0.525226	0.285123	0.728962	0.786643	0.999591	0	0	0	0	0	0	0.515933	0.672798	0.377421	0.837415	0.0461112	-0.0707855	-0.594878	-0.625413	-0.704175	-0.551657	-0.680107	-0.562513	-0.195078	-0.300146	-0.172899	-0.0593149	0.0945808	0.182932	0.0384331	0.128071	-0.527927
C04H5.6	-0.859632	5.68e-05	-0.738138	1.48e-11	-0.823103	1.14e-05	-0.772552	8.42e-08	-0.835577	5.37e-11	-0.427299	0.0108986	-0.792286	0.0001152	-0.179601	0.0739244	0.134896	0.300564	0.738463	0.904138	0.851421	0.999591	22.9185	18.8859	36.592	37.1649	0	0	-0.181864	0.278795	-0.341677	0.0486312	0.187882	-0.0567913	0.984316	0.955075	1.19828	-0.368038	-0.233577	-0.194667	0.0464634	-0.877589	-0.627239	-0.822662	-0.956131	-0.815808	-1.03278	-1.0553	0.912184
C04H5.7	0.339005	0.217271	0.428825	0.0584091	0.285187	0.318173	0.242747	0.298297	0.207358	0.439346	-0.367807	0.245135	-0.11922	0.734418	0.775867	0.409862	0.344569	-0.412509	0.0805376	0.358517	0.514476	0.999591	54.9043	33.7702	22.473	23.5278	0	0	-2.28641		-1.25654		-0.112386	-0.0063137	-0.357926	-0.382941	-0.621359	-0.363865	-0.452582	-0.478593	0.0819295	0.106765	0.141892	0.518541	0.0737257	0.270092	0.137904	0.174151	-0.2936
C04H5.8	0.314134	0.583062	0.721836	0.167811	0.575163	0.187522	0.523198	0.202807	0.0992702	0.816729	0.760136	0.0515683	1.08849	0.0251573	0.362339	0.188212	0.0335157	-0.326886	0.560225	0.773552	0.972072	0.999591	3.29397	5.33982	2.97685	2.44966	0	0			-0.885093		0.0055325	-0.105426	-0.487978	-0.648569	-0.571161	-0.390371	-0.603363	-0.47998	-1.01081	-0.5356	-1.19111	-0.861567	-0.253078	-0.664452	-0.637727	-0.996856	-1.12376
C05A2.1	0.74134	0.000533	0.818537	1.1e-06	0.781375	0.0003803	0.717828	2.61e-05	0.802033	1.34e-06	0.73078	9.5e-05	0.786322	8.18e-05	0.0294847	-0.0013976	0.0023877	-0.019446	0.932916	0.998165	0.997144	0.999591	23.032	18.7724	17.108	15.9968	0	0	-0.257611	0.817394	0.940698	0.394821	-0.107426	-0.0228438	-0.0536553	-0.0791185	-0.223017	-0.0825361	-0.0924754	-0.156134	0.109593	-0.349416	-0.226821	-0.439028	-0.396726	-0.379	-0.0508268	-0.417809	-0.366405
C05A9.1	1.01958	2.18e-05	2.23569	0.0374118	0.405795	0.195484	1.16144	0.0739218	0.628292	0.0060096	-0.776434	0.0017504	0.586069	0.0067922	0.632607	0.137852	0.453871	-0.172869	0.124116	0.797879	0.416931	0.999591	8.18718	17.3022	7.45269	5.6727	0	0	0.713143	0.368585	0.843796	0.297972	-0.0300343	-0.212525	-0.364656	-0.574995	-0.498965	-0.468204	-0.631962	-0.737906	-0.127339	-0.279825	0.0841985	-0.351293	-0.311226	-0.0440047	-0.121958	0.0793247	-0.721979
C05A9.2	0.629549	0.0430459	0.991538	0.000352	0.830912	0.005277	1.26257	3.86e-07	0.518761	0.052371	1.6582	4.45e-07	1.41606	5.38e-06	0.13388	0.248876	-0.130289	-0.259635	0.80667	0.609093	0.874595	0.999591	11.6312	14.2903	12.6042	14.4201	0	0	3.28787		1.48326	0.408241	-0.0029031	-0.111822	0.0905537	-0.329234	-0.294054	-0.109636	-0.434	-0.425167	0.0034594	-0.280552	-0.0522611	-0.180549	0.0143875	-0.0775161	-0.0036564	-0.105926	-0.562079
[truncated: 19,541 more rows]
[truncated: 24 more columns]

## Sheet: transgene data
locus_name	morc-1(co)	piRNA morc-1(co)	neoR	hygR	muscle mCherry	neuronal mCherry	unc-119
[truncated: 32 more rows]

[truncated: 1 more sheets: list of variables]
