# Supplementary material for: Regulation of MORC-1 is key to the CSR-1–mediated germline gene licensing mechanism in C. elegans
Source: Sci Adv. 2025 Jun 20;11(25):eado4170. doi: 10.1126/sciadv.ado4170 (PMC12180489; doi:10.1126/sciadv.ado4170)
Supplement: Supplementary file 2 — Data S1 to S4 [file sciadv.ado4170_data_s1_to_s4.zip › ado4170_data_s3.xlsx]

## Sheet: DataS3
chr	start	end	chip_h3K9me3_wt	chip_h3K9me3_csri	chip_h3K9me3_morc1	chip_h3K9me3_morc1csri	chip_h3K36me3_wt	chip_h3K36me3_csri	chip_h3K36me3_morc1	chip_h3K36me3_morc1csri
CHROMOSOME_I	0	1000	0.285127	0.300609	0.36291	0.667233	-0.413703	-0.521642	-0.262049	-0.236409
CHROMOSOME_I	1000	2000	-0.0467179	0.0948925	-0.131213	-0.114406	-0.738139	-0.613294	-0.70178	-0.926114
CHROMOSOME_I	2000	3000	-0.277302	0.005459	-0.441106	-0.0759252	-0.771441	-0.54506	-0.925855	-0.458113
CHROMOSOME_I	3000	4000	-0.559547	-0.0096901	-0.610716	-0.354825	-0.751349	-0.374123	-0.385681	-0.654836
CHROMOSOME_I	4000	5000	-0.654174	-0.180017	-0.657101	-0.447485	0.792017	0.362068	0.695857	0.345199
CHROMOSOME_I	5000	6000	-1.01957	-1.055	-0.751652	-0.396538	0.869836	0.14937	0.813387	0.623963
CHROMOSOME_I	6000	7000	-0.665702	0.0755066	-0.728035	0.0584774	0.858366	0.715961	0.602407	0.718179
CHROMOSOME_I	7000	8000	-0.241405	-0.113192	-0.356689	0.306906	0.327718	0.18792	0.321708	0.0416644
CHROMOSOME_I	8000	9000	0.0360843	0.383153	-0.0331401	0.772471	0.477279	0.379278	0.0142008	0.128989
CHROMOSOME_I	9000	10000	-0.458195	-0.35265	-0.37619	0.483764	0.725433	0.172599	0.23282	0.525257
CHROMOSOME_I	10000	11000	-0.430575	0.114066	-0.146433	0.914278	0.0017553	-0.183022	-0.035043	-0.090137
CHROMOSOME_I	11000	12000	0.155749	0.578777	0.440719	1.38294	-0.306784	-0.491723	-0.322429	-0.527138
CHROMOSOME_I	12000	13000	0.419758	0.475108	0.674491	1.17558	-0.249768	-0.285288	-0.132316	-0.614356
CHROMOSOME_I	13000	14000	0.703683	0.773486	0.640999	1.2896	-0.417019	-0.387747	-0.532295	-0.639778
CHROMOSOME_I	14000	15000	-0.37136	0.232663	-0.164869	0.431381	-0.653595	-0.142992	-0.664611	-0.778856
CHROMOSOME_I	15000	16000	-0.672413	0.178195	-0.372511	0.167792	-0.860024	-0.409566	-0.408175	-0.712352
CHROMOSOME_I	16000	17000	-0.896402	-0.0421702	-1.14464	-0.464379	-0.327461	0.0568869	-0.473157	-0.318877
CHROMOSOME_I	17000	18000	-1.00275	-0.303857	-1.07089	-0.606507	0.344087	0.397168	0.310862	0.28356
CHROMOSOME_I	18000	19000	-0.637996	-0.824798	-0.939628	-0.630896	1.44008	0.781298	1.16155	1.05751
CHROMOSOME_I	19000	20000	-0.917145	-0.914338	-1.32963	-0.957108	1.09137	0.310552	0.812684	0.842917
CHROMOSOME_I	20000	21000	-1.06464	-0.83062	-1.10177	-0.414509	0.706968	0.34752	0.842768	0.677944
CHROMOSOME_I	21000	22000	-0.600528	-0.293277	-0.59217	-0.0526349	0.242387	0.0544154	0.280355	0.328701
CHROMOSOME_I	22000	23000	-0.498553	0.304459	-0.502705	0.28828	0.62482	0.558649	0.412654	0.473426
CHROMOSOME_I	23000	24000	-0.106577	0.339903	0.131106	0.632603	1.53612	1.25054	1.398	1.45969
CHROMOSOME_I	24000	25000	-0.942554	-0.217775	-0.985576	-0.498444	0.586681	0.782883	0.856114	1.10529
CHROMOSOME_I	25000	26000	-0.687465	0.054096	-0.902247	-0.756217	1.48293	1.33975	1.2892	1.44789
CHROMOSOME_I	26000	27000	-0.725318	0.123465	-0.814264	-0.56713	1.08444	1.15967	1.1534	1.31536
CHROMOSOME_I	27000	28000	-0.658535	-0.503204	-0.998547	-0.633145	-0.07783	-0.0373829	-0.273126	-0.170858
CHROMOSOME_I	28000	29000	-0.502821	-1.15281	-0.854171	-0.61109	0.499295	-0.12772	0.127755	0.083594
CHROMOSOME_I	29000	30000	-0.202776	-0.422067	-0.389189	0.243194	0.696182	0.32918	0.581	0.670404
CHROMOSOME_I	30000	31000	-0.102673	-0.043445	-0.178507	0.581522	0.616077	0.382546	0.318348	0.432086
CHROMOSOME_I	31000	32000	0.162468	-0.0561237	0.09227	0.509414	0.676553	0.297352	0.212935	0.270048
CHROMOSOME_I	32000	33000	-0.0266854	-0.074742	-0.134422	0.444163	-0.38364	-0.199702	-0.246397	-0.475806
CHROMOSOME_I	33000	34000	0.039514	0.538645	-0.199021	0.713148	-0.926443	-0.502376	-0.626389	-0.765243
CHROMOSOME_I	34000	35000	0.0609124	-0.0526827	0.0822619	0.595205	-1.06563	-0.805915	-0.7675	-1.01524
CHROMOSOME_I	35000	36000	0.0393491	0.0420948	-0.16281	0.297409	-0.558026	-0.827938	-0.866379	-0.914352
CHROMOSOME_I	36000	37000	0.0269976	0.128538	-0.297665	0.112345	-0.764002	-0.486273	-0.852579	-0.890859
CHROMOSOME_I	37000	38000	-0.285735	-0.261009	-0.105225	0.354338	-1.12114	-0.830298	-0.94228	-0.918502
CHROMOSOME_I	38000	39000	0.468386	0.450307	0.387492	0.647447	-0.986834	-0.695363	-0.853284	-0.957097
CHROMOSOME_I	39000	40000	-0.0259357	0.0010599	-0.301862	0.637278	-1.13178	-0.891102	-0.948002	-0.872382
CHROMOSOME_I	40000	41000	0.105901	0.499739	-0.212167	0.61233	-0.948734	-0.477057	-0.804975	-0.808084
CHROMOSOME_I	41000	42000	0.112486	0.349642	0.139285	0.564732	-0.959198	-0.526838	-0.936069	-1.05652
CHROMOSOME_I	42000	43000	0.239229	0.303864	0.164339	0.87668	-1.15962	-0.539576	-0.730839	-0.768958
CHROMOSOME_I	43000	44000	0.585498	0.389606	0.293059	1.06541	-0.943061	-0.461867	-0.850117	-0.795393
CHROMOSOME_I	44000	45000	0.771297	0.837353	0.565476	1.27788	-0.568627	-0.459396	-0.691241	-0.876221
CHROMOSOME_I	45000	46000	0.552747	0.578881	0.848115	0.886269	-0.525521	-0.246424	-0.51454	-0.723687
CHROMOSOME_I	46000	47000	-0.223488	0.0425768	-0.191253	0.515817	-1.09699	-0.431865	-0.569028	-0.707338
CHROMOSOME_I	47000	48000	-0.937952	-0.248185	-0.910486	-0.965018	0.465159	0.593704	0.615168	0.501882
CHROMOSOME_I	48000	49000	-0.985608	-0.390344	-0.912138	-0.841077	1.05472	0.889769	1.23906	1.25926
CHROMOSOME_I	49000	50000	-0.771686	-0.425123	-0.841826	-0.570084	1.16937	0.818836	1.19948	1.1283
CHROMOSOME_I	50000	51000	-0.832897	-0.411716	-0.792941	-0.469814	0.641104	0.504406	0.849799	0.670145
CHROMOSOME_I	51000	52000	-0.493686	-0.270509	-0.745091	-0.152309	0.642176	0.292266	0.370671	0.791633
CHROMOSOME_I	52000	53000	-0.740123	-0.238283	-0.638246	0.0143917	0.250285	0.525799	0.367513	0.556465
CHROMOSOME_I	53000	54000	-0.727686	-0.404878	-0.643632	-0.296836	0.990582	0.701655	0.95794	0.786383
CHROMOSOME_I	54000	55000	-0.430529	0.213611	-0.567522	0.150738	0.800136	0.613612	0.756924	0.660314
CHROMOSOME_I	55000	56000	0.599135	0.645596	0.488395	1.06679	-0.372907	-0.279749	-0.434136	-0.572494
CHROMOSOME_I	56000	57000	0.55407	0.970055	0.852776	1.29781	-0.995625	-0.155955	-0.578603	-1.00543
CHROMOSOME_I	57000	58000	0.924005	0.54607	0.705539	0.939599	-0.40766	-0.579474	-0.749724	-0.854513
CHROMOSOME_I	58000	59000	0.486302	0.635793	0.230372	0.518635	-0.348899	-0.414249	-0.74495	-0.617845
CHROMOSOME_I	59000	60000	0.423679	0.569319	0.26341	0.7203	-0.873261	-0.567941	-1.04617	-0.848488
CHROMOSOME_I	60000	61000	0.449564	0.369622	0.378655	0.244467	-1.02847	-0.423127	-0.562616	-1.00889
CHROMOSOME_I	61000	62000	0.587	0.753879	0.388368	0.571034	-0.499897	-0.0797913	-0.495662	-0.690275
CHROMOSOME_I	62000	63000	0.423227	0.234846	0.506542	0.816853	-0.640335	-0.551384	-0.448817	-0.800061
CHROMOSOME_I	63000	64000	0.291106	0.438247	0.392485	0.841987	-0.773985	-0.547282	-0.871956	-0.779244
CHROMOSOME_I	64000	65000	0.187259	0.238657	-0.05438	0.421018	-0.826583	-0.468112	-0.888023	-0.753629
CHROMOSOME_I	65000	66000	0.767451	1.00287	0.666297	1.20924	-0.50919	-0.277444	-0.74953	-0.729977
CHROMOSOME_I	66000	67000	1.32806	1.33736	1.33483	2.03915	-0.449229	-0.387986	-0.63539	-0.6638
CHROMOSOME_I	67000	68000	1.28639	1.18573	1.35612	2.00375	-0.199472	-0.138007	-0.460354	-0.500278
CHROMOSOME_I	68000	69000	0.605121	0.819306	1.01068	1.49514	-0.384477	-0.332125	-0.197524	-0.507932
CHROMOSOME_I	69000	70000	0.217912	0.324768	0.277502	0.942407	-0.222295	-0.375621	-0.352827	-0.547273
CHROMOSOME_I	70000	71000	0.310858	0.192767	0.092163	1.04549	-0.285944	-0.362459	-0.300385	-0.240111
CHROMOSOME_I	71000	72000	-0.446489	-0.0880858	-0.497572	0.0349973	0.175787	0.0522189	-0.0675031	-0.249499
CHROMOSOME_I	72000	73000	-1.27503	-0.143788	-1.02399	-0.436242	1.08044	1.14112	1.18135	1.05089
CHROMOSOME_I	73000	74000	-1.10251	-0.697846	-1.04625	-0.897159	1.03796	0.912431	1.03501	1.25148
CHROMOSOME_I	74000	75000	-1.09174	-0.561908	-1.11125	-0.480503	0.754875	0.543467	0.915654	0.945364
CHROMOSOME_I	75000	76000	-1.01049	-0.511066	-0.936328	-0.354306	1.34247	1.01183	1.37734	1.37232
CHROMOSOME_I	76000	77000	-0.887837	-1.04041	-0.92729	-0.740429	1.14118	0.549629	1.20539	1.01432
CHROMOSOME_I	77000	78000	-0.821684	-0.905902	-1.11843	-1.06746	1.07361	0.726847	0.879116	1.03749
CHROMOSOME_I	78000	79000	-1.08133	-1.07627	-1.0908	-0.823953	0.230548	-0.292725	0.335798	0.264942
CHROMOSOME_I	79000	80000	-0.780017	-0.819324	-1.1231	-0.950365	0.965524	0.693788	0.665387	0.782546
CHROMOSOME_I	80000	81000	-1.09037	-0.90587	-1.00571	-1.03006	0.667715	0.358138	0.788675	0.691979
CHROMOSOME_I	81000	82000	-1.08413	-0.805908	-1.44963	-0.97922	0.617932	0.526671	0.858312	0.807109
CHROMOSOME_I	82000	83000	-0.938549	-0.967287	-1.22519	-0.621394	1.20032	0.676844	0.981769	1.07479
CHROMOSOME_I	83000	84000	-0.884189	-0.901642	-1.03701	-0.718667	1.17037	0.651289	0.996465	1.07201
CHROMOSOME_I	84000	85000	-0.291798	-0.446452	-0.510977	-0.0963872	1.55042	0.870775	1.4114	1.36065
CHROMOSOME_I	85000	86000	0.0559465	0.704198	-0.214594	0.588975	1.45057	1.23819	1.06059	1.26336
CHROMOSOME_I	86000	87000	-0.0691649	0.22103	-0.323213	0.391139	0.903319	0.728394	0.658322	0.55618
CHROMOSOME_I	87000	88000	-1.30426	-0.90418	-1.00765	-0.478096	0.744868	0.152938	0.968293	0.797307
CHROMOSOME_I	88000	89000	-0.886762	-0.406994	-0.857832	-0.155359	0.973093	0.835931	0.870009	1.19108
CHROMOSOME_I	89000	90000	-0.64017	-0.90368	-0.868893	-0.575091	1.10768	0.435383	1.16453	0.829979
CHROMOSOME_I	90000	91000	-0.619165	-0.677474	-0.972528	-0.810099	1.07386	0.523951	0.825136	0.768855
CHROMOSOME_I	91000	92000	-0.659353	-0.156756	-0.92581	-0.618831	0.70194	0.608695	0.554262	0.557809
CHROMOSOME_I	92000	93000	-0.556099	-0.14929	-0.659317	-0.256609	0.751138	0.379759	0.853727	0.791169
CHROMOSOME_I	93000	94000	-0.644937	0.0703134	-0.822434	-0.374705	1.1992	1.28638	1.29523	1.57978
CHROMOSOME_I	94000	95000	-0.842717	-0.0542024	-0.976971	-0.642715	1.05688	1.25172	1.37726	1.38171
CHROMOSOME_I	95000	96000	-0.914081	-0.311618	-1.02721	-0.901096	-0.053027	0.392136	0.176167	0.0539263
CHROMOSOME_I	96000	97000	-1.04727	-0.226556	-1.30018	-1.1427	0.410125	0.42901	0.445897	0.588548
CHROMOSOME_I	97000	98000	-0.834678	-0.154456	-1.15211	-0.931771	1.37119	1.25875	1.04447	1.39272
CHROMOSOME_I	98000	99000	-0.883179	-0.185431	-0.87779	-0.993277	1.60172	1.27911	1.58754	1.77208
CHROMOSOME_I	99000	100000	-0.923068	-0.246282	-1.27214	-1.28155	1.19341	1.15984	1.13801	1.21088
CHROMOSOME_I	100000	101000	-0.648503	-0.539448	-1.01231	-0.767481	1.28857	0.851254	1.31	1.34123
CHROMOSOME_I	101000	102000	-0.710176	-0.845666	-1.21728	-0.890063	1.27303	0.558886	0.966817	1.16274
CHROMOSOME_I	102000	103000	-0.959818	-0.481958	-0.850748	-0.942416	1.36176	1.04006	1.43143	1.32353
CHROMOSOME_I	103000	104000	-1.09279	-0.483772	-0.755957	-0.926249	1.05912	0.812127	1.28006	1.15156
CHROMOSOME_I	104000	105000	-0.906948	-0.837551	-1.10146	-1.18992	1.0436	0.654964	1.0537	1.00497
CHROMOSOME_I	105000	106000	-1.01482	-0.346632	-1.05952	-0.755189	1.17662	1.10489	1.32709	1.59684
CHROMOSOME_I	106000	107000	-0.919326	-0.395813	-1.1905	-0.921179	1.19294	0.988867	1.22976	1.4085
CHROMOSOME_I	107000	108000	-0.975982	-0.0645702	-0.634036	-1.02394	1.14209	1.32586	1.70467	1.73356
CHROMOSOME_I	108000	109000	-0.874911	-0.0294906	-0.971041	-0.728355	0.240015	0.605065	0.354629	0.281871
CHROMOSOME_I	109000	110000	-1.02771	0.0611716	-0.889773	-0.69887	1.38885	1.2273	1.40673	1.55246
CHROMOSOME_I	110000	111000	-1.18782	-0.502564	-1.0535	-1.07935	0.0347954	0.239147	0.197766	0.318654
CHROMOSOME_I	111000	112000	-0.620754	-0.0518634	-0.970794	-0.726334	1.75157	1.23409	1.48681	1.62124
CHROMOSOME_I	112000	113000	-0.749074	-0.0784643	-0.8315	-0.566439	1.18789	1.054	1.34698	1.29689
CHROMOSOME_I	113000	114000	-0.343019	0.388612	-0.838421	-0.034161	-0.0932405	0.16505	-0.260305	-0.14761
CHROMOSOME_I	114000	115000	-0.090466	0.51378	-0.198783	0.677203	-0.696804	-0.286892	-0.660931	-0.232172
CHROMOSOME_I	115000	116000	0.106492	0.050345	0.243337	0.722551	-0.822592	-1.0156	-0.60175	-0.839554
CHROMOSOME_I	116000	117000	0.673866	0.751478	0.597004	1.21383	-1.00294	-0.659378	-0.797927	-0.767769
CHROMOSOME_I	117000	118000	0.30986	0.221334	0.346795	0.683719	-1.00017	-0.6351	-0.684511	-0.816487
CHROMOSOME_I	118000	119000	0.392647	0.105026	0.325972	0.564509	-0.864305	-0.67499	-0.896777	-0.784031
CHROMOSOME_I	119000	120000	0.584179	0.44372	0.583183	0.68698	-0.829787	-0.618324	-0.824113	-0.682473
CHROMOSOME_I	120000	121000	0.42743	0.664498	0.582712	0.406611	-0.819523	-0.419069	-0.677594	-0.978954
CHROMOSOME_I	121000	122000	0.0674247	0.222728	0.24472	0.230698	-0.915917	-0.311545	-0.914868	-0.787664
CHROMOSOME_I	122000	123000	0.254372	0.0765472	0.202598	0.38454	-0.888489	-0.657737	-1.15956	-1.15421
CHROMOSOME_I	123000	124000	0.149932	0.233296	0.107156	0.529994	-1.0804	-0.48214	-0.84533	-0.619909
CHROMOSOME_I	124000	125000	0.614401	0.721641	0.212353	0.63832	-0.627479	-0.260276	-0.92181	-0.707679
CHROMOSOME_I	125000	126000	0.472258	0.531443	0.375038	1.11198	-0.836209	-0.369917	-0.798222	-0.750561
CHROMOSOME_I	126000	127000	0.15684	0.507639	0.323474	0.98207	-1.09837	-0.56155	-1.09896	-0.878892
CHROMOSOME_I	127000	128000	0.104814	0.274415	0.158692	0.544314	-0.763105	-0.352928	-0.689281	-0.79686
CHROMOSOME_I	128000	129000	-0.0005547	0.0919707	-0.224975	0.132896	-0.201984	0.0860939	-0.176855	-0.0090517
CHROMOSOME_I	129000	130000	0.111404	0.282641	0.173474	0.640861	0.788068	0.830581	0.637843	0.81322
CHROMOSOME_I	130000	131000	0.322791	0.53514	0.196425	0.695586	0.307091	0.328916	0.369686	0.270516
CHROMOSOME_I	131000	132000	-0.593876	0.0660129	-0.573074	0.0316598	0.308747	0.559933	0.232527	0.213404
CHROMOSOME_I	132000	133000	-0.572652	-0.47782	-0.491333	-0.468921	0.899978	0.387279	0.746148	0.964415
CHROMOSOME_I	133000	134000	-0.540544	-0.170092	-0.617287	-0.353321	0.656698	0.238273	0.509281	0.659616
CHROMOSOME_I	134000	135000	-0.0680361	0.0511707	-0.290072	0.168011	0.0111347	0.0654171	-0.238109	-0.187805
CHROMOSOME_I	135000	136000	0.133273	0.520992	0.419265	0.923966	-1.05261	-0.484997	-0.494433	-0.703723
CHROMOSOME_I	136000	137000	0.974673	1.00106	0.961415	1.60962	-0.907338	-0.561287	-0.820191	-1.0863
CHROMOSOME_I	137000	138000	0.71211	1.05979	0.866312	1.24487	-0.807071	-0.165461	-0.834551	-0.879862
CHROMOSOME_I	138000	139000	1.06655	1.11988	1.10942	1.4672	-0.482388	-0.253426	-0.630157	-0.74216
CHROMOSOME_I	139000	140000	1.30039	1.36786	1.05367	1.38664	0.0043919	0.0085476	-0.492472	-0.542209
CHROMOSOME_I	140000	141000	0.876432	0.98653	0.936652	1.217	-0.539062	-0.193738	-0.516777	-0.643699
CHROMOSOME_I	141000	142000	1.11428	0.896578	1.27099	1.45988	-0.388363	-0.238898	-0.646984	-0.582647
CHROMOSOME_I	142000	143000	1.19207	0.929605	1.21285	1.60926	-1.01033	-0.572249	-0.834764	-0.769411
CHROMOSOME_I	143000	144000	0.575577	0.544162	0.732847	1.10857	-0.408171	-0.230099	-0.663648	-0.777967
CHROMOSOME_I	144000	145000	0.218683	0.305147	0.809528	0.460609	-0.721615	-0.393099	-0.386398	-0.636143
CHROMOSOME_I	145000	146000	0.363333	0.211662	0.24191	0.659825	-0.784801	-0.406381	-0.865002	-0.656783
CHROMOSOME_I	146000	147000	0.73656	0.582031	0.664478	0.975966	0.0096671	-0.0118893	-0.368275	-0.273397
CHROMOSOME_I	147000	148000	0.988037	0.850648	1.03737	1.37729	0.22208	0.0053417	-0.25791	-0.292697
CHROMOSOME_I	148000	149000	0.879578	0.493005	0.641917	1.08719	0.0664223	-0.181009	-0.296976	-0.414868
CHROMOSOME_I	149000	150000	1.09967	0.813168	1.05546	1.4703	0.107514	0.0685227	-0.105224	-0.221795
CHROMOSOME_I	150000	151000	0.692744	0.579852	0.577209	1.13894	0.083159	-0.075878	-0.199621	-0.283096
CHROMOSOME_I	151000	152000	0.747734	1.09659	1.10537	1.32661	0.0148014	0.412718	0.18298	0.0610367
CHROMOSOME_I	152000	153000	0.92342	1.20442	0.886874	1.07529	0.247771	0.3947	0.0275959	-0.0131741
CHROMOSOME_I	153000	154000	0.578258	0.765584	0.451676	0.855465	-0.142365	0.0079325	-0.605386	-0.777748
CHROMOSOME_I	154000	155000	-0.0505837	0.301	0.247788	0.229165	-0.748556	-0.406612	-0.554013	-0.813135
CHROMOSOME_I	155000	156000	0.150471	-0.674898	-0.0033423	0.0582752	-0.902143	-0.953107	-1.04658	-0.797771
CHROMOSOME_I	156000	157000	0.366503	0.11748	-0.0746447	0.175587	-0.386204	-0.488974	-1.17359	-1.09665
CHROMOSOME_I	157000	158000	-0.218759	-0.727264	-0.084636	-0.142592	-0.880329	-0.977589	-0.706202	-0.985727
CHROMOSOME_I	158000	159000	-0.179383	-0.418623	-0.0102882	-0.0243286	-1.43302	-1.04995	-0.703827	-1.00277
CHROMOSOME_I	159000	160000	0.292306	0.349692	0.19408	0.580611	-0.938142	-0.530643	-0.791145	-0.945281
CHROMOSOME_I	160000	161000	0.301098	0.0276655	0.0567193	0.565973	-0.920556	-0.678378	-1.07596	-0.818517
CHROMOSOME_I	161000	162000	-0.136035	-0.352814	-0.107461	-0.0758371	-0.524845	-0.485343	-0.371555	-0.670873
CHROMOSOME_I	162000	163000	0.270425	-0.0642002	0.18526	0.224714	-0.275817	-0.230585	-0.110723	-0.501399
CHROMOSOME_I	163000	164000	0.521974	0.531393	0.666257	0.431727	-0.170215	0.0160962	-0.102813	-0.55427
CHROMOSOME_I	164000	165000	0.252565	0.188917	-0.0240612	0.0897177	-0.3955	-0.078594	-0.495137	-0.800857
CHROMOSOME_I	165000	166000	0.151927	0.0185507	0.0945747	0.423021	-1.18058	-0.606452	-0.810592	-0.967872
CHROMOSOME_I	166000	167000	0.0751784	-0.0052225	-0.0216552	0.0795841	-0.965698	-0.604835	-0.908969	-0.776336
CHROMOSOME_I	167000	168000	0.324156	0.251366	0.122579	0.336228	-0.943032	-0.534418	-0.941453	-1.06752
CHROMOSOME_I	168000	169000	0.340733	0.163465	0.45316	0.266577	-0.904893	-0.581629	-0.769177	-1.08391
CHROMOSOME_I	169000	170000	-0.0018675	0.092057	0.24833	0.279458	-0.612258	-0.346366	-0.506868	-0.728113
CHROMOSOME_I	170000	171000	-0.310907	-0.37137	-0.165617	-0.143916	-0.84708	-0.621714	-0.684292	-0.974687
CHROMOSOME_I	171000	172000	0.100954	-0.107515	-0.189088	0.0708147	-0.8474	-0.506837	-0.986865	-0.905349
CHROMOSOME_I	172000	173000	0.351326	0.378489	0.086012	0.485583	-0.845385	-0.449097	-0.526482	-0.818101
CHROMOSOME_I	173000	174000	0.804757	0.964139	0.957878	0.760937	-0.0222598	0.160358	0.0694302	-0.359019
CHROMOSOME_I	174000	175000	0.600567	0.89361	0.753106	0.676264	0.156176	0.578605	0.280082	0.432857
CHROMOSOME_I	175000	176000	0.0770962	0.281561	0.396558	0.384543	-0.0743225	0.0611062	0.0648834	-0.201668
CHROMOSOME_I	176000	177000	0.0805391	0.0413069	-0.126482	0.199901	-0.494298	-0.634944	-0.780279	-0.715977
CHROMOSOME_I	177000	178000	0.346448	0.313947	0.213985	0.561937	-0.651061	-0.376235	-0.627586	-0.562919
CHROMOSOME_I	178000	179000	0.423241	0.461267	0.343986	0.765748	-0.863613	-0.459365	-0.717507	-0.586142
CHROMOSOME_I	179000	180000	-0.299929	-0.367651	-0.363211	-0.157656	-0.836407	-0.772441	-0.518163	-0.859827
CHROMOSOME_I	180000	181000	-0.666363	-0.252153	-0.435877	-0.252706	0.360301	0.182906	0.435276	0.376252
CHROMOSOME_I	181000	182000	-0.948926	-0.108587	-0.792522	-0.603876	1.12153	1.05667	0.984299	1.33817
CHROMOSOME_I	182000	183000	-0.697058	-0.317648	-0.995695	-0.890756	0.819558	0.802939	0.7964	0.81822
CHROMOSOME_I	183000	184000	-0.244574	0.350922	-0.985862	-0.416188	0.392398	0.600749	0.527816	0.793287
CHROMOSOME_I	184000	185000	-0.0495279	0.949625	-0.61033	0.10363	0.779252	0.771726	0.983904	1.15264
CHROMOSOME_I	185000	186000	0.241247	0.407058	-0.0839841	0.0693911	0.160562	0.0433494	0.252223	0.150358
CHROMOSOME_I	186000	187000	0.27946	0.467333	0.170885	0.418847	-0.106025	-0.0594265	0.0509999	-0.0466303
CHROMOSOME_I	187000	188000	0.171197	0.286189	0.0767182	0.276384	-0.119261	-0.0114139	-0.0198666	-0.0169295
CHROMOSOME_I	188000	189000	0.373498	0.264285	-0.0352317	0.216592	0.345004	-0.143679	0.154802	0.393981
CHROMOSOME_I	189000	190000	-0.175098	-0.300261	-0.820088	-0.187989	0.86585	0.323635	0.736003	0.885396
CHROMOSOME_I	190000	191000	-0.491935	0.494146	-0.507604	0.0448804	0.83834	1.13004	0.93822	1.16697
CHROMOSOME_I	191000	192000	-0.183684	0.283509	-0.480708	-0.233261	1.34493	0.943056	1.03689	1.27112
CHROMOSOME_I	192000	193000	-0.505219	-0.715056	-0.655887	-0.552066	1.18726	0.415733	0.923569	0.77112
CHROMOSOME_I	193000	194000	-0.670418	-0.823305	-0.837137	-0.657282	1.09271	0.296287	0.981379	0.987102
CHROMOSOME_I	194000	195000	-0.864745	-0.671557	-0.767927	-0.673821	1.01779	0.508498	0.976606	1.01948
CHROMOSOME_I	195000	196000	-0.949551	-0.975822	-1.25494	-0.974974	0.801577	0.221919	0.783981	0.698035
CHROMOSOME_I	196000	197000	-0.671199	-0.498794	-1.02279	-0.715143	0.70729	0.58592	0.887751	0.748925
CHROMOSOME_I	197000	198000	-0.644805	0.202291	-0.288456	-0.541314	1.07546	0.949052	1.15873	1.08261
CHROMOSOME_I	198000	199000	-0.162662	0.0319804	-0.398878	0.0041514	1.10893	0.460512	0.734988	0.863426
CHROMOSOME_I	199000	200000	0.0578609	0.260441	-0.1145	0.681763	0.715549	0.422066	0.507706	0.848589
CHROMOSOME_I	200000	201000	-0.450646	-0.0696256	-0.557824	-0.0029387	0.902215	0.706712	0.999837	0.85607
CHROMOSOME_I	201000	202000	-0.71845	-0.305256	-0.774301	-0.582994	0.836272	0.708385	0.918381	0.775481
CHROMOSOME_I	202000	203000	-0.653887	-0.0928385	-0.884366	-0.527726	0.961344	0.836632	0.795013	0.9465
CHROMOSOME_I	203000	204000	-0.849548	-0.855411	-0.914425	-0.54463	0.534996	0.285131	0.871841	0.774177
CHROMOSOME_I	204000	205000	-0.572142	-0.164893	-0.745282	-0.0724999	1.09861	0.704985	0.975064	1.25415
CHROMOSOME_I	205000	206000	-0.371238	0.18157	-0.513025	0.0776813	0.860496	0.71699	0.865008	1.02104
CHROMOSOME_I	206000	207000	-0.480712	-0.24983	-0.594094	-0.0107737	0.719224	0.628175	0.615757	0.975595
CHROMOSOME_I	207000	208000	-0.707251	-0.651765	-0.855042	-0.239468	0.922725	0.494233	0.874769	1.01723
CHROMOSOME_I	208000	209000	-0.824419	-0.641861	-0.627357	-0.494161	-0.0980173	-0.0997359	0.0444781	0.144452
CHROMOSOME_I	209000	210000	-0.217125	0.0201122	-0.36685	0.0680709	-0.377559	-0.330808	-0.429896	-0.324075
CHROMOSOME_I	210000	211000	0.0930962	0.356309	0.198917	0.256667	-0.217786	-0.0076996	-0.37543	-0.34073
CHROMOSOME_I	211000	212000	-0.460197	0.310719	-0.125547	0.0112978	-0.324842	0.164258	0.0900837	0.0995411
CHROMOSOME_I	212000	213000	-0.255972	0.312083	-0.372329	-0.400382	0.653502	0.732087	0.822863	0.835006
CHROMOSOME_I	213000	214000	-0.57553	0.219878	-0.264612	-0.156265	0.669827	0.827356	1.19347	1.28566
CHROMOSOME_I	214000	215000	-0.135533	0.217198	-0.244878	-0.26326	0.869724	0.768638	0.774709	1.03792
CHROMOSOME_I	215000	216000	-0.119422	0.28	-0.475829	-0.234179	0.864502	0.659105	0.558216	0.97776
CHROMOSOME_I	216000	217000	-0.274987	0.3692	-0.492463	-0.489666	1.15284	0.84053	0.911019	1.31612
CHROMOSOME_I	217000	218000	-0.369667	0.607557	-0.133927	-0.254634	0.508411	0.778506	0.620039	0.529383
CHROMOSOME_I	218000	219000	-0.481944	-0.56351	-1.08633	-0.386079	0.209292	-0.0569725	-0.113586	0.128794
CHROMOSOME_I	219000	220000	-0.207984	0.20785	-0.508355	-0.265939	0.277435	0.0977347	0.266971	0.300116
CHROMOSOME_I	220000	221000	0.0322167	0.615757	0.006603	0.223112	0.253504	0.144188	0.569435	0.485061
CHROMOSOME_I	221000	222000	0.255827	1.00382	-0.105578	0.426644	0.453111	0.16608	0.16857	0.513037
CHROMOSOME_I	222000	223000	0.0217531	0.489794	0.256008	0.760634	-0.563145	-0.494827	-0.424402	-0.363275
CHROMOSOME_I	223000	224000	0.842751	0.40707	0.543322	0.885386	-0.156515	-0.262366	-0.204991	-0.651193
CHROMOSOME_I	224000	225000	0.0199052	0.0774655	0.0657938	0.0675506	-0.0456653	0.0194018	-0.0268917	-0.0305534
CHROMOSOME_I	225000	226000	0.239943	0.407091	0.178628	0.709732	-0.230615	0.0662024	-0.4306	-0.26935
CHROMOSOME_I	226000	227000	0.880807	0.751658	0.718135	1.23991	-0.391767	-0.271798	-0.356993	-0.637089
CHROMOSOME_I	227000	228000	1.46429	1.09194	1.1874	1.63254	-0.11227	-0.272583	-0.424928	-0.557134
CHROMOSOME_I	228000	229000	1.92616	1.75137	1.81507	2.70352	-0.536261	-0.450833	-0.78156	-0.869533
CHROMOSOME_I	229000	230000	1.54102	1.49479	1.59551	2.37665	-0.752507	-0.430324	-0.614291	-0.863795
CHROMOSOME_I	230000	231000	1.45185	1.27066	1.55558	2.14591	-0.838404	-0.356577	-0.63698	-0.640716
CHROMOSOME_I	231000	232000	1.31096	0.821428	1.08798	1.7022	-0.493824	-0.470083	-0.50854	-0.0400754
CHROMOSOME_I	232000	233000	1.29376	0.876246	0.750034	1.03725	-0.617119	-0.204245	-0.489112	-0.120203
CHROMOSOME_I	233000	234000	0.784688	0.475451	0.329755	0.889653	-0.49414	-0.189277	-0.185011	0.269528
CHROMOSOME_I	234000	235000	0.974092	0.66807	0.907265	1.16571	-0.0065136	-0.0459122	0.310873	0.236514
CHROMOSOME_I	235000	236000	0.992056	0.921463	0.824312	1.12962	-0.216995	0.130328	-0.0006466	0.274645
CHROMOSOME_I	236000	237000	0.761174	0.359713	0.243528	0.382954	-0.12131	0.0619849	0.138864	0.303233
CHROMOSOME_I	237000	238000	0.419396	0.0694361	0.0955734	0.811021	-0.858911	-0.791611	-0.439879	-0.38717
CHROMOSOME_I	238000	239000	1.13122	1.10507	1.04791	1.51992	-0.609612	-0.40809	-0.412631	-0.503912
CHROMOSOME_I	239000	240000	0.536535	0.799716	0.515841	1.40381	-1.04508	-0.359905	-0.642301	-0.48057
CHROMOSOME_I	240000	241000	0.618565	0.48052	0.496383	1.48073	-0.983476	-0.450143	-0.755049	-0.808545
CHROMOSOME_I	241000	242000	0.709451	0.209517	0.29457	0.928714	-0.341825	-0.531782	-0.66667	-0.775077
CHROMOSOME_I	242000	243000	0.312119	0.235544	0.446134	0.906214	-0.625192	-0.203348	-0.462299	-0.768442
CHROMOSOME_I	243000	244000	0.446132	0.151057	0.224194	0.873981	-0.305098	-0.261257	-0.450344	-0.27039
CHROMOSOME_I	244000	245000	0.227791	0.11336	0.269209	0.594756	-0.416257	-0.0983709	-0.138035	-0.0147843
CHROMOSOME_I	245000	246000	0.316826	0.260268	0.353994	0.533001	-0.164923	-0.0165366	-0.113761	-0.19371
CHROMOSOME_I	246000	247000	1.20616	0.81938	1.08168	1.88878	-0.815348	-0.509502	-0.787995	-0.782174
CHROMOSOME_I	247000	248000	1.06898	0.53177	0.723406	1.54752	-0.903969	-0.920985	-0.870068	-0.808913
CHROMOSOME_I	248000	249000	1.39637	1.41668	1.18346	1.4848	-0.289042	-0.333456	-0.175442	-0.329253
CHROMOSOME_I	249000	250000	1.44164	1.37193	0.997442	1.56363	-0.446592	-0.516082	-0.164816	-0.189839
CHROMOSOME_I	250000	251000	1.09253	0.96878	0.671482	1.4878	-0.95597	-0.703538	-0.201351	-0.337082
CHROMOSOME_I	251000	252000	0.858608	0.960155	0.682373	1.11833	-0.357723	-0.667533	0.168377	0.0081273
CHROMOSOME_I	252000	253000	0.25186	0.537509	-0.290259	-0.0426679	0.614813	0.191414	0.387602	0.491113
CHROMOSOME_I	253000	254000	-0.0961483	0.184135	-0.424142	-0.224874	0.125694	0.043093	0.435964	0.456758
CHROMOSOME_I	254000	255000	-0.106608	0.0386712	-0.328282	-0.186185	0.0718477	-0.091033	0.0065031	-0.186818
CHROMOSOME_I	255000	256000	0.131681	0.191914	0.231304	0.498537	-0.250987	-0.191247	-0.275456	-0.364553
CHROMOSOME_I	256000	257000	0.252128	0.455656	0.194021	0.620016	-0.301223	-0.075626	-0.387389	-0.634821
CHROMOSOME_I	257000	258000	0.529974	0.246473	0.229027	0.548675	-0.492236	-0.391614	-0.659004	-0.926225
CHROMOSOME_I	258000	259000	0.474667	0.620156	0.526163	0.568703	-0.679077	-0.207916	-0.706365	-0.918914
CHROMOSOME_I	259000	260000	-0.123344	-0.104647	-0.17692	0.204124	-0.896474	-0.837165	-1.20024	-0.947473
CHROMOSOME_I	260000	261000	0.126477	0.225779	-0.0616885	0.381826	-1.20668	-0.583522	-0.972635	-1.13156
CHROMOSOME_I	261000	262000	0.412978	0.454639	0.529475	0.315636	-0.742785	-0.465378	-0.722202	-1.02544
CHROMOSOME_I	262000	263000	0.316034	0.179304	0.522044	0.53688	-0.701164	-0.627423	-0.628034	-0.876715
CHROMOSOME_I	263000	264000	0.734657	0.417408	0.368795	0.663469	-0.654332	-0.385585	-1.0978	-0.773159
CHROMOSOME_I	264000	265000	0.272812	0.440323	0.181035	0.531618	-0.703391	-0.471386	-0.915004	-0.747166
CHROMOSOME_I	265000	266000	0.26314	0.392655	0.5397	0.454068	-0.876365	-0.588758	-0.450415	-0.855478
CHROMOSOME_I	266000	267000	0.0921051	-0.256354	0.246709	0.268206	-0.726146	-0.866987	-0.664511	-0.803239
CHROMOSOME_I	267000	268000	-0.192276	-0.286347	-0.0013361	0.14233	-0.981984	-0.676874	-0.951824	-0.875803
CHROMOSOME_I	268000	269000	0.0013876	-0.352861	0.0544633	0.0309432	-0.715085	-0.697171	-0.73439	-0.874854
CHROMOSOME_I	269000	270000	0.25105	-0.137876	-0.0786902	0.272802	-0.917245	-0.662609	-0.988067	-0.785826
CHROMOSOME_I	270000	271000	-0.161693	-0.542731	-0.213802	-0.125469	-1.07812	-0.963014	-0.893509	-0.956291
CHROMOSOME_I	271000	272000	-0.174072	-0.730392	-0.341273	-0.294868	-0.871312	-0.889287	-0.735971	-0.859006
CHROMOSOME_I	272000	273000	0.100746	0.197281	-0.192115	-0.0794954	-0.466022	-0.345851	-0.86265	-0.782704
CHROMOSOME_I	273000	274000	0.31473	0.110572	-0.257155	0.190551	-0.81176	-0.256874	-0.850365	-0.813494
CHROMOSOME_I	274000	275000	0.129343	0.203243	-0.0494395	0.166851	-0.948637	-0.487476	-0.959737	-1.01712
CHROMOSOME_I	275000	276000	0.319141	-0.0225873	0.224275	-0.007325	-0.806709	-0.655113	-0.532718	-1.18569
CHROMOSOME_I	276000	277000	0.203853	0.132714	0.283113	0.254926	-0.850739	-0.632076	-0.966691	-0.903677
CHROMOSOME_I	277000	278000	0.225509	0.190002	0.271684	0.202988	-0.71714	-0.607165	-0.84781	-0.964593
CHROMOSOME_I	278000	279000	-0.384559	-0.568485	-0.115728	-0.382746	-1.28625	-1.13565	-1.05011	-1.23142
CHROMOSOME_I	279000	280000	-0.271945	-0.132622	-0.105784	0.013856	-0.899159	-0.882786	-0.892358	-1.01364
CHROMOSOME_I	280000	281000	-0.0316899	-0.949492	-0.194253	-0.186828	-0.664422	-0.985923	-0.484092	-0.640284
CHROMOSOME_I	281000	282000	-0.0008315	-0.433493	0.20942	0.217771	-0.442852	-0.763588	-0.31846	-0.351151
CHROMOSOME_I	282000	283000	0.373146	0.208977	0.734924	0.490368	-0.740056	-0.487358	-0.612509	-0.704277
CHROMOSOME_I	283000	284000	0.0359724	0.026568	0.441963	0.0875283	-1.06729	-0.713603	-0.839295	-0.929995
CHROMOSOME_I	284000	285000	0.371798	0.420403	0.244634	0.60385	-0.437017	-0.184383	-0.385161	-0.564907
CHROMOSOME_I	285000	286000	-0.291287	-0.319121	-0.0698823	0.103936	-0.294394	-0.166298	-0.152684	-0.199374
CHROMOSOME_I	286000	287000	-0.903863	-0.442624	-1.13634	-0.479139	0.512289	0.692603	0.502638	0.567951
CHROMOSOME_I	287000	288000	-0.768527	-0.2548	-0.729563	-0.393257	0.992152	0.924541	1.2189	1.31933
CHROMOSOME_I	288000	289000	-0.979859	-0.397574	-0.975461	-1.24615	0.791991	0.812198	0.891093	0.951387
CHROMOSOME_I	289000	290000	-0.617691	-0.143693	-0.913003	-0.73474	-0.0794265	0.214673	-0.115752	-0.0823134
CHROMOSOME_I	290000	291000	-0.162216	-0.368304	-0.60541	-0.0631822	-0.507316	-0.483125	-0.401557	-0.469617
CHROMOSOME_I	291000	292000	-0.472855	-0.541686	-0.592892	-0.324458	-0.0639526	-0.29073	-0.387327	-0.402492
CHROMOSOME_I	292000	293000	0.0421498	-0.240945	-0.35962	0.160564	-0.48702	-0.615414	-0.746179	-0.585396
CHROMOSOME_I	293000	294000	0.175572	0.0744377	0.0770375	0.476707	-0.789997	-0.325922	-0.727711	-0.946546
CHROMOSOME_I	294000	295000	-0.027397	-0.0947829	0.0179474	0.506296	-0.684412	-0.612156	-0.733854	-0.933582
CHROMOSOME_I	295000	296000	-0.0532462	0.231792	-0.0427516	0.553858	-0.832855	-0.268061	-0.84558	-0.806751
CHROMOSOME_I	296000	297000	0.0420645	0.34515	0.247246	0.572043	-0.782906	-0.423736	-0.673223	-0.773462
CHROMOSOME_I	297000	298000	0.286817	0.517837	0.129937	1.02831	-0.717749	-0.420101	-0.694919	-0.912929
CHROMOSOME_I	298000	299000	0.467734	0.296225	0.551731	1.02064	-0.576838	-0.473527	-0.299874	-0.724917
CHROMOSOME_I	299000	300000	0.713428	0.526161	0.463853	1.12564	-0.448628	-0.344412	-0.648004	-0.610872
CHROMOSOME_I	300000	301000	0.406402	0.365586	0.342094	0.398228	-0.398071	-0.296467	-0.48934	-0.732033
CHROMOSOME_I	301000	302000	-0.241222	-0.0205774	-0.151844	0.153222	-0.693337	-0.489643	-0.285336	-0.880193
CHROMOSOME_I	302000	303000	-0.0562464	0.429439	0.0089701	0.868837	0.247201	0.296358	0.1384	0.148899
CHROMOSOME_I	303000	304000	-0.0976257	-0.13355	-0.0791714	0.454536	0.801762	0.853644	0.821551	0.917218
CHROMOSOME_I	304000	305000	-0.504546	-0.696034	-0.740244	-0.579723	0.958543	0.43715	0.522819	0.552624
CHROMOSOME_I	305000	306000	-0.837862	-0.521042	-0.678175	-0.244462	-0.370793	-0.181116	-0.231826	-0.0776826
CHROMOSOME_I	306000	307000	-0.186569	-0.0174325	-0.0531579	0.0797836	-0.294885	0.0367222	-0.213124	-0.0432966
CHROMOSOME_I	307000	308000	0.125438	0.101759	0.197603	0.0839625	-0.429819	0.0781461	0.0429872	0.0374687
CHROMOSOME_I	308000	309000	0.429649	0.279176	0.339574	0.611276	-0.141695	0.133829	-0.0894509	0.139988
CHROMOSOME_I	309000	310000	-0.182278	0.118736	-0.0841647	0.214646	-0.603517	-0.0530004	-0.394619	-0.134625
CHROMOSOME_I	310000	311000	-0.697778	-0.517561	-0.77107	-0.757835	-0.0657537	-0.0580826	-0.068352	-0.0998088
CHROMOSOME_I	311000	312000	-1.05731	0.0088918	-0.631486	-0.964369	1.2068	1.22074	1.50355	1.31661
CHROMOSOME_I	312000	313000	-0.613928	0.024534	-0.500268	-1.05212	2.07142	1.72123	2.2119	2.13501
CHROMOSOME_I	313000	314000	-0.96449	0.217	-0.812761	-0.653762	1.94465	1.81285	1.92287	2.26384
CHROMOSOME_I	314000	315000	-0.905294	-0.0206334	-0.781265	-0.90852	1.71106	1.56892	1.73513	1.84893
CHROMOSOME_I	315000	316000	-0.718196	-0.311627	-1.04063	-0.855462	-0.0803593	0.119377	-0.130159	-0.279081
CHROMOSOME_I	316000	317000	-0.536863	-0.208555	-0.0988796	-0.263718	0.414967	0.513229	0.671036	0.704525
CHROMOSOME_I	317000	318000	-0.66807	-0.3535	-0.628688	-0.57173	1.03256	0.88013	1.08645	1.24412
CHROMOSOME_I	318000	319000	-0.854271	-0.287017	-0.579119	-0.779633	0.703678	0.632599	0.924859	0.89346
CHROMOSOME_I	319000	320000	-1.04574	-0.957654	-1.14012	-1.44815	0.916309	0.425274	0.781815	0.977967
CHROMOSOME_I	320000	321000	-0.849139	-0.597263	-0.868162	-1.09406	1.282	0.787129	1.24151	1.1965
CHROMOSOME_I	321000	322000	-0.55785	-0.0924352	-1.08683	-0.87266	1.76672	1.33355	1.60068	1.76579
CHROMOSOME_I	322000	323000	-1.10444	0.0073057	-1.12511	-0.878626	1.54396	1.52947	1.43314	1.94536
CHROMOSOME_I	323000	324000	-0.878089	-0.23231	-1.30454	-1.17055	0.303966	0.663525	0.282329	0.703258
CHROMOSOME_I	324000	325000	-0.85893	-0.207136	-1.0225	-1.05273	1.35529	1.40228	1.44696	1.80341
CHROMOSOME_I	325000	326000	-1.09446	-0.377594	-1.11193	-0.917069	1.382	1.27628	1.34581	1.70909
CHROMOSOME_I	326000	327000	-0.933954	-0.67256	-1.5042	-1.1809	0.961732	0.841765	0.925599	1.0924
CHROMOSOME_I	327000	328000	-0.875687	-0.985324	-1.05863	-1.16081	1.32046	0.640424	1.18185	1.06669
CHROMOSOME_I	328000	329000	-0.530044	-0.870529	-0.659882	-0.719488	0.928102	0.22112	0.780077	0.836179
CHROMOSOME_I	329000	330000	-0.412079	-0.0545078	-0.633423	-0.587617	0.784893	0.784269	0.798203	0.552981
CHROMOSOME_I	330000	331000	-0.846709	-0.253942	-0.927462	-1.08286	1.28603	0.999135	1.24546	1.2912
CHROMOSOME_I	331000	332000	-0.698167	-0.213196	-0.93835	-0.586921	0.867064	0.626316	0.717836	0.977102
CHROMOSOME_I	332000	333000	-0.972397	-0.402985	-0.900953	-0.41606	0.759152	0.636244	0.912551	0.936007
CHROMOSOME_I	333000	334000	-0.965237	-0.50674	-0.500207	-0.567567	0.614516	0.377114	0.929188	0.916983
CHROMOSOME_I	334000	335000	-0.563419	-1.2029	-0.879425	-1.04122	1.04387	-0.161037	0.883943	0.471735
CHROMOSOME_I	335000	336000	-0.10851	-0.0627138	-0.231032	-0.663	0.918489	0.152051	1.14157	0.706291
CHROMOSOME_I	336000	337000	-0.385568	-0.406234	-1.00996	-0.53955	0.800618	0.239431	0.496609	0.62093
CHROMOSOME_I	337000	338000	-0.232876	-0.144927	-0.603962	-0.330616	0.588068	-0.0198472	0.426071	0.439816
CHROMOSOME_I	338000	339000	0.284495	0.337384	-0.0582695	0.420934	-0.289195	-0.45071	-0.461929	-0.507807
CHROMOSOME_I	339000	340000	-0.0058245	0.0060126	-0.009887	0.0193283	-0.111987	-0.026097	-0.0513479	-0.0284293
CHROMOSOME_I	340000	341000	0.60168	0.741239	0.697128	1.14103	-0.0046764	-0.124081	-0.138295	-0.266285
CHROMOSOME_I	341000	342000	0.807343	0.840829	0.747852	1.50795	-0.324588	-0.425137	0.0248221	-0.161013
CHROMOSOME_I	342000	343000	-0.472331	-0.155177	-0.659081	-0.407446	-0.345133	-0.245729	-0.494551	-0.348206
CHROMOSOME_I	343000	344000	-0.726381	-0.624119	-0.704991	-0.672644	0.238359	0.0698976	0.171353	0.0630092
CHROMOSOME_I	344000	345000	-0.906059	-1.58349	-1.12521	-0.757544	-0.0155223	-0.827377	0.270501	0.0945948
CHROMOSOME_I	345000	346000	-0.810491	-0.131057	-0.911747	-1.00151	0.745858	0.778448	0.883005	0.958323
CHROMOSOME_I	346000	347000	-0.953706	-0.310559	-1.23583	-1.13746	0.783811	0.672776	0.574799	0.925261
CHROMOSOME_I	347000	348000	-0.763211	-0.347735	-0.840655	-0.892478	0.408633	0.245208	0.602121	0.460827
CHROMOSOME_I	348000	349000	-0.693453	-0.340627	-0.873708	-1.02809	0.645559	0.56228	0.637888	0.642721
CHROMOSOME_I	349000	350000	-0.61891	-0.119185	-0.897116	-0.813343	1.31316	1.28571	0.975679	1.27884
CHROMOSOME_I	350000	351000	-0.838392	-0.634459	-0.862244	-1.01566	1.04632	0.875641	1.05408	0.931582
CHROMOSOME_I	351000	352000	-1.31951	-1.11349	-1.20677	-1.31147	0.54361	0.423861	0.72833	0.684847
CHROMOSOME_I	352000	353000	-0.824552	-1.33951	-1.04821	-0.733464	0.884823	0.118624	0.696687	0.733219
CHROMOSOME_I	353000	354000	-0.430097	-0.782072	-1.24852	-0.732656	1.1892	0.504811	0.549821	0.883213
CHROMOSOME_I	354000	355000	-0.479066	-0.4252	-0.946863	-0.6196	0.724586	0.41177	0.322437	0.541011
CHROMOSOME_I	355000	356000	-0.19451	-0.617054	-0.695453	-0.277811	0.788321	0.281918	0.346676	0.520119
CHROMOSOME_I	356000	357000	-0.732085	-0.68196	-0.652922	-0.632853	0.466538	0.582461	0.337906	0.474513
CHROMOSOME_I	357000	358000	-1.03944	-1.06423	-1.33746	-0.840041	0.401312	-0.0339828	0.0589001	0.358215
CHROMOSOME_I	358000	359000	-0.557151	-0.6007	-0.649889	0.0353865	0.657445	0.185436	0.484102	0.381732
CHROMOSOME_I	359000	360000	-0.0313303	-0.0839532	-0.123003	0.71382	-0.019915	-0.0117928	0.0429055	0.143221
CHROMOSOME_I	360000	361000	0.634619	0.475455	0.745448	0.648349	0.956143	0.591548	0.809301	0.567491
CHROMOSOME_I	361000	362000	0.263054	0.22297	0.397565	0.643786	0.658203	0.47428	0.654324	0.39591
CHROMOSOME_I	362000	363000	-0.241792	-0.525838	-0.583232	-0.0570971	0.391587	0.180011	0.335074	0.255339
CHROMOSOME_I	363000	364000	-0.503529	-0.174566	-0.704549	-0.24042	0.65976	0.668262	0.688947	0.837545
CHROMOSOME_I	364000	365000	-0.648098	-0.38236	-0.87194	-0.323076	0.246714	0.345478	0.289151	0.618088
CHROMOSOME_I	365000	366000	-0.623253	-0.0851709	-0.744342	-0.300313	0.713958	0.840484	0.826564	1.23248
CHROMOSOME_I	366000	367000	-0.196798	-0.0447569	-0.329205	-0.163612	0.542573	0.801698	0.7749	0.899246
CHROMOSOME_I	367000	368000	-0.194426	0.0850598	-0.502027	-0.141262	0.8109	0.789883	0.904807	1.04548
CHROMOSOME_I	368000	369000	-0.745897	-0.0541258	-0.595487	-0.266004	0.587154	0.563002	0.727986	0.733126
CHROMOSOME_I	369000	370000	-0.63053	-0.271737	-0.745702	-0.195492	0.406256	0.472642	0.37069	0.744639
CHROMOSOME_I	370000	371000	-0.889545	-0.829698	-0.820099	-0.726357	0.767283	0.226161	0.667512	0.836828
CHROMOSOME_I	371000	372000	-1.05818	-1.1913	-1.27781	-0.970879	0.547271	-0.096313	0.560609	0.307311
CHROMOSOME_I	372000	373000	-0.977587	-1.24803	-0.846375	-1.02815	0.436895	-0.0579427	0.444032	0.455885
CHROMOSOME_I	373000	374000	-0.869711	-0.96772	-1.35127	-1.08428	0.758605	0.169282	0.287652	0.47487
CHROMOSOME_I	374000	375000	-1.16381	-1.44945	-1.5436	-1.38801	0.855361	-0.040435	0.290691	0.532189
CHROMOSOME_I	375000	376000	-0.846248	-1.49054	-1.20403	-1.07283	0.717347	-0.0176642	0.325888	0.565453
CHROMOSOME_I	376000	377000	-0.978837	-1.36299	-1.43424	-1.09445	0.526266	-0.365102	0.481509	0.510076
CHROMOSOME_I	377000	378000	-0.980112	-0.59532	-1.02897	-1.07577	1.11149	0.832598	1.19329	1.08837
CHROMOSOME_I	378000	379000	-0.708752	-0.220749	-1.10778	-1.19527	1.29877	1.04844	1.35553	1.43138
CHROMOSOME_I	379000	380000	-0.857434	0.117966	-0.916424	-0.801327	1.98259	1.5907	1.90955	1.96657
CHROMOSOME_I	380000	381000	-0.898528	0.0883197	-0.930806	-1.12314	1.9637	1.75022	1.87547	2.13185
CHROMOSOME_I	381000	382000	-1.013	0.111393	-0.947438	-0.801027	1.49187	1.38261	1.6868	1.75604
CHROMOSOME_I	382000	383000	-0.791212	0.219432	-0.654039	-1.0157	0.720976	0.717503	0.76322	0.526883
CHROMOSOME_I	383000	384000	-1.06272	-0.375391	-1.2352	-0.942206	1.02479	1.48319	1.20002	1.52029
CHROMOSOME_I	384000	385000	-0.700557	-0.0884494	-1.36055	-0.954742	1.54701	1.37743	1.09815	1.76763
CHROMOSOME_I	385000	386000	-1.16501	-0.803403	-1.36098	-1.18243	0.981159	0.672658	0.917701	1.07443
CHROMOSOME_I	386000	387000	-1.12067	-1.26865	-1.18389	-1.28429	1.2186	0.51936	0.93279	1.04606
CHROMOSOME_I	387000	388000	-1.04522	-1.50583	-1.25546	-1.2735	0.976747	-0.0336847	0.808682	0.561308
CHROMOSOME_I	388000	389000	-1.08525	-1.0759	-1.42597	-1.0707	0.806118	0.433306	0.834202	1.0316
CHROMOSOME_I	389000	390000	-0.719767	-0.740341	-0.967418	-0.701325	0.45834	0.453049	0.7047	0.871388
CHROMOSOME_I	390000	391000	-0.362881	-0.393285	-0.68006	-0.471014	0.853667	0.33757	0.860593	0.948387
CHROMOSOME_I	391000	392000	-0.579051	-0.492014	-0.807107	-0.598456	0.809223	0.121641	0.604159	0.725487
CHROMOSOME_I	392000	393000	-0.524594	0.0159152	-0.376093	-0.0983378	0.862187	0.891391	0.937292	1.09437
CHROMOSOME_I	393000	394000	-0.303918	-0.0155634	-0.478526	-0.155031	0.813238	0.735968	0.796532	1.11103
CHROMOSOME_I	394000	395000	-0.752182	-0.442437	-1.08061	-0.348296	-0.609233	-0.444284	-0.486236	-0.194051
CHROMOSOME_I	395000	396000	-0.593771	-0.413131	-0.643438	-0.269595	-0.804533	-0.761688	-0.991897	-0.998779
CHROMOSOME_I	396000	397000	-0.436907	-0.437914	-0.398721	-0.0595091	-0.806448	-0.683262	-0.794953	-0.909697
CHROMOSOME_I	397000	398000	-0.492502	-0.347478	-0.906667	-0.430947	-0.510185	-0.537241	-0.985838	-0.645314
CHROMOSOME_I	398000	399000	-1.27012	-0.653801	-1.18347	-0.918516	-0.362996	-0.146472	-0.321595	-0.313994
CHROMOSOME_I	399000	400000	-1.05653	-0.998978	-1.22688	-1.0224	0.555512	0.501427	0.43524	0.785631
CHROMOSOME_I	400000	401000	-0.725292	-1.03822	-1.07094	-0.817484	0.550835	-0.0708275	0.656841	0.674728
CHROMOSOME_I	401000	402000	-0.295718	-0.262245	-0.510516	-0.346956	0.59417	0.204759	0.353853	0.307521
CHROMOSOME_I	402000	403000	-0.965387	-0.526622	-0.82809	-0.871745	1.16499	1.07757	1.19743	0.960513
CHROMOSOME_I	403000	404000	-1.15298	-0.897402	-0.925924	-0.806155	0.639962	0.493023	0.931515	0.916713
CHROMOSOME_I	404000	405000	-1.19161	-1.46699	-0.955851	-0.829321	0.50812	-0.126353	0.661745	0.424708
CHROMOSOME_I	405000	406000	-0.771733	-0.857526	-1.02335	-0.878156	0.470381	0.235207	0.50514	0.353345
CHROMOSOME_I	406000	407000	-0.640613	-0.957696	-1.17318	-0.830062	1.11101	0.581574	0.889847	0.880271
CHROMOSOME_I	407000	408000	-1.18138	-1.30784	-1.27111	-0.914933	0.952895	0.175217	0.641399	0.702188
CHROMOSOME_I	408000	409000	-1.10361	-1.78517	-1.38322	-1.17186	0.989778	-0.428869	0.757947	0.478891
CHROMOSOME_I	409000	410000	-1.201	-1.55225	-1.32336	-0.961344	0.692132	-0.173784	0.733402	0.736725
CHROMOSOME_I	410000	411000	-0.807282	-0.705293	-1.27403	-0.74093	1.21398	0.689395	1.00037	1.19334
CHROMOSOME_I	411000	412000	-0.738613	-1.11322	-1.44161	-0.806663	1.40228	0.301798	0.848223	0.942252
CHROMOSOME_I	412000	413000	-1.08021	-0.935658	-0.950383	-0.717729	0.112018	0.0108182	0.463015	0.174995
CHROMOSOME_I	413000	414000	-0.346925	-0.0350245	0.133221	0.494299	-0.192096	-0.235259	0.1003	-0.076427
CHROMOSOME_I	414000	415000	-0.202643	0.003588	0.0482236	-0.102273	-0.500779	-0.328635	-0.250288	-0.40375
CHROMOSOME_I	415000	416000	-0.123042	0.196183	-0.145939	-0.120164	-0.662279	-0.222972	-0.637347	-0.73959
CHROMOSOME_I	416000	417000	0.216769	0.523589	0.0959199	0.157846	-0.733897	-0.114617	-0.766026	-0.769778
CHROMOSOME_I	417000	418000	0.10946	0.159314	0.125936	0.178155	-0.831694	-0.373628	-0.555313	-0.752806
CHROMOSOME_I	418000	419000	0.334662	0.0715693	0.296035	0.274816	-1.06634	-0.614385	-0.831863	-1.00873
CHROMOSOME_I	419000	420000	-0.0848988	0.0157823	0.114617	0.398805	-1.08989	-0.735391	-0.73355	-0.717431
CHROMOSOME_I	420000	421000	-0.224246	-0.0113384	-0.169134	0.054775	-1.16425	-0.812373	-1.11718	-1.25429
CHROMOSOME_I	421000	422000	0.447255	0.3776	0.397953	0.362124	-1.00231	-0.480132	-0.537645	-0.883039
CHROMOSOME_I	422000	423000	0.82648	0.554825	0.672741	0.331612	-0.0810337	-0.305676	-0.498112	-0.719527
CHROMOSOME_I	423000	424000	0.0649439	-0.0727366	-0.199504	0.131661	-1.13065	-0.714144	-1.17021	-1.04839
CHROMOSOME_I	424000	425000	0.356859	0.0823269	0.10095	0.18641	-0.580096	-0.674322	-0.762853	-0.746384
CHROMOSOME_I	425000	426000	-0.0642553	-0.477615	0.0749484	0.0386008	-1.08559	-0.875989	-0.714711	-0.800155
CHROMOSOME_I	426000	427000	0.155063	0.0762894	0.0473124	0.249136	-0.972376	-0.628393	-0.752167	-0.970895
CHROMOSOME_I	427000	428000	0.339958	0.39793	0.260053	0.387583	-0.86934	-0.467254	-1.12653	-1.05212
CHROMOSOME_I	428000	429000	0.346676	0.0771836	0.0605903	0.321808	-1.09097	-0.599349	-0.951968	-1.15789
CHROMOSOME_I	429000	430000	0.312998	0.470379	0.49204	0.461905	-1.08498	-0.253911	-0.556094	-0.854228
CHROMOSOME_I	430000	431000	0.245915	0.444074	0.412437	0.486812	-0.965507	-0.482918	-0.832572	-0.861512
CHROMOSOME_I	431000	432000	0.0007965	-0.110412	-0.291258	0.194044	-0.58633	-0.458416	-0.700255	-0.655495
CHROMOSOME_I	432000	433000	-0.0036267	0.0094948	-0.192605	0.261471	-0.684839	-0.42332	-0.769368	-0.600874
CHROMOSOME_I	433000	434000	0.411303	0.117123	0.438983	0.554592	-0.796584	-0.53168	-0.615779	-0.803316
CHROMOSOME_I	434000	435000	-0.332519	-0.388695	-0.310581	0.0161524	-0.736207	-0.904089	-0.825249	-0.86319
CHROMOSOME_I	435000	436000	-0.101783	-0.415793	-0.239029	0.281801	-0.971813	-0.869384	-0.957421	-0.860622
CHROMOSOME_I	436000	437000	0.0149616	0.115307	-0.146669	0.524005	-0.979685	-0.522121	-0.954565	-0.791483
CHROMOSOME_I	437000	438000	0.0128334	0.172646	-0.0711308	0.310533	-0.902361	-0.722885	-1.03084	-0.89564
CHROMOSOME_I	438000	439000	0.466796	0.433245	0.461733	0.739525	-0.657031	-0.577004	-0.595416	-0.71608
CHROMOSOME_I	439000	440000	0.0738171	0.307757	0.28048	0.672721	-0.81044	-0.436166	-0.752042	-0.750817
CHROMOSOME_I	440000	441000	0.364648	0.142676	0.164198	0.302806	-0.326119	-0.644708	-0.768524	-0.967173
CHROMOSOME_I	441000	442000	0.141674	0.291148	0.151969	0.65499	-1.02369	-0.469492	-0.690033	-0.737938
CHROMOSOME_I	442000	443000	-0.035253	0.151362	0.163632	0.736801	-0.646225	-0.498466	-0.662829	-0.70331
CHROMOSOME_I	443000	444000	-0.61381	-0.283486	-0.568434	-0.307573	-0.338142	-0.128316	-0.377256	-0.533611
CHROMOSOME_I	444000	445000	-1.05493	-0.989472	-1.1308	-0.790293	0.610025	0.570472	0.505433	0.784015
CHROMOSOME_I	445000	446000	-0.933303	-1.15563	-1.00426	-0.579082	0.655122	0.388121	0.462222	0.844455
CHROMOSOME_I	446000	447000	-0.463631	-0.297167	-0.280706	-0.352622	0.763716	0.664765	0.729576	0.849601
CHROMOSOME_I	447000	448000	-0.105909	0.158463	0.0038953	0.880455	0.49151	0.45753	0.273899	0.508675
CHROMOSOME_I	448000	449000	0.392896	0.773628	0.637504	1.38613	0.339073	0.249242	0.0530517	0.170921
CHROMOSOME_I	449000	450000	-0.354316	0.176294	0.317932	0.890036	0.27095	0.123464	0.490424	0.283633
CHROMOSOME_I	450000	451000	-1.06483	-0.607522	-0.989525	-0.563231	0.930121	0.674024	0.884057	1.04883
CHROMOSOME_I	451000	452000	-0.69741	-0.62237	-0.719649	-0.418618	0.795382	0.664905	0.860147	0.997757
CHROMOSOME_I	452000	453000	-0.198149	-0.0112611	-0.334813	0.140444	0.531999	0.333622	0.486559	0.30365
CHROMOSOME_I	453000	454000	-0.0339703	0.122944	-0.198708	0.251501	0.368075	0.246531	-0.0745599	0.218643
CHROMOSOME_I	454000	455000	-0.568795	-0.258809	-0.596476	0.083395	0.358461	0.367693	0.393364	0.376191
CHROMOSOME_I	455000	456000	-0.659897	-0.763995	-0.743715	-0.688238	0.976142	0.532938	0.771453	0.812337
CHROMOSOME_I	456000	457000	-0.663687	-1.09814	-0.688152	-0.659002	1.16974	0.243783	0.828506	0.773317
CHROMOSOME_I	457000	458000	-0.129415	0.189906	-0.221142	0.624022	1.79748	1.42374	1.62162	1.80824
CHROMOSOME_I	458000	459000	-0.10756	0.16811	-0.253679	0.555008	1.31899	1.02193	1.05586	1.17027
CHROMOSOME_I	459000	460000	-0.54448	-0.235921	-0.515243	-0.0730726	1.15892	0.796124	1.27732	0.875002
CHROMOSOME_I	460000	461000	-0.699984	-1.12723	-1.03189	-0.628454	1.00524	0.193178	0.906045	0.835331
CHROMOSOME_I	461000	462000	-1.14008	-0.228385	-0.994937	-0.901817	0.529064	0.762284	0.747877	0.725467
CHROMOSOME_I	462000	463000	-1.11741	-0.0838102	-1.01899	-0.389262	0.818908	0.802176	0.775587	1.14522
CHROMOSOME_I	463000	464000	0.263656	0.459572	0.177686	0.509158	-0.008083	-0.053067	-0.15299	-0.24184
CHROMOSOME_I	464000	465000	0.602455	0.717399	0.804343	0.825194	-0.459472	-0.107013	-0.405078	-0.500475
CHROMOSOME_I	465000	466000	0.122792	0.102346	0.192008	0.268241	-0.839143	-0.527265	-0.739389	-0.754319
CHROMOSOME_I	466000	467000	-0.0448141	0.289324	0.210936	0.378059	-1.10497	-0.414028	-1.04593	-0.964188
CHROMOSOME_I	467000	468000	0.192511	0.189405	-0.0297305	0.374273	-1.1442	-0.651183	-1.16993	-1.03406
CHROMOSOME_I	468000	469000	0.423575	0.207279	0.385133	0.0415748	-0.726546	-0.693195	-0.72738	-1.07519
CHROMOSOME_I	469000	470000	0.0898766	-0.283994	0.0094059	0.353368	-1.19987	-0.924545	-0.895954	-1.0595
CHROMOSOME_I	470000	471000	0.151072	0.213649	0.120261	0.461871	-0.70897	-0.408892	-0.814069	-0.799413
CHROMOSOME_I	471000	472000	-0.0289771	-0.529923	-0.28171	0.012421	-0.660776	-0.96257	-0.67494	-1.05152
CHROMOSOME_I	472000	473000	0.35323	-0.381301	0.0878688	-0.025851	-0.59109	-0.727943	-0.691078	-0.691013
CHROMOSOME_I	473000	474000	-0.178267	-0.847425	-0.0678214	-0.183763	-1.087	-0.883819	-0.804214	-0.723005
CHROMOSOME_I	474000	475000	0.277759	0.395101	0.441017	0.236879	-0.584163	-0.306019	-0.716959	-0.845043
CHROMOSOME_I	475000	476000	0.0537492	-0.13181	0.228496	0.0106707	-1.13582	-0.729043	-0.821781	-1.0192
CHROMOSOME_I	476000	477000	0.608824	0.168399	0.713562	0.902447	-0.946236	-0.898597	-0.785069	-0.869816
CHROMOSOME_I	477000	478000	0.807043	0.804928	0.757134	1.14355	-1.14727	-0.585697	-0.800336	-0.949146
CHROMOSOME_I	478000	479000	0.97318	0.948458	1.17673	1.15813	-0.92433	-0.403392	-0.66413	-0.914083
CHROMOSOME_I	479000	480000	0.691095	0.479761	0.62873	0.721186	-0.869443	-0.413664	-0.803872	-1.02736
CHROMOSOME_I	480000	481000	0.433802	0.555721	0.518619	0.806089	-1.083	-0.441008	-1.05879	-0.844569
CHROMOSOME_I	481000	482000	0.834801	0.557171	0.798817	1.16345	-0.845066	-0.490341	-0.898146	-0.775421
CHROMOSOME_I	482000	483000	0.514002	0.446952	0.714559	0.842493	-1.07911	-0.60902	-0.714799	-1.21039
CHROMOSOME_I	483000	484000	0.250992	0.0135145	0.292197	0.776887	-1.29822	-0.718596	-0.987111	-1.02753
CHROMOSOME_I	484000	485000	0.742418	0.696276	1.3502	0.840014	-0.711286	-0.475935	-0.34707	-0.740147
CHROMOSOME_I	485000	486000	0.69107	0.699838	0.491649	0.882405	-0.979138	-0.523282	-0.982171	-0.945963
CHROMOSOME_I	486000	487000	0.994702	0.64667	1.17841	1.47012	-0.929257	-0.581637	-0.577484	-1.03977
CHROMOSOME_I	487000	488000	-0.0845143	-0.0815047	0.108301	0.557824	-1.14032	-0.52456	-1.00786	-0.75852
CHROMOSOME_I	488000	489000	-0.919104	-0.394122	-0.698682	-0.698621	-0.0551559	0.52003	0.271236	0.397438
CHROMOSOME_I	489000	490000	-0.910908	-0.590348	-0.890366	-0.520467	0.567279	0.779761	0.756754	1.02534
CHROMOSOME_I	490000	491000	0.145722	0.40673	0.134921	0.506564	-0.140093	0.116415	-0.304453	-0.242181
CHROMOSOME_I	491000	492000	1.09215	0.878759	0.990455	1.26046	0.0458065	-0.142072	-0.39575	-0.393623
CHROMOSOME_I	492000	493000	1.37748	0.944661	1.19855	1.21367	0.0860447	-0.0949251	-0.330497	-0.104447
CHROMOSOME_I	493000	494000	1.12621	0.753761	1.08787	1.28923	-0.221319	-0.051063	-0.248109	-0.296902
CHROMOSOME_I	494000	495000	0.890569	0.839132	1.03615	1.5447	-0.449941	-0.202003	-0.432113	-0.113411
CHROMOSOME_I	495000	496000	0.941584	0.735988	1.22016	1.72637	-0.852793	-0.43691	-0.747073	-0.652723
CHROMOSOME_I	496000	497000	0.119626	0.160172	0.399877	0.765776	-0.738468	-0.350436	-0.702662	-0.545539
CHROMOSOME_I	497000	498000	-0.431443	-0.570827	-0.328437	0.212288	-0.470488	-0.370862	-0.255014	0.0892368
CHROMOSOME_I	498000	499000	-0.295426	-0.601284	-0.462358	-0.0195861	0.145783	-0.171707	-0.0374331	0.139355
CHROMOSOME_I	499000	500000	-0.942434	-1.05624	-0.883066	-0.730574	-0.18	-0.415746	-0.0378594	0.0831827
CHROMOSOME_I	500000	501000	-0.444878	-0.663941	-0.42408	-0.248771	-0.167968	-0.358081	0.0279572	-0.133554
CHROMOSOME_I	501000	502000	-0.0678751	-0.390614	-0.423261	0.188906	0.0082058	-0.265685	-0.243441	0.111411
CHROMOSOME_I	502000	503000	-0.100625	0.064981	0.319776	0.83495	-0.273059	-0.214896	0.0456632	0.120809
CHROMOSOME_I	503000	504000	-0.45461	-0.28681	-0.298285	-0.368584	0.0395269	0.174291	0.162572	0.224724
CHROMOSOME_I	504000	505000	0.173586	0.229173	-0.235035	-0.100294	0.327194	0.349043	0.155608	0.390111
CHROMOSOME_I	505000	506000	-0.347368	0.038426	-0.514838	0.0052202	0.197265	0.329514	0.246159	0.748931
CHROMOSOME_I	506000	507000	-0.495942	0.206728	-0.378397	-0.404747	0.262418	0.401062	0.475069	0.459383
CHROMOSOME_I	507000	508000	-0.162304	0.36603	-0.343924	-0.389605	1.13974	1.09337	1.06439	1.1745
CHROMOSOME_I	508000	509000	-0.286821	0.425399	-0.329723	-0.532037	1.2049	1.18905	1.09372	1.27525
CHROMOSOME_I	509000	510000	-0.361042	0.140087	-0.325065	-0.601969	0.277898	0.605052	0.821647	0.424209
CHROMOSOME_I	510000	511000	-0.666611	-0.232245	-0.540426	-0.478442	0.0238774	0.100461	0.332607	0.069433
CHROMOSOME_I	511000	512000	-0.895195	-0.0922256	-0.55347	-0.6937	0.848932	0.83876	1.1077	1.02928
CHROMOSOME_I	512000	513000	-0.600085	0.0164393	-0.661869	-0.52317	1.49703	1.24582	1.3011	1.47855
CHROMOSOME_I	513000	514000	-0.850526	0.143009	-0.666556	-0.778387	1.75631	1.31744	1.85741	1.8148
CHROMOSOME_I	514000	515000	-0.916699	-0.284541	-1.06534	-0.724955	0.957509	0.70861	0.983269	1.29062
CHROMOSOME_I	515000	516000	-1.03792	-0.573956	-1.08904	-0.498492	0.675045	0.409076	0.673734	0.73343
CHROMOSOME_I	516000	517000	-0.872334	-0.163033	-0.743283	-0.0141806	0.287666	0.369192	0.392041	0.46886
CHROMOSOME_I	517000	518000	-0.925526	-0.555529	-0.992751	-0.405999	-0.189688	0.0926342	-0.208349	0.0736534
CHROMOSOME_I	518000	519000	-0.841381	-0.289398	-0.401853	0.0401067	-0.033543	0.227815	0.169473	0.12945
CHROMOSOME_I	519000	520000	-0.750608	-0.359596	-0.667495	-0.411994	-0.23246	-0.027464	0.129154	0.055404
CHROMOSOME_I	520000	521000	-0.0454293	-0.176098	0.122784	0.379278	-0.89643	-0.547225	-0.504385	-0.690638
CHROMOSOME_I	521000	522000	0.367329	0.402748	0.64837	0.66506	-0.659195	-0.546782	-0.784424	-0.804469
CHROMOSOME_I	522000	523000	0.63372	0.302302	0.554477	0.45294	-0.385798	-0.470323	-0.640545	-1.01785
CHROMOSOME_I	523000	524000	-0.364405	-0.417089	-0.0761733	-0.161223	-1.06627	-0.871757	-0.81743	-0.937482
CHROMOSOME_I	524000	525000	0.22956	0.146577	0.469524	0.349604	-0.877873	-0.448385	-0.59621	-0.730082
CHROMOSOME_I	525000	526000	0.360345	0.294424	0.48208	0.557959	-0.819247	-0.601816	-0.919542	-0.902024
CHROMOSOME_I	526000	527000	0.199543	0.5124	0.266638	0.4659	-0.895283	-0.57421	-0.841104	-1.13171
CHROMOSOME_I	527000	528000	1.31106	0.994195	1.47727	1.39363	-0.475848	-0.322841	-0.639741	-0.885168
CHROMOSOME_I	528000	529000	1.22523	0.87595	1.06279	1.50332	-0.890065	-0.521444	-0.96206	-0.685319
CHROMOSOME_I	529000	530000	1.17281	1.34127	1.20914	1.75491	-0.64804	-0.194634	-0.794581	-0.638112
CHROMOSOME_I	530000	531000	1.03313	1.13196	1.28431	1.69572	-0.721433	-0.466483	-0.728827	-0.948095
CHROMOSOME_I	531000	532000	0.922024	0.816408	1.21495	1.33797	-0.431653	-0.280915	-0.567656	-0.90227
CHROMOSOME_I	532000	533000	0.840148	0.871476	1.09274	1.38416	-0.338746	-0.269973	-0.467898	-0.727512
CHROMOSOME_I	533000	534000	-0.0550088	-0.0450816	-0.143309	0.526906	-0.608756	-0.654626	-0.83549	-0.859245
CHROMOSOME_I	534000	535000	-0.788536	0.0855323	-0.815779	-1.04343	0.0684623	0.555561	0.0957528	0.343114
CHROMOSOME_I	535000	536000	-0.859087	-0.421375	-1.26105	-0.821495	0.504977	0.486974	0.537908	0.822083
CHROMOSOME_I	536000	537000	-0.545185	0.220379	-0.668332	-0.746584	1.20605	1.12252	1.35507	1.34974
CHROMOSOME_I	537000	538000	-1.04186	-0.0704338	-0.988409	-1.07811	1.24277	1.15955	1.14687	1.2759
CHROMOSOME_I	538000	539000	-0.856502	-0.19855	-1.2204	-0.841468	1.47521	1.18698	1.28412	1.57273
CHROMOSOME_I	539000	540000	-1.01815	-0.322177	-1.19602	-0.730254	1.37468	1.45948	1.56489	1.73175
CHROMOSOME_I	540000	541000	-0.796569	-0.205048	-1.01435	-0.861774	1.81205	1.55026	1.59403	1.86178
CHROMOSOME_I	541000	542000	-0.997391	-0.115744	-0.924946	-0.68673	1.21724	1.12341	1.50426	1.55977
CHROMOSOME_I	542000	543000	-0.629548	-0.175519	-0.409624	-0.450254	0.012131	0.298074	0.129135	0.305257
CHROMOSOME_I	543000	544000	-0.26894	-0.182913	-0.301069	0.276015	-0.790216	-0.710098	-0.936728	-0.867682
CHROMOSOME_I	544000	545000	0.031771	0.200824	0.13369	0.0910154	-0.728672	-0.440415	-0.540395	-1.13859
CHROMOSOME_I	545000	546000	-0.0800202	-0.323272	-0.142214	-0.110692	-0.733553	-0.846768	-0.857596	-0.862811
CHROMOSOME_I	546000	547000	-0.484513	-0.550605	-0.331332	-0.22862	-0.928335	-0.808113	-1.12843	-0.967714
CHROMOSOME_I	547000	548000	-0.535557	-0.364417	-0.0490206	-0.611818	-1.26672	-0.774214	-0.705065	-1.19436
CHROMOSOME_I	548000	549000	-0.615343	-0.713751	-0.556732	-0.516633	-1.46028	-0.937796	-1.28221	-1.12106
CHROMOSOME_I	549000	550000	-0.613812	-0.0976789	0.0298081	-0.206781	-1.11683	-0.611118	-0.64931	-1.19136
CHROMOSOME_I	550000	551000	0.0926203	0.189652	0.145869	0.0375146	-0.656189	-0.331568	-0.436794	-0.729356
CHROMOSOME_I	551000	552000	-0.054279	-0.259246	-0.148646	0.191955	-0.175339	0.102632	0.101323	0.0284053
CHROMOSOME_I	552000	553000	0.0064907	0.295532	0.0141444	-0.0195612	0.561758	0.798106	0.38497	0.611738
CHROMOSOME_I	553000	554000	0.105428	0.277716	0.499963	0.321274	0.757462	0.730793	0.792605	0.802402
CHROMOSOME_I	554000	555000	-0.0898731	0.01162	0.11792	0.0287774	0.539318	0.480256	0.455198	0.419588
CHROMOSOME_I	555000	556000	0.442482	0.268846	0.699495	0.273094	0.951068	0.723031	0.774542	0.693849
CHROMOSOME_I	556000	557000	0.138954	0.162092	0.0681231	0.0482385	-0.322769	-0.146352	-0.437441	-0.413232
CHROMOSOME_I	557000	558000	0.0731635	-0.138824	-0.0275857	-0.108498	-0.865281	-0.724663	-0.742488	-1.03227
CHROMOSOME_I	558000	559000	0.176591	-0.114876	0.0365105	-0.110123	-0.825328	-0.771365	-0.625355	-1.02519
CHROMOSOME_I	559000	560000	0.0944015	-0.012452	0.044962	-0.206221	-0.544447	-0.361162	-0.36953	-0.664972
CHROMOSOME_I	560000	561000	-0.30587	-1.06629	-0.465987	-0.42949	-1.29443	-1.33447	-1.10675	-1.0225
CHROMOSOME_I	561000	562000	-0.0319939	-0.146224	-0.0017461	-0.147064	-1.09347	-0.603216	-0.882864	-1.02222
CHROMOSOME_I	562000	563000	0.244737	0.0364401	0.430225	0.0566599	-0.956747	-0.550239	-0.791833	-1.04017
CHROMOSOME_I	563000	564000	0.37522	0.703252	0.685604	0.55704	-0.900485	-0.293366	-0.82187	-0.901039
CHROMOSOME_I	564000	565000	0.308594	0.250803	0.704604	0.908225	-1.13897	-0.774539	-0.873856	-0.994804
CHROMOSOME_I	565000	566000	0.915686	0.567878	0.918522	1.37699	-0.815419	-0.823292	-0.912906	-0.823385
CHROMOSOME_I	566000	567000	0.582373	0.338014	0.503294	0.496605	-0.712313	-0.657219	-0.88613	-0.993284
CHROMOSOME_I	567000	568000	0.227683	-0.102585	0.0904346	0.0936261	-1.06142	-0.744496	-1.02754	-0.871081
CHROMOSOME_I	568000	569000	-0.0690282	-0.682608	-0.0464556	-0.0947042	-1.16958	-1.04878	-1.09917	-0.809998
CHROMOSOME_I	569000	570000	-0.0573709	-0.387064	0.146414	-0.207521	-0.899588	-0.833638	-0.998931	-0.882191
CHROMOSOME_I	570000	571000	-0.0660743	-0.114013	0.114139	0.261966	-1.14714	-0.735729	-0.985901	-0.603087
CHROMOSOME_I	571000	572000	0.264859	0.405111	0.434663	0.713696	-0.713151	-0.576983	-1.08176	-0.866275
CHROMOSOME_I	572000	573000	0.849691	0.546115	0.968366	0.950855	-0.721761	-0.517235	-0.815178	-0.905465
CHROMOSOME_I	573000	574000	0.820334	0.740072	0.88335	1.18601	-0.649278	-0.429008	-1.11069	-1.15077
CHROMOSOME_I	574000	575000	1.36097	1.28583	1.64433	1.62104	-0.841873	-0.463014	-0.824056	-1.00314
CHROMOSOME_I	575000	576000	0.694586	0.705414	0.916019	1.02697	-0.990607	-0.512686	-0.851808	-0.954917
CHROMOSOME_I	576000	577000	0.227579	0.583708	0.59066	0.799528	-1.13918	-0.520383	-0.80348	-0.956016
CHROMOSOME_I	577000	578000	0.481892	0.287241	0.43742	0.1218	-0.933201	-0.435508	-0.85822	-0.926426
CHROMOSOME_I	578000	579000	-0.0723693	-0.06853	0.195017	-0.192729	-0.84768	-0.62321	-0.885468	-1.17317
CHROMOSOME_I	579000	580000	-0.108427	-0.0722268	-0.0452554	-0.367175	-1.08892	-0.517602	-0.848771	-1.00428
CHROMOSOME_I	580000	581000	-0.211803	-0.448623	-0.161035	-0.255007	-0.946605	-0.662171	-0.759054	-0.875688
CHROMOSOME_I	581000	582000	-0.0155965	-0.447429	-0.219316	-0.122236	-0.847172	-0.804619	-1.06624	-0.841364
CHROMOSOME_I	582000	583000	0.384798	0.0780159	0.409396	0.324731	-0.747703	-0.640231	-0.76428	-0.851033
CHROMOSOME_I	583000	584000	0.272384	0.120297	0.383553	0.256007	-0.830747	-0.502126	-0.556518	-0.700352
CHROMOSOME_I	584000	585000	0.191626	-0.327747	0.284244	0.566929	-0.930924	-0.884674	-0.747146	-0.794049
CHROMOSOME_I	585000	586000	0.500908	0.300761	0.430557	0.405774	-0.90456	-0.486037	-0.75736	-0.626362
CHROMOSOME_I	586000	587000	0.452793	0.540249	0.568647	0.211967	-0.0839072	0.0228794	-0.354026	-0.773297
CHROMOSOME_I	587000	588000	0.390101	0.0247817	0.116402	-0.0223127	-0.560628	-0.529802	-0.584788	-0.690941
CHROMOSOME_I	588000	589000	0.192448	-0.0780405	0.360454	-0.171922	-0.4665	-0.638946	-0.369161	-1.01678
CHROMOSOME_I	589000	590000	-0.117145	-0.548104	-0.0503992	-0.451197	-0.824274	-0.802549	-0.878437	-1.08457
CHROMOSOME_I	590000	591000	0.0776564	0.0266927	0.167858	0.0542658	-0.830634	-0.52688	-0.914528	-0.961314
CHROMOSOME_I	591000	592000	0.533862	0.3934	0.69572	0.571476	-0.552009	-0.309136	-0.592787	-0.80195
CHROMOSOME_I	592000	593000	0.635373	0.635022	1.07889	1.0633	-0.470378	-0.498981	-0.516872	-0.649861
CHROMOSOME_I	593000	594000	0.356874	0.254388	0.793297	0.631406	-0.700581	-0.546758	-0.603333	-0.624919
CHROMOSOME_I	594000	595000	0.56282	0.226292	0.49103	0.202411	-0.591828	-0.112069	-0.641836	-0.839856
CHROMOSOME_I	595000	596000	0.744726	0.895235	0.678346	0.719563	-0.0175941	0.0665756	-0.446157	-0.275556
CHROMOSOME_I	596000	597000	0.864284	0.79742	0.853956	1.01381	-0.149289	-0.334923	-0.562154	-0.446507
CHROMOSOME_I	597000	598000	0.519399	0.401072	0.957997	0.782225	-0.889613	-0.503207	-0.481959	-1.03751
CHROMOSOME_I	598000	599000	0.245898	0.369957	0.399332	0.396198	-0.570801	-0.0805157	-0.3043	-0.535373
CHROMOSOME_I	599000	600000	0.274686	0.110868	0.143511	0.101093	0.104226	0.0109025	-0.187451	-0.166344
CHROMOSOME_I	600000	601000	-0.0117737	0.0103453	0.010734	0.0115015	-0.0236504	0	0.0015809	0
CHROMOSOME_I	601000	602000	0.374978	0.557849	0.313852	0.662866	-0.158238	0.0543232	-0.380744	-0.416204
CHROMOSOME_I	602000	603000	-0.047158	-0.338709	-0.197904	-0.102807	-1.20089	-0.750884	-1.08869	-1.15629
CHROMOSOME_I	603000	604000	0.543055	0.227652	0.649288	0.23892	-0.271706	-0.383393	-0.271361	-0.68941
CHROMOSOME_I	604000	605000	0.470611	0.318397	0.571899	0.194629	-0.416531	-0.506911	-0.344217	-0.781168
CHROMOSOME_I	605000	606000	0.205228	0.195276	0.31759	0.507887	-1.00311	-0.547604	-1.04763	-0.952604
CHROMOSOME_I	606000	607000	0.331048	0.2026	0.449373	0.53482	-0.705747	-0.660441	-0.551716	-0.87464
CHROMOSOME_I	607000	608000	0.481223	0.208485	0.345029	0.470202	-0.841572	-0.534604	-0.837998	-0.982348
CHROMOSOME_I	608000	609000	-0.165516	-0.375483	-0.0140152	0.133181	-1.30835	-1.02122	-1.13249	-1.16166
CHROMOSOME_I	609000	610000	0.36694	0.153176	0.124963	-0.327294	-0.724784	-0.506557	-0.684666	-0.855576
CHROMOSOME_I	610000	611000	0.225502	0.159828	0.220843	-0.0668689	-0.237477	-0.129617	-0.231015	-0.324307
CHROMOSOME_I	611000	612000	0.248726	-0.374737	0.0447706	0.0242607	-0.84576	-0.800058	-0.83712	-0.898333
CHROMOSOME_I	612000	613000	0.544968	-0.0497611	0.674678	0.471164	-1.05995	-0.893496	-1.00592	-1.14588
CHROMOSOME_I	613000	614000	0.131082	-0.0700907	0.424801	0.471469	-0.847659	-0.72751	-0.823635	-1.01071
CHROMOSOME_I	614000	615000	0.435169	-0.122875	0.487141	0.751257	-0.356843	-0.406425	-0.328	-0.408995
CHROMOSOME_I	615000	616000	-0.0427489	-0.225305	-0.0653471	0.37632	-0.305311	-0.131162	-0.395325	-0.11539
CHROMOSOME_I	616000	617000	-0.0396202	-0.453223	0.0175969	0.487942	-0.583005	-0.557098	-0.706166	-0.564527
CHROMOSOME_I	617000	618000	-0.0630172	-0.400778	-0.284135	0.770173	-0.609048	-0.365137	-0.839929	-0.708693
CHROMOSOME_I	618000	619000	0.651097	0.712188	1.07408	1.45883	0.0439941	0.369392	-0.0673951	-0.18133
CHROMOSOME_I	619000	620000	0.688396	0.625098	0.712647	1.14405	0.41223	0.28177	-0.177418	-0.104476
CHROMOSOME_I	620000	621000	0.586476	0.666344	0.95165	1.25247	0.374243	0.226352	-0.0120409	0.189093
CHROMOSOME_I	621000	622000	0.278957	0.292338	0.462257	1.08307	0.27668	0.161148	-0.280304	-0.0341831
CHROMOSOME_I	622000	623000	-0.013868	-0.290619	0.216009	0.80986	0.101706	0.043535	-0.317192	0.256657
CHROMOSOME_I	623000	624000	-0.544918	-1.52648	-0.599671	-0.197223	-0.0616692	-0.674333	-0.0226099	0.147093
CHROMOSOME_I	624000	625000	-0.889064	-1.87342	-1.13669	-0.608081	-0.079214	-0.612133	-0.0481877	0.154674
CHROMOSOME_I	625000	626000	-1.01742	-1.32028	-0.855889	-0.59914	-0.132249	-0.134571	-0.0080044	0.322781
CHROMOSOME_I	626000	627000	-0.919077	-1.18394	-1.23219	-0.889507	-0.419597	-0.14587	-0.184282	-0.246704
CHROMOSOME_I	627000	628000	-1.1577	-0.793873	-0.548321	-1.07043	-0.15318	-0.0999426	0.301671	0.0412589
CHROMOSOME_I	628000	629000	-0.870268	-0.872984	-0.968424	-0.536574	-0.193955	-0.295092	-0.158104	-0.152177
CHROMOSOME_I	629000	630000	-0.852987	-0.716343	-1.02645	-0.493841	-0.0914714	-0.0203487	-0.100438	-0.135075
CHROMOSOME_I	630000	631000	-0.54398	-0.203606	-0.705097	-0.0874628	-0.217011	0.207606	-0.100114	0.170542
CHROMOSOME_I	631000	632000	-0.878964	-0.551851	-1.14369	-0.480507	0.585104	0.701424	0.364457	0.840638
CHROMOSOME_I	632000	633000	-0.97267	-0.838825	-1.15315	-0.640616	0.471825	0.428754	0.493169	0.928751
CHROMOSOME_I	633000	634000	-0.485849	-0.366354	-0.286673	-0.0742222	0.686226	0.531124	1.11145	0.950607
CHROMOSOME_I	634000	635000	-0.43076	-0.0471751	-0.245497	0.490337	1.56078	1.04984	1.58238	1.83437
CHROMOSOME_I	635000	636000	-0.903193	-0.571747	-0.864738	-0.485731	0.589489	0.608232	0.599972	0.611877
CHROMOSOME_I	636000	637000	-0.982999	-0.335438	-0.895947	-1.05038	0.11938	0.654044	0.450198	0.460035
CHROMOSOME_I	637000	638000	-0.790642	-0.267537	-0.9031	-0.714996	1.03364	1.22271	1.11533	1.11208
CHROMOSOME_I	638000	639000	-0.375131	0.0407504	-0.0961865	-0.213828	-0.315472	0.0217217	-0.0486989	-0.416156
CHROMOSOME_I	639000	640000	0.666136	0.233754	0.793114	1.17708	-0.82081	-0.787497	-0.689391	-0.726549
CHROMOSOME_I	640000	641000	0.59003	0.579541	0.772477	1.20803	-1.20371	-0.612615	-0.892513	-0.89358
CHROMOSOME_I	641000	642000	0.337578	0.407979	0.734786	0.997293	-1.12406	-0.701214	-0.784991	-0.742166
CHROMOSOME_I	642000	643000	0.0868841	-0.168377	0.353905	0.199163	-1.12712	-0.752219	-0.861777	-1.19917
CHROMOSOME_I	643000	644000	0.481639	-0.0682876	0.3284	0.21835	-1.17001	-0.910158	-1.007	-1.23561
CHROMOSOME_I	644000	645000	0.983723	0.609852	1.0082	1.1671	-1.1491	-0.784357	-0.885808	-1.13037
CHROMOSOME_I	645000	646000	0.924457	0.636238	0.888911	1.5428	-1.07839	-0.714623	-1.17841	-1.16738
CHROMOSOME_I	646000	647000	0.774157	0.651282	1.00891	1.53917	-1.13953	-0.80898	-1.03501	-1.21185
CHROMOSOME_I	647000	648000	0.336433	0.273428	0.428264	1.02885	-0.750315	-0.720257	-1.01914	-0.847704
CHROMOSOME_I	648000	649000	0.473011	-0.0038096	0.716661	1.17565	-1.12746	-0.904474	-0.834234	-0.833446
CHROMOSOME_I	649000	650000	-0.0856258	-0.263537	-0.154622	0.461726	-0.931716	-0.641088	-1.17933	-0.7346
CHROMOSOME_I	650000	651000	-0.188776	-0.0410773	0.0560511	-0.0042738	-0.446619	-0.0647324	-0.230039	-0.132717
CHROMOSOME_I	651000	652000	-0.211534	-0.0162376	-0.0508952	0.306205	-0.585966	-0.355376	-0.389665	-0.398728
CHROMOSOME_I	652000	653000	0.136466	-0.308539	0.14435	0.567292	-0.52571	-0.640051	-0.800771	-0.714482
CHROMOSOME_I	653000	654000	-0.509926	-0.381123	-0.196201	0.256003	-0.728219	-0.47913	-0.585217	-0.407026
CHROMOSOME_I	654000	655000	-0.289362	-0.115718	-0.667841	-0.617992	1.66446	0.900542	1.10861	1.22832
CHROMOSOME_I	655000	656000	-0.958942	-0.646875	-1.10191	-0.556658	0.683924	0.587666	0.579763	0.888308
CHROMOSOME_I	656000	657000	-0.675772	-0.970086	-0.95513	-0.633013	0.835418	0.269544	0.799514	0.764504
CHROMOSOME_I	657000	658000	-0.807995	-2.07005	-1.40389	-1.24298	0.735507	-0.445167	0.329405	0.0709435
CHROMOSOME_I	658000	659000	-1.31581	-1.28817	-1.12575	-0.704565	0.684904	0.0807241	0.920241	0.979309
CHROMOSOME_I	659000	660000	-1.00038	-1.11452	-0.968082	-0.731604	0.611882	-0.101175	0.416059	0.434145
CHROMOSOME_I	660000	661000	-1.10759	-1.22693	-1.10903	-0.710744	0.507321	-0.0970782	0.496387	0.535914
CHROMOSOME_I	661000	662000	-0.777861	-0.676696	-0.784536	-0.277546	0.908635	0.269915	0.70534	0.870721
CHROMOSOME_I	662000	663000	-0.845993	-1.2923	-0.953353	-0.376652	0.388947	-0.279872	0.278923	0.515532
CHROMOSOME_I	663000	664000	-0.690193	0.150417	-0.437684	0.0233762	0.150973	0.486972	0.467462	0.447856
CHROMOSOME_I	664000	665000	0.979174	0.725719	0.893537	1.35104	-0.560556	-0.438924	-0.74017	-0.70538
CHROMOSOME_I	665000	666000	0.869373	0.280527	0.915519	1.33688	-0.80768	-0.985609	-0.968725	-0.892054
CHROMOSOME_I	666000	667000	0.91025	0.70702	1.02891	1.44788	-0.914319	-0.794195	-1.15473	-1.01195
CHROMOSOME_I	667000	668000	0.552678	0.283942	0.886021	0.701259	-1.07818	-0.908615	-0.715061	-1.17521
CHROMOSOME_I	668000	669000	-0.284879	-0.698981	0.071915	-0.128219	-1.19526	-1.24559	-1.00249	-1.32198
CHROMOSOME_I	669000	670000	0.509721	-0.63311	0.291477	0.152492	-0.961367	-1.11733	-0.887237	-1.05388
CHROMOSOME_I	670000	671000	0.1602	-0.791601	-0.134764	0.0812077	-1.10121	-1.25759	-1.11008	-0.980243
CHROMOSOME_I	671000	672000	0.264808	-0.646607	-0.177189	0.166238	-1.19389	-1.31769	-1.47793	-1.20924
CHROMOSOME_I	672000	673000	0.247675	0.111245	0.18747	0.444711	-1.08803	-0.748587	-0.988978	-1.00574
CHROMOSOME_I	673000	674000	0.115415	-0.931688	-0.182898	-0.260735	-1.01119	-1.34088	-1.22203	-1.15693
CHROMOSOME_I	674000	675000	0.0424888	-0.215555	0.232468	0.33052	-1.04882	-0.68916	-0.601629	-0.613513
CHROMOSOME_I	675000	676000	0.215051	-0.274144	0.210981	0.174752	-1.09767	-0.835004	-1.06804	-1.07168
CHROMOSOME_I	676000	677000	0.282588	0.0174013	0.515328	0.40232	-0.434932	-0.103886	-0.147266	-0.258289
CHROMOSOME_I	677000	678000	-0.151757	-0.127564	0.183485	0.163175	-0.60562	-0.343674	-0.27148	-0.366119
CHROMOSOME_I	678000	679000	0.211732	0.219293	0.376217	0.30329	-0.280035	-0.154439	0.0326375	-0.271754
CHROMOSOME_I	679000	680000	-0.0993044	0.0882592	0.224813	0.302782	-0.937262	-0.400463	-0.581209	-0.788242
CHROMOSOME_I	680000	681000	-0.431818	-0.661354	-0.231131	0.330649	-1.19115	-1.20973	-1.30351	-0.939308
CHROMOSOME_I	681000	682000	0.0576921	-0.312107	0.323159	0.493377	-1.14078	-0.730934	-0.600151	-0.915244
CHROMOSOME_I	682000	683000	0.422748	-0.160971	0.318966	0.383922	-0.605986	-0.671797	-0.610085	-1.0572
CHROMOSOME_I	683000	684000	0.410549	0.219547	0.555401	0.66621	-1.07114	-0.65168	-0.86334	-0.9817
CHROMOSOME_I	684000	685000	0.316184	-0.0604987	0.196161	0.534374	-0.776582	-0.679611	-0.914358	-0.943228
CHROMOSOME_I	685000	686000	0.718593	0.556462	0.726317	0.74488	-0.557631	-0.359242	-0.64578	-0.900892
CHROMOSOME_I	686000	687000	0.594315	0.749006	1.01246	0.946602	-0.950625	-0.427514	-0.725307	-0.938647
CHROMOSOME_I	687000	688000	0.276702	-0.221769	0.334556	0.257887	-1.2802	-1.18962	-0.91482	-1.2335
CHROMOSOME_I	688000	689000	0.189074	-0.0112226	0.43454	0.325326	-1.18651	-0.656413	-0.845859	-1.13949
CHROMOSOME_I	689000	690000	0.6922	0.436446	0.779909	0.855372	-0.957107	-0.815915	-0.931707	-1.04123
CHROMOSOME_I	690000	691000	0.919051	0.75363	0.880785	1.19363	-0.558521	-0.348411	-0.528527	-0.618103
CHROMOSOME_I	691000	692000	0.895465	0.327209	0.588431	1.08187	0.18146	-0.129596	-0.0220889	0.0082962
CHROMOSOME_I	692000	693000	-0.685458	-0.0955183	-0.314437	0.258686	0.392441	0.321205	0.428215	0.774295
CHROMOSOME_I	693000	694000	-0.471838	-0.322355	-0.480492	-0.350649	0.457166	0.543161	0.763702	0.827936
CHROMOSOME_I	694000	695000	-0.804048	-0.746018	-0.792035	-0.449293	0.611054	0.102968	0.569581	0.455209
CHROMOSOME_I	695000	696000	-0.777646	-0.497034	-0.743825	-0.28897	0.364237	0.320092	0.461331	0.588504
CHROMOSOME_I	696000	697000	-0.934746	-0.518069	-0.954395	-0.213144	0.440034	0.226565	0.552012	0.933334
CHROMOSOME_I	697000	698000	-0.922464	-0.842838	-0.962146	-0.687067	0.418992	0.417592	0.495729	0.679113
CHROMOSOME_I	698000	699000	-0.806145	-0.894579	-0.857692	-0.382059	0.35933	0.026248	0.38458	0.597324
CHROMOSOME_I	699000	700000	-0.333526	-0.606428	-0.411389	-0.409847	-0.0071941	-0.180297	0.109478	-0.0008294
CHROMOSOME_I	700000	701000	-0.770686	-0.578505	-1.13109	-0.20556	0.314318	0.346194	0.186773	0.608356
CHROMOSOME_I	701000	702000	-0.878385	-0.819652	-0.9346	-0.0832025	0.586635	-0.0882964	0.377492	0.522192
CHROMOSOME_I	702000	703000	0.252778	0.795137	0.359921	1.12159	0.947985	0.752751	0.972343	1.25772
CHROMOSOME_I	703000	704000	0.273953	0.720916	0.515271	1.35121	1.17358	0.841425	1.34933	1.67026
CHROMOSOME_I	704000	705000	-0.419039	-0.117236	-0.369044	0.314697	1.01715	0.565594	1.01225	0.976575
CHROMOSOME_I	705000	706000	-0.675475	-0.496872	-0.915711	-0.0555152	0.576688	0.34164	0.56955	0.881229
CHROMOSOME_I	706000	707000	-0.557271	-0.232004	-0.844463	-0.18335	0.852202	0.667444	0.981976	0.958657
CHROMOSOME_I	707000	708000	-0.994054	-0.670433	-1.02621	-0.577522	0.51008	0.292717	0.477092	0.536862
CHROMOSOME_I	708000	709000	-1.01246	-0.910869	-1.10059	-0.801591	0.625449	0.382125	0.499276	0.915128
CHROMOSOME_I	709000	710000	-0.87441	-0.68028	-1.02664	-1.07838	0.854821	0.402026	0.634427	0.750383
CHROMOSOME_I	710000	711000	-0.851505	-0.607016	-0.985366	-0.602615	1.1032	0.408222	0.933593	0.852889
CHROMOSOME_I	711000	712000	-1.08312	-0.898437	-1.2213	-0.860634	0.653515	0.192759	0.893675	0.727193
CHROMOSOME_I	712000	713000	-0.851694	-0.340612	-0.961531	-0.789143	0.698658	0.600804	0.763578	0.863696
CHROMOSOME_I	713000	714000	-0.839787	-0.561065	-0.935929	-0.700932	0.848738	0.516584	0.893144	1.03139
CHROMOSOME_I	714000	715000	-0.67745	-0.341323	-1.05602	-0.308463	-0.0594451	0.0681683	0.157934	0.408866
CHROMOSOME_I	715000	716000	-0.482507	-0.394588	-1.13194	-0.56196	0.552381	0.349213	0.393601	0.770604
CHROMOSOME_I	716000	717000	-0.524951	-0.30551	-1.06286	-1.02044	-0.199788	0.0583282	-0.258151	-0.29072
CHROMOSOME_I	717000	718000	-0.505268	-0.141746	-0.967009	-0.494707	-0.389513	0.0739024	-0.277435	-0.234472
CHROMOSOME_I	718000	719000	-0.297349	0.292698	-0.570205	-0.0288152	0.496718	0.781608	0.538443	0.886992
CHROMOSOME_I	719000	720000	-0.854808	-0.0237565	-1.01931	-0.849234	0.228907	0.616933	0.255313	0.356568
CHROMOSOME_I	720000	721000	-0.380396	0.350353	-0.519295	-0.456742	0.245075	0.383714	0.012206	0.261381
CHROMOSOME_I	721000	722000	-0.333107	0.11659	-0.243059	0.122766	0.0409722	0.349165	0.169044	0.161259
CHROMOSOME_I	722000	723000	-0.147473	0.153597	-0.0762895	0.0947288	0.366198	0.342785	0.494709	0.539278
CHROMOSOME_I	723000	724000	-0.61254	-0.727297	-0.591262	-0.519508	-0.234585	-0.185477	-0.140069	-0.0131078
CHROMOSOME_I	724000	725000	-0.537628	-0.948603	-0.719518	-0.186888	0.287526	-0.383067	0.183576	0.3275
CHROMOSOME_I	725000	726000	-0.41741	-0.126884	-0.459054	0.34423	0.0511489	-0.173221	0.242092	0.426675
CHROMOSOME_I	726000	727000	-0.359792	-0.165232	-0.327477	0.160444	0.427812	-0.207607	0.224085	0.229882
CHROMOSOME_I	727000	728000	0.0179747	0.15674	0.0562022	0.501737	0.337445	-0.0116352	0.298007	0.345123
CHROMOSOME_I	728000	729000	0.032636	0.538958	0.299057	0.456136	0.166385	0.228939	0.251464	0.251916
CHROMOSOME_I	729000	730000	-0.149458	-0.167139	-0.217971	0.126846	-0.0199444	-0.330059	0.135395	-0.0686248
CHROMOSOME_I	730000	731000	0.731745	0.491322	0.639294	1.3764	0.604534	0.0285013	0.487791	0.729233
CHROMOSOME_I	731000	732000	0.110757	0.477177	0.70062	1.12482	-0.34383	-0.199189	-0.254774	-0.286565
CHROMOSOME_I	732000	733000	1.49078	1.19848	1.79549	1.529	-0.134162	-0.344603	-0.163918	-0.619231
CHROMOSOME_I	733000	734000	0.760822	0.879251	1.14515	0.899645	-0.80113	-0.366345	-0.53354	-0.804062
CHROMOSOME_I	734000	735000	0.489569	0.814189	0.66743	0.821653	-0.76348	-0.14138	-0.717185	-0.767818
CHROMOSOME_I	735000	736000	0.748333	0.776059	1.30178	0.978745	-1.02035	-0.568638	-0.602603	-0.873461
CHROMOSOME_I	736000	737000	0.85549	0.726552	0.905389	1.01085	-0.700818	-0.493863	-0.893235	-1.02207
CHROMOSOME_I	737000	738000	0.707739	0.527926	1.24103	1.1021	-1.32849	-1.1541	-1.01164	-1.23276
CHROMOSOME_I	738000	739000	0.171697	0.297394	0.299732	0.131805	-1.34579	-0.608608	-0.971686	-1.1904
CHROMOSOME_I	739000	740000	0.133023	0.162348	0.0411724	0.445613	-0.909409	-0.813098	-0.8323	-0.817541
CHROMOSOME_I	740000	741000	0.204205	0.293858	0.232632	0.340936	-0.925926	-0.504263	-1.09794	-0.909028
CHROMOSOME_I	741000	742000	0.481776	0.638853	0.671611	0.520625	-0.681651	-0.364561	-0.663764	-1.03313
CHROMOSOME_I	742000	743000	0.646446	0.343141	0.636917	0.715091	-0.90183	-0.753054	-0.8874	-0.838934
CHROMOSOME_I	743000	744000	0.614122	0.48786	0.667856	0.578131	-0.810794	-0.612991	-0.722567	-0.723019
CHROMOSOME_I	744000	745000	0.18667	-0.0788561	0.114752	0.0346417	-1.02237	-0.753084	-1.02402	-0.928485
CHROMOSOME_I	745000	746000	0.455832	0.574038	0.560392	0.438866	-0.734797	-0.602292	-0.630722	-0.985146
CHROMOSOME_I	746000	747000	0.801014	0.479805	0.677384	0.624125	-1.05451	-0.616714	-1.23308	-1.09187
CHROMOSOME_I	747000	748000	0.736342	0.363132	0.661701	0.221877	-0.793459	-0.513812	-1.12591	-1.01264
CHROMOSOME_I	748000	749000	0.525905	0.488046	0.57831	0.160532	-0.719363	-0.0585085	-0.645026	-0.94842
CHROMOSOME_I	749000	750000	1.30237	0.668607	0.936022	0.0434339	0.31462	0.0330904	-0.369478	-0.787027
CHROMOSOME_I	750000	751000	0.275022	0.281128	0.434124	0.289031	-0.544287	-0.239953	-0.47161	-0.796629
CHROMOSOME_I	751000	752000	-0.0371464	-0.227963	-0.0259113	0.0985298	-1.12984	-0.735384	-1.11937	-0.95443
CHROMOSOME_I	752000	753000	0.127553	0.257603	0.48435	0.401289	-0.799476	-0.371074	-0.463183	-0.862019
CHROMOSOME_I	753000	754000	0.515953	0.226682	0.751462	0.887077	-0.842945	-0.751141	-0.582246	-0.925539
CHROMOSOME_I	754000	755000	0.349252	0.606548	0.423004	0.521764	-0.783686	-0.301168	-0.982702	-0.838325
CHROMOSOME_I	755000	756000	-0.0441353	-0.441251	0.0227132	-0.0914125	-0.996511	-0.921772	-0.690924	-0.859951
CHROMOSOME_I	756000	757000	0.291763	0.104543	0.566955	0.369419	-0.859009	-0.781547	-0.695098	-0.896428
CHROMOSOME_I	757000	758000	0.62802	0.291491	0.515158	0.785275	-0.898957	-0.806415	-1.08269	-1.02222
CHROMOSOME_I	758000	759000	-0.167747	-0.0230898	-0.0951333	0.0297315	-1.11003	-0.495335	-0.929877	-0.953878
CHROMOSOME_I	759000	760000	0.142888	-0.403763	0.0811901	0.153968	-1.09718	-1.09255	-1.06942	-1.02911
CHROMOSOME_I	760000	761000	0.516544	0.286346	0.525761	0.466107	-0.989877	-0.709029	-0.786004	-0.96679
CHROMOSOME_I	761000	762000	0.197468	0.460942	0.642446	0.631296	-1.09313	-0.36548	-0.93255	-1.10218
CHROMOSOME_I	762000	763000	1.11691	0.976427	1.37297	1.24729	-1.09768	-0.575023	-1.06472	-1.00393
CHROMOSOME_I	763000	764000	0.953843	0.944796	1.16305	0.797479	-1.08412	-0.496233	-0.868343	-0.906222
CHROMOSOME_I	764000	765000	0.318193	0.012734	0.701075	0.335931	-1.07353	-0.845331	-0.912671	-1.27999
CHROMOSOME_I	765000	766000	0.258612	0.613363	0.909853	1.08185	-1.07941	-0.387421	-0.535688	-0.742955
CHROMOSOME_I	766000	767000	0.573089	0.773952	0.777242	1.21314	-0.834846	-0.499168	-0.959202	-0.816832
CHROMOSOME_I	767000	768000	1.29642	0.780342	1.35449	1.13787	-0.479474	-0.512849	-0.638255	-0.541764
CHROMOSOME_I	768000	769000	0.340803	0.382381	0.596823	0.542226	-0.956421	-0.632925	-0.96637	-0.931045
CHROMOSOME_I	769000	770000	-0.357494	-0.38925	-0.299553	0.19211	-2.079	-1.09942	-1.83763	-1.53368
CHROMOSOME_I	770000	771000	-0.0532701	0.058929	0.102669	0.284765	-1.43541	-0.92405	-1.21121	-1.17615
CHROMOSOME_I	771000	772000	0.595251	0.413291	0.721733	0.69683	-0.733005	-0.539778	-0.822777	-0.764799
CHROMOSOME_I	772000	773000	0.58704	0.475008	1.03842	0.884463	-1.04389	-0.576828	-0.774893	-0.841636
CHROMOSOME_I	773000	774000	0.457722	0.398564	0.943472	0.754359	-0.703626	-0.398177	-0.619846	-0.701127
CHROMOSOME_I	774000	775000	0.433792	-0.0316672	0.599963	0.108914	-0.792962	-0.659441	-0.577542	-1.04016
CHROMOSOME_I	775000	776000	0.766974	0.682144	0.998647	1.01323	-0.582728	-0.346465	-0.469927	-0.404317
CHROMOSOME_I	776000	777000	0.433714	0.234106	0.328663	0.304854	-0.840102	-0.546503	-0.952974	-1.02879
CHROMOSOME_I	777000	778000	0.171929	-0.209743	0.236992	0.313743	-0.841036	-0.785494	-1.01108	-1.09561
CHROMOSOME_I	778000	779000	0.174723	-0.0368414	0.192413	-0.439219	-0.913777	-0.937241	-0.853748	-1.13369
CHROMOSOME_I	779000	780000	0.410387	0.325974	0.306673	0.321219	-1.04764	-0.53219	-1.12198	-0.861492
CHROMOSOME_I	780000	781000	0.0055364	0.202031	0.35295	0.246203	-1.13312	-0.533704	-0.681933	-0.916772
CHROMOSOME_I	781000	782000	0.1747	0.0422294	0.494871	0.232207	-1.04619	-0.774646	-1.04464	-1.01764
CHROMOSOME_I	782000	783000	0.449223	0.265551	0.706976	0.703554	-0.785928	-0.705074	-0.886571	-1.19347
CHROMOSOME_I	783000	784000	0.932725	0.73865	0.92658	0.72364	-0.474098	-0.416387	-0.634519	-0.848043
CHROMOSOME_I	784000	785000	0.687118	0.339198	0.98181	1.09004	-1.236	-0.677043	-0.856194	-0.849867
CHROMOSOME_I	785000	786000	0.256478	0.534422	0.311516	0.803362	-1.46354	-0.601258	-1.12718	-1.07592
CHROMOSOME_I	786000	787000	0.514507	0.400623	0.540312	0.547039	-1.07637	-0.655281	-1.01753	-1.31564
CHROMOSOME_I	787000	788000	0.750433	0.547555	0.641671	0.626091	-0.81319	-0.489143	-0.628841	-0.927948
CHROMOSOME_I	788000	789000	0.709638	0.470339	0.943669	0.817255	-0.945237	-0.522613	-0.766235	-1.08093
CHROMOSOME_I	789000	790000	0.374168	0.661995	0.485875	0.573872	-1.03739	-0.491068	-0.935595	-1.01757
CHROMOSOME_I	790000	791000	0.310802	0.112247	0.264714	0.495134	-1.23097	-0.572519	-1.35183	-1.25866
CHROMOSOME_I	791000	792000	0.601668	0.543614	0.823845	0.821998	-1.04004	-0.721995	-0.941852	-1.16856
CHROMOSOME_I	792000	793000	0.0664115	-0.18751	0.234474	0.33864	-1.11933	-1.07845	-1.15216	-0.925949
CHROMOSOME_I	793000	794000	0.0691358	-0.180558	0.0511108	0.24178	-0.94082	-0.922414	-1.04112	-1.00458
CHROMOSOME_I	794000	795000	0.262344	0.353537	0.56113	0.596485	-0.997572	-0.563439	-1.12258	-1.0631
CHROMOSOME_I	795000	796000	0.51746	0.560918	0.908417	0.921199	-1.02232	-0.578056	-0.927759	-0.792583
CHROMOSOME_I	796000	797000	0.893056	0.687706	1.12447	0.94934	-0.534373	-0.404412	-0.502044	-0.927832
CHROMOSOME_I	797000	798000	0.929923	1.08706	1.12064	0.892168	-0.785691	-0.257004	-0.663201	-0.814684
CHROMOSOME_I	798000	799000	0.836036	0.924153	1.23413	0.839504	-1.02917	-0.553444	-0.943382	-0.8594
CHROMOSOME_I	799000	800000	1.07651	0.630267	1.18246	1.16459	-0.948701	-0.804757	-1.08049	-1.13643
CHROMOSOME_I	800000	801000	0.382721	0.458412	0.404029	0.869262	-0.652217	-0.526277	-1.06348	-0.759402
CHROMOSOME_I	801000	802000	0.750203	0.580108	0.891594	0.715701	-0.984873	-0.378564	-0.843679	-1.05501
CHROMOSOME_I	802000	803000	0.438496	0.650769	0.622061	0.484353	-1.08386	-0.485294	-0.805467	-0.915225
CHROMOSOME_I	803000	804000	0.752001	0.613993	0.931248	0.848444	-1.12594	-0.557574	-0.857632	-0.962919
CHROMOSOME_I	804000	805000	0.804373	0.898899	1.22654	1.33118	-1.11334	-0.466189	-0.628062	-0.645829
CHROMOSOME_I	805000	806000	0.461048	0.705238	0.904879	0.749484	-1.02586	-0.277847	-0.695765	-0.807586
CHROMOSOME_I	806000	807000	0.485235	0.582597	0.585229	0.776187	-0.963296	-0.581208	-0.899809	-0.932339
CHROMOSOME_I	807000	808000	0.341493	0.421613	0.464824	0.73778	-0.977189	-0.524481	-0.985973	-0.850904
CHROMOSOME_I	808000	809000	-0.0003669	0.0766495	-0.134783	0.171014	-0.989737	-0.5614	-1.25824	-1.05029
CHROMOSOME_I	809000	810000	0.373677	0.756429	0.660201	0.557453	-0.925575	-0.586205	-1.06811	-0.793225
CHROMOSOME_I	810000	811000	0.890972	1.11611	0.899598	0.922736	-0.52206	-0.17714	-0.924584	-0.64518
CHROMOSOME_I	811000	812000	0.261406	0.189195	0.0445827	0.758474	-0.952049	-0.483663	-0.940163	-0.695428
CHROMOSOME_I	812000	813000	0.220395	0.37705	0.392842	0.817157	-0.761385	-0.430807	-0.921774	-1.11841
CHROMOSOME_I	813000	814000	0.059769	0.203944	0.262444	0.66626	-0.723749	-0.476979	-0.719975	-0.643937
CHROMOSOME_I	814000	815000	0.44562	0.453635	0.911443	0.956051	-0.739163	-0.658448	-0.707509	-0.836954
CHROMOSOME_I	815000	816000	0.4388	0.62647	0.529376	1.00401	-0.552531	-0.412315	-0.74344	-0.656197
CHROMOSOME_I	816000	817000	1.03324	0.8778	1.01475	0.963846	-0.429463	-0.397663	-0.761627	-0.872175
CHROMOSOME_I	817000	818000	0.553936	0.251451	0.725048	0.465612	-1.03127	-0.607239	-0.76403	-0.932094
CHROMOSOME_I	818000	819000	0.0900526	-0.0700349	0.273829	0.212736	-1.23903	-0.676979	-0.874763	-1.00592
CHROMOSOME_I	819000	820000	0.0663633	0.0143014	0.164451	0.226173	-1.1634	-0.645621	-0.956921	-0.914893
CHROMOSOME_I	820000	821000	0.213789	0.215568	0.203462	0.386903	-0.711942	-0.333863	-0.923058	-0.765134
CHROMOSOME_I	821000	822000	0.25724	0.117902	0.378608	0.403075	-0.902876	-0.641062	-0.986076	-0.880951
CHROMOSOME_I	822000	823000	0.0123597	0.269185	0.281287	0.33654	-0.799143	-0.523498	-1.01632	-1.08242
CHROMOSOME_I	823000	824000	0.392998	0.266854	0.387915	0.179639	-0.920636	-0.592131	-0.897172	-0.847731
CHROMOSOME_I	824000	825000	0.879903	0.787446	0.814268	0.236223	-0.575047	-0.364422	-0.700892	-0.814425
CHROMOSOME_I	825000	826000	0.527945	0.434021	0.128265	0.301233	-0.994505	-0.399691	-0.874063	-0.959336
CHROMOSOME_I	826000	827000	0.171317	0.182519	0.466193	0.563093	-0.779223	-0.522255	-0.83452	-0.825815
CHROMOSOME_I	827000	828000	0.636841	0.507599	0.644136	0.711588	-0.254375	-0.302805	-0.335448	-0.534366
CHROMOSOME_I	828000	829000	0.873573	0.908797	1.18291	1.06225	0.0094542	-0.0926383	-0.14005	-0.150069
CHROMOSOME_I	829000	830000	0.820724	0.719895	0.815726	0.876059	-0.73552	-0.153858	-0.977506	-0.596763
CHROMOSOME_I	830000	831000	0.461927	0.256622	0.189743	0.570884	-0.532322	-0.317662	-0.516551	-0.532304
CHROMOSOME_I	831000	832000	0.55297	0.803969	0.871444	0.683485	-0.0197531	0.270286	-0.0491575	0.0021672
CHROMOSOME_I	832000	833000	0.831673	0.667618	0.987073	0.751928	-0.0631571	0.273799	0.115258	0.0273478
CHROMOSOME_I	833000	834000	0.781593	0.468025	0.679274	0.628514	-0.0192221	-0.102033	-0.228903	-0.269155
CHROMOSOME_I	834000	835000	0.450758	0.221691	0.55189	0.648894	-0.401392	-0.41979	-0.459623	-0.480508
CHROMOSOME_I	835000	836000	-0.0529517	0.0987716	0.0042412	0.0950713	-0.906297	-0.584307	-0.963264	-0.96857
CHROMOSOME_I	836000	837000	-0.119678	0.206558	0.1522	0.0633362	-1.06187	-0.39218	-1.02451	-1.13968
CHROMOSOME_I	837000	838000	0.407902	0.374434	0.542408	0.7209	-1.03086	-0.436745	-0.805813	-1.06625
CHROMOSOME_I	838000	839000	1.15213	0.747771	1.08188	1.00049	-0.633288	-0.60065	-0.582065	-0.969792
CHROMOSOME_I	839000	840000	0.432674	0.371698	0.37468	0.644552	-0.559617	-0.541036	-1.16206	-1.30059
CHROMOSOME_I	840000	841000	1.22432	1.14169	1.3729	1.3936	-0.500146	-0.380202	-0.463593	-0.755113
CHROMOSOME_I	841000	842000	1.23388	1.14028	1.07348	1.23563	-0.494427	-0.305956	-0.57741	-0.838253
CHROMOSOME_I	842000	843000	0.750733	0.76898	0.991017	1.01354	-0.208944	-0.176473	-0.280259	-0.472708
CHROMOSOME_I	843000	844000	1.18364	0.785283	1.36603	1.44075	-0.398216	-0.350569	-0.470231	-0.381507
CHROMOSOME_I	844000	845000	0.483962	-0.0912545	0.287226	0.613638	-0.678877	-0.874215	-0.793073	-0.699586
CHROMOSOME_I	845000	846000	0.36216	0.644982	0.605907	0.967672	-0.726654	-0.342044	-0.511605	-0.825771
CHROMOSOME_I	846000	847000	0.805691	0.563768	0.701971	1.01259	-0.587726	-0.513148	-0.54386	-0.654177
CHROMOSOME_I	847000	848000	0.127206	0.212824	0.246524	0.401245	-0.978117	-0.628347	-0.850521	-0.954118
CHROMOSOME_I	848000	849000	0.234858	0.111417	0.378204	0.637572	-1.08804	-0.819345	-1.06256	-1.02568
CHROMOSOME_I	849000	850000	0.657681	0.315792	0.54097	0.848878	-0.99496	-0.753123	-0.900802	-0.738738
CHROMOSOME_I	850000	851000	0.29953	0.174489	0.313119	0.590136	-0.888908	-0.620661	-0.917452	-0.83651
CHROMOSOME_I	851000	852000	0.31548	0.430841	0.765151	0.255982	-0.836661	-0.441818	-0.549855	-0.799429
CHROMOSOME_I	852000	853000	-0.496128	-0.0619604	-0.640789	-0.5574	-0.750743	-0.239311	-0.726042	-0.642028
CHROMOSOME_I	853000	854000	-1.02622	-0.345811	-1.20472	-0.87589	0.314093	0.572855	0.29683	0.772312
CHROMOSOME_I	854000	855000	-1.15519	-0.79028	-1.0326	-1.00722	0.398764	0.68173	0.58205	0.908606
CHROMOSOME_I	855000	856000	-0.5833	-0.883704	-0.794326	-0.492325	0.340332	-0.0083038	0.528976	0.367154
CHROMOSOME_I	856000	857000	-0.966091	-1.58838	-1.32234	-0.63859	-0.18898	-0.770746	-0.016033	-0.133709
CHROMOSOME_I	857000	858000	-0.893564	-1.10806	-1.06374	-0.447812	-0.387657	-0.321548	-0.110362	0.028436
CHROMOSOME_I	858000	859000	-0.726631	-1.00244	-0.8252	-0.936763	0.845965	0.575717	1.03925	1.15088
CHROMOSOME_I	859000	860000	-0.739924	-1.08338	-0.904892	-0.51867	0.769284	0.356308	0.804463	0.661394
CHROMOSOME_I	860000	861000	-1.17822	-0.881517	-0.955213	-0.551665	0.573094	0.464746	0.892701	0.792513
CHROMOSOME_I	861000	862000	-0.84826	-0.391489	-0.974126	-0.550706	1.21392	0.938739	1.16516	1.43641
CHROMOSOME_I	862000	863000	-0.862942	-1.11569	-1.16021	-1.04392	0.723957	0.324316	0.510176	0.486997
CHROMOSOME_I	863000	864000	-1.092	-0.937676	-1.21696	-0.749231	0.116151	0.0879787	0.41872	0.196628
CHROMOSOME_I	864000	865000	-0.945748	-0.328483	-0.964907	-0.733918	0.971318	0.730771	0.648813	1.09798
CHROMOSOME_I	865000	866000	-0.909518	-0.679699	-1.09988	-1.21806	0.597811	0.471818	0.618437	0.787562
CHROMOSOME_I	866000	867000	-1.22687	-1.43113	-1.27475	-1.50762	0.523173	-0.0207524	0.625617	0.452495
CHROMOSOME_I	867000	868000	-1.13785	-1.17461	-1.22637	-1.12455	0.542088	-0.0109834	0.461736	0.548688
CHROMOSOME_I	868000	869000	-0.979178	-1.05542	-1.06272	-0.929459	0.296591	-0.0968846	0.491393	0.196114
CHROMOSOME_I	869000	870000	-0.76419	-1.02875	-0.867752	-0.662347	0.375737	0.0099816	0.293029	0.434669
CHROMOSOME_I	870000	871000	-1.06736	-1.22381	-1.15306	-1.08173	0.391812	0.0231221	0.306737	0.449243
CHROMOSOME_I	871000	872000	-1.05091	-1.12528	-1.02124	-0.877972	0.218624	0.0438681	0.142287	0.470932
CHROMOSOME_I	872000	873000	-0.912848	-1.32059	-1.01441	-1.02231	-0.192698	-0.634399	-0.154376	-0.326192
CHROMOSOME_I	873000	874000	-0.878388	-0.593926	-0.669476	-0.389158	-0.484094	-0.0031321	0.0274334	0.0825112
CHROMOSOME_I	874000	875000	-0.378097	-0.297602	-0.383484	-0.0945735	-0.204625	0.421473	-0.0366214	0.0925185
CHROMOSOME_I	875000	876000	-0.0775817	-0.181621	0.100642	0.054913	0.288183	0.0794254	0.20005	0.352314
CHROMOSOME_I	876000	877000	0.0825928	-0.252167	0.10638	-0.0878031	0.24586	0.252429	0.0368977	0.326975
CHROMOSOME_I	877000	878000	-0.209365	-0.500568	-0.239227	-0.244733	-0.0467023	-0.123084	-0.191053	0.137534
CHROMOSOME_I	878000	879000	-0.190857	-0.279425	-0.189589	-0.143873	-0.42244	-0.0950404	-0.294312	-0.0330729
CHROMOSOME_I	879000	880000	-0.363038	-0.21403	-0.0497832	-0.015395	-0.469635	-0.33941	-0.238916	-0.338425
CHROMOSOME_I	880000	881000	0.44436	0.164877	0.861047	0.479154	-0.412901	-0.495378	-0.41179	-0.469812
CHROMOSOME_I	881000	882000	-0.0611945	-0.014377	0.31377	0.175633	-0.989302	-0.664077	-0.821794	-0.935065
CHROMOSOME_I	882000	883000	-0.0172673	-0.212651	0.266124	0.451308	-1.38767	-0.936199	-0.995161	-0.845111
CHROMOSOME_I	883000	884000	0.351907	0.242086	0.425345	0.251216	-0.561693	-0.41696	-0.522603	-0.610574
CHROMOSOME_I	884000	885000	0.299352	0.19832	0.303224	0.122061	-0.347585	-0.316268	-0.571476	-0.290207
CHROMOSOME_I	885000	886000	-0.258591	-0.599192	-0.367757	-0.236714	-0.898215	-0.83405	-0.939795	-0.7841
CHROMOSOME_I	886000	887000	0.232559	0.0014211	0.455725	0.250988	-1.08882	-0.645134	-1.07061	-0.982344
CHROMOSOME_I	887000	888000	1.48399	1.06921	1.40511	1.22959	-0.538583	-0.251259	-0.63316	-0.537913
CHROMOSOME_I	888000	889000	0.320216	0.394383	0.596197	1.08716	-0.85359	-0.519235	-0.55364	-0.478046
CHROMOSOME_I	889000	890000	-0.136513	0.437577	0.247878	0.76841	-0.422716	0.0787473	-0.120693	0.124315
CHROMOSOME_I	890000	891000	-0.458892	-0.43034	-0.171468	0.0221828	0.125517	0.102081	0.403058	0.389455
CHROMOSOME_I	891000	892000	-0.969616	-0.724276	-0.897647	-0.41673	-0.549894	0.0755335	-0.111803	0.105165
CHROMOSOME_I	892000	893000	-0.802689	-0.569578	-0.58613	-0.763987	0.197005	0.244999	0.456964	0.497661
CHROMOSOME_I	893000	894000	-0.635272	-0.453128	-0.342307	-0.70035	-0.467278	0.0632294	0.169353	0.0109561
CHROMOSOME_I	894000	895000	-0.940464	-0.756116	-1.15752	-0.656605	0.114496	0.392379	0.403262	0.704398
CHROMOSOME_I	895000	896000	-0.777406	-0.290876	-0.559622	-0.695041	-0.417966	0.239384	-0.0139516	0.200919
CHROMOSOME_I	896000	897000	-0.857168	-0.626192	-1.09448	-0.913278	0.170523	0.329309	0.0974298	0.246752
CHROMOSOME_I	897000	898000	-1.38825	-1.03448	-1.28692	-1.18819	0.395421	0.570042	0.384674	0.968171
CHROMOSOME_I	898000	899000	-1.28335	-1.03607	-1.15294	-1.14798	0.544345	0.655839	0.874227	0.900275
CHROMOSOME_I	899000	900000	-0.932633	-0.730443	-1.01141	-0.896533	0.37131	0.707817	0.730484	1.00656
CHROMOSOME_I	900000	901000	-0.783946	-0.60992	-0.719591	-0.693601	0.497966	0.469187	0.714664	0.9312
CHROMOSOME_I	901000	902000	-0.647545	-0.647378	-1.01859	-0.509288	0.253535	0.225548	0.36765	0.38566
CHROMOSOME_I	902000	903000	-0.600839	-0.521755	-0.859152	-0.450528	0.208962	-0.0532601	0.261027	0.0959828
CHROMOSOME_I	903000	904000	-0.320186	-0.125757	-0.666476	0.0246306	0.518521	0.529773	0.580677	0.692084
CHROMOSOME_I	904000	905000	-0.263976	-0.273393	-0.634497	0.331302	0.0611227	0.0623797	0.25249	0.46738
CHROMOSOME_I	905000	906000	0.0609274	0.0628461	-0.544301	0.15481	0.500657	0.212501	0.224217	0.68221
CHROMOSOME_I	906000	907000	-0.421045	-0.679303	-0.869649	-0.487669	-0.670848	-0.73799	-0.479873	-0.497845
CHROMOSOME_I	907000	908000	0.839849	0.816484	0.527054	0.954873	-0.455111	-0.419946	-0.835135	-0.356232
CHROMOSOME_I	908000	909000	1.18136	1.22228	1.23717	1.52315	-0.996034	-0.568305	-0.737963	-0.984491
CHROMOSOME_I	909000	910000	1.43975	1.2624	1.49855	1.84993	-1.11585	-0.588823	-0.892767	-0.978009
CHROMOSOME_I	910000	911000	1.43297	1.2036	1.5442	1.74474	-0.868107	-0.655008	-0.817265	-0.98244
CHROMOSOME_I	911000	912000	0.227215	0.434571	0.628844	1.09861	-1.22557	-0.653603	-1.09099	-0.88592
CHROMOSOME_I	912000	913000	0.91419	0.746459	0.999298	1.24623	-0.717166	-0.686826	-0.763331	-0.692042
CHROMOSOME_I	913000	914000	1.50157	1.16954	1.30978	1.77534	-0.670494	-0.509091	-0.767384	-0.615614
CHROMOSOME_I	914000	915000	0.659214	0.895713	0.597042	0.877454	-0.842978	-0.467592	-0.835648	-0.946788
CHROMOSOME_I	915000	916000	0.470352	0.506914	1.07435	0.987156	-1.08697	-0.505073	-0.482343	-0.515183
CHROMOSOME_I	916000	917000	0.681524	0.855178	0.859414	0.886619	-0.750993	-0.556595	-0.746674	-0.917148
CHROMOSOME_I	917000	918000	1.04946	0.522065	1.00291	0.725511	-0.503529	-0.77827	-0.946811	-1.03122
CHROMOSOME_I	918000	919000	0.386858	0.262487	0.248591	0.313619	-0.832415	-0.681153	-1.08704	-0.863997
CHROMOSOME_I	919000	920000	0.290186	0.161897	-0.0812721	0.521733	-0.856357	-0.540656	-1.03154	-0.854775
CHROMOSOME_I	920000	921000	0.856356	0.585181	0.858161	0.971847	-0.73212	-0.611491	-0.660104	-0.757023
CHROMOSOME_I	921000	922000	1.06713	0.696464	1.07348	1.1032	-0.686103	-0.567211	-0.974436	-1.12529
CHROMOSOME_I	922000	923000	0.502326	0.544685	0.65499	0.996831	-1.19358	-0.720444	-1.04046	-1.25645
CHROMOSOME_I	923000	924000	0.126354	0.0026152	0.139631	0.207137	-0.882586	-0.666261	-0.661594	-0.997961
CHROMOSOME_I	924000	925000	0.145803	-0.47288	0.0575724	0.347775	-1.02739	-0.802374	-0.885748	-0.842041
CHROMOSOME_I	925000	926000	0.318964	0.107176	0.19474	0.153304	-1.26873	-0.736291	-1.25951	-1.09795
CHROMOSOME_I	926000	927000	0.567187	0.566736	0.427156	0.731935	-1.03038	-0.509016	-1.16551	-0.953057
CHROMOSOME_I	927000	928000	0.585994	0.799604	0.795291	1.00611	-1.29993	-0.724543	-1.01479	-1.03232
CHROMOSOME_I	928000	929000	0.696527	0.658033	0.707105	0.563578	-0.940546	-0.428979	-0.988095	-1.15039
CHROMOSOME_I	929000	930000	0.810267	0.407869	0.77437	0.627046	-0.701623	-0.74053	-0.937325	-0.862457
CHROMOSOME_I	930000	931000	0.424424	0.140521	0.564476	0.793856	-0.854612	-0.596772	-0.871973	-0.931198
CHROMOSOME_I	931000	932000	0.333777	0.404387	0.270519	0.654891	-0.901355	-0.413053	-0.723629	-0.922652
CHROMOSOME_I	932000	933000	0.128562	0.0615615	0.15086	0.12612	-0.0162077	-0.106357	-0.0816645	-0.140991
CHROMOSOME_I	933000	934000	0.163304	0.173612	0.421994	0.92379	-0.801642	-0.545135	-0.572217	-0.494549
CHROMOSOME_I	934000	935000	-0.197654	0.0080831	-0.13103	0.662582	-1.15478	-0.755524	-0.800461	-0.551872
CHROMOSOME_I	935000	936000	0.4272	0.775288	0.719519	0.408531	-0.865858	-0.546883	-0.771377	-0.830265
CHROMOSOME_I	936000	937000	0.727451	0.283271	0.263354	0.210486	-0.708879	-0.57218	-1.0667	-0.955237
CHROMOSOME_I	937000	938000	0.384637	0.137082	0.819933	0.950149	-1.35177	-1.03571	-1.06513	-1.24363
CHROMOSOME_I	938000	939000	0.0412573	-0.296718	0.258987	0.466498	-1.46303	-0.872325	-1.0659	-1.07914
CHROMOSOME_I	939000	940000	0.14118	-0.0815358	0.186722	0.18508	-1.09937	-0.741953	-1.06564	-1.02962
CHROMOSOME_I	940000	941000	0.340239	0.0257127	0.30859	0.196586	-0.920948	-0.630199	-0.986821	-0.890054
CHROMOSOME_I	941000	942000	-0.162353	-0.252938	-0.0199914	-0.0012311	-1.14032	-0.764615	-0.959802	-1.20092
CHROMOSOME_I	942000	943000	0.0179094	-0.418463	0.11036	0.359242	-0.964227	-0.783114	-0.950909	-0.782741
CHROMOSOME_I	943000	944000	0.180876	0.24437	0.334169	0.41781	-1.14923	-0.450442	-0.84459	-0.976463
CHROMOSOME_I	944000	945000	1.28522	1.23324	1.53743	1.33207	0.266749	-0.0710137	0.0672412	0.0642948
CHROMOSOME_I	945000	946000	0.66021	0.78626	0.572925	0.59203	-0.133497	-0.27093	-0.510159	-0.588551
CHROMOSOME_I	946000	947000	0.402842	0.253358	0.396493	0.345203	-0.629497	-0.457923	-0.751048	-1.05478
CHROMOSOME_I	947000	948000	0.274223	0.223908	0.461549	0.621879	-1.12054	-0.450697	-0.772517	-0.676576
CHROMOSOME_I	948000	949000	-0.139235	-0.174302	0.187457	0.200028	-1.0643	-0.520273	-0.604545	-0.887129
CHROMOSOME_I	949000	950000	0.457197	0.375167	0.499173	0.372696	-0.237013	-0.0839052	-0.284091	-0.214799
CHROMOSOME_I	950000	951000	0.239892	0.272261	0.257993	0.0322645	-0.263483	0.11534	-0.578793	-0.232109
CHROMOSOME_I	951000	952000	0.056793	0.397655	0.382795	0.357699	-0.411808	-0.11576	-0.430181	-0.423503
CHROMOSOME_I	952000	953000	-0.174638	-0.110673	-0.099055	-0.0618288	-0.810987	-0.332208	-0.512872	-0.554416
CHROMOSOME_I	953000	954000	0.612116	0.181362	0.65322	0.0244819	-0.559161	-0.386535	-0.547797	-0.615027
CHROMOSOME_I	954000	955000	0.582905	0.306178	0.617058	0.149775	-0.677887	-0.518126	-0.723649	-1.0252
CHROMOSOME_I	955000	956000	0.340006	0.679215	0.488652	0.44586	-0.451054	-0.325568	-0.597255	-0.78627
CHROMOSOME_I	956000	957000	1.00947	1.01812	0.807307	1.33118	0.170383	-0.0926644	-0.384975	-0.243378
CHROMOSOME_I	957000	958000	0.387359	0.309964	0.108229	0.28291	-0.970553	-0.698082	-0.923736	-1.2032
CHROMOSOME_I	958000	959000	-0.0087302	0.0868236	0.739712	0.584403	-1.37404	-0.514391	-0.723937	-0.994944
CHROMOSOME_I	959000	960000	0.235548	0.132806	0.454113	0.117249	-1.07488	-0.710029	-0.70558	-0.973288
CHROMOSOME_I	960000	961000	0.648453	0.390203	0.718266	0.495588	-0.95476	-0.589037	-0.918754	-1.02111
CHROMOSOME_I	961000	962000	0.211701	0.31276	0.331411	0.23676	-1.19861	-0.542309	-1.1077	-0.922715
CHROMOSOME_I	962000	963000	0.732314	0.361803	0.64985	0.28753	-1.10799	-0.444491	-0.900376	-1.12989
CHROMOSOME_I	963000	964000	0.610824	0.614223	1.07028	0.742807	-0.485801	-0.234044	-0.576835	-0.49577
CHROMOSOME_I	964000	965000	-0.106637	-0.0188639	0.358019	0.186275	-1.01582	-0.580404	-0.91255	-1.00506
CHROMOSOME_I	965000	966000	-0.517535	-0.132778	-0.381991	-0.0344016	-0.794379	-0.471418	-0.903621	-0.863995
CHROMOSOME_I	966000	967000	-0.026386	0.092653	0.34794	0.304101	-0.73848	-0.343641	-0.345623	-0.497741
CHROMOSOME_I	967000	968000	0.150704	-0.136433	0.249801	0.378556	-0.769165	-0.852495	-0.77206	-0.898393
CHROMOSOME_I	968000	969000	0.0499983	0.328153	0.412733	0.411742	-1.18792	-0.333761	-0.747312	-0.975932
CHROMOSOME_I	969000	970000	-0.0358465	0.264764	0.165091	0.249171	-0.372237	-0.0178337	-0.260767	-0.289096
CHROMOSOME_I	970000	971000	-0.326413	-0.240679	-0.0594623	-0.337294	-0.0413148	0.179567	0.254119	-0.130399
CHROMOSOME_I	971000	972000	-0.187033	-0.116694	0.115606	-0.205043	0.781322	0.699626	0.780813	0.503226
CHROMOSOME_I	972000	973000	-0.189556	-0.196446	-0.444752	-0.10538	0.492177	0.327256	0.0318276	0.366524
CHROMOSOME_I	973000	974000	-0.248849	-0.176705	-0.4627	-0.46514	-0.952862	-0.456493	-0.718334	-0.843683
CHROMOSOME_I	974000	975000	0.185091	0.17035	-0.0302737	0.0393384	-0.349812	-0.107044	-0.651063	-0.56832
CHROMOSOME_I	975000	976000	0.0111959	0.0365309	0.214986	-0.244065	-0.877759	-0.372282	-0.648712	-0.949429
CHROMOSOME_I	976000	977000	-0.138573	-0.467736	0.000743	-0.002678	-0.717419	-0.603069	-0.491618	-0.671997
CHROMOSOME_I	977000	978000	0.319161	-0.326963	-0.0187971	-0.22577	-0.6846	-0.683438	-0.760008	-0.797842
CHROMOSOME_I	978000	979000	0.407975	0.337176	0.353238	0.383219	-0.868348	-0.50229	-0.83877	-1.1836
CHROMOSOME_I	979000	980000	0.114359	0.483885	0.710099	0.960905	-0.879829	-0.555081	-0.639288	-0.551416
CHROMOSOME_I	980000	981000	0.342802	0.202054	0.592254	0.592616	-0.849304	-0.547466	-0.767504	-0.870409
CHROMOSOME_I	981000	982000	0.693404	0.673011	0.566621	0.853304	-0.532057	-0.268864	-0.718347	-0.794695
CHROMOSOME_I	982000	983000	0.133791	-0.061403	0.271855	0.18482	-1.03693	-0.771298	-1.14317	-1.13515
CHROMOSOME_I	983000	984000	0.0097404	-0.573865	0.343522	-0.079976	-1.04874	-1.25405	-0.917549	-1.33785
CHROMOSOME_I	984000	985000	0.401299	0.45194	0.583028	0.633702	-0.886771	-0.53126	-0.804447	-0.963862
CHROMOSOME_I	985000	986000	0.558609	0.294374	0.490049	0.322563	-0.931768	-0.472181	-0.801021	-0.946864
CHROMOSOME_I	986000	987000	0.310785	0.512443	0.75282	0.749798	-0.970556	-0.269785	-0.841846	-1.17162
CHROMOSOME_I	987000	988000	0.637757	0.912507	0.908202	0.536447	-0.731867	-0.102952	-0.548533	-1.12554
CHROMOSOME_I	988000	989000	-0.106954	0.0746581	-0.0363741	0.0276742	-1.01954	-0.54508	-1.04103	-0.934662
CHROMOSOME_I	989000	990000	-0.0520578	0.155345	0.439797	0.35979	-0.52821	-0.518173	-0.542819	-0.77704
CHROMOSOME_I	990000	991000	0.651408	0.465167	0.470957	0.592416	-0.199769	-0.220292	-0.661129	-0.446224
CHROMOSOME_I	991000	992000	0.194087	0.37379	0.254593	0.681328	-0.630108	-0.591906	-0.720266	-0.880136
CHROMOSOME_I	992000	993000	0.186338	0.464556	0.291155	0.27226	-1.03087	-0.267106	-0.992262	-1.01688
CHROMOSOME_I	993000	994000	0.597411	0.79671	0.520197	0.231826	-0.972995	-0.12717	-0.778427	-1.03196
CHROMOSOME_I	994000	995000	0.139376	-0.126799	-0.0105831	0.107169	-1.40179	-0.821821	-1.00335	-1.02613
CHROMOSOME_I	995000	996000	0.508863	0.633539	0.730406	0.594751	-1.05234	-0.283874	-0.717631	-1.11668
CHROMOSOME_I	996000	997000	1.16247	0.919844	1.15462	0.88968	-0.88931	-0.422012	-0.923097	-0.933769
CHROMOSOME_I	997000	998000	0.26032	0.358081	0.430905	0.409334	-1.28999	-0.631268	-0.828829	-1.14017
CHROMOSOME_I	998000	999000	-0.0573065	0.0027021	-0.114381	0.366346	-0.905274	-0.737156	-0.709633	-1.06846
CHROMOSOME_I	999000	1000000	0.445292	0.56998	0.522591	0.666076	-0.570672	-0.471927	-0.732479	-0.919582
CHROMOSOME_I	1000000	1001000	0.55576	0.525103	0.57911	0.727737	-0.83863	-0.567739	-0.862027	-0.96887
CHROMOSOME_I	1001000	1002000	-0.0747059	-0.535557	-0.0193435	-0.0006806	-1.25419	-0.986416	-1.09064	-1.21341
CHROMOSOME_I	1002000	1003000	0.105197	-0.454735	-0.0593889	-0.261978	-1.13019	-0.86269	-1.00244	-1.08899
CHROMOSOME_I	1003000	1004000	-0.0194278	-0.0635924	0.209243	0.173524	-1.40353	-0.909681	-0.827538	-1.11754
CHROMOSOME_I	1004000	1005000	0.889522	0.581795	1.04229	0.746071	-0.664265	-0.635839	-0.719941	-0.970099
CHROMOSOME_I	1005000	1006000	-0.0142939	-0.183069	0.0143189	-0.0305248	-1.26357	-0.756527	-0.924039	-1.23908
CHROMOSOME_I	1006000	1007000	0.652206	0.339743	0.677113	0.622812	-0.769379	-1.02383	-0.977223	-1.11382
CHROMOSOME_I	1007000	1008000	0.749561	0.561571	0.861484	0.829221	-1.11431	-0.76732	-1.02314	-1.14222
CHROMOSOME_I	1008000	1009000	0.213057	-0.153594	0.0288841	0.238832	-1.09222	-0.960299	-1.08997	-1.17269
CHROMOSOME_I	1009000	1010000	0.0150601	-0.354454	0.134295	0.197284	-1.18124	-0.962017	-1.02593	-1.12179
CHROMOSOME_I	1010000	1011000	0.231392	0.26902	0.709775	0.713914	-0.765519	-0.589159	-0.546769	-0.7806
CHROMOSOME_I	1011000	1012000	0.0395025	0.0388693	0.190799	0.688362	-0.137598	-0.31302	-0.355002	-0.431991
CHROMOSOME_I	1012000	1013000	-0.555236	-0.901421	-0.181049	-0.10226	-0.456083	-0.707414	-0.0858319	-0.28355
CHROMOSOME_I	1013000	1014000	-0.381	-0.254525	-0.0578538	0.0614712	-0.0636075	-0.0212212	0.135369	0.353414
CHROMOSOME_I	1014000	1015000	0.0723443	-0.203796	0.143011	0.298413	-0.271563	-0.481766	-0.180973	-0.397655
CHROMOSOME_I	1015000	1016000	0.446116	0.681859	0.579072	1.54221	-1.02917	-0.493714	-0.878238	-0.813726
CHROMOSOME_I	1016000	1017000	0.345627	0.487063	0.659073	1.05973	-1.11658	-0.735174	-0.892286	-0.86753
CHROMOSOME_I	1017000	1018000	0.52537	0.613101	0.711897	0.965148	-0.787718	-0.291376	-0.563835	-0.805605
CHROMOSOME_I	1018000	1019000	-0.0935743	0.155272	0.225939	0.430363	-0.772252	-0.480534	-0.502557	-0.511186
CHROMOSOME_I	1019000	1020000	-0.286833	-0.58273	-0.803763	-0.479358	0.0844926	-0.519023	-0.0869543	-0.0508464
CHROMOSOME_I	1020000	1021000	-0.697282	-1.06433	-0.910625	-0.706886	0.0849865	-0.330038	0.316907	0.0393945
CHROMOSOME_I	1021000	1022000	-0.798117	-1.12718	-1.0129	-0.822383	0.186727	-0.251539	0.165916	0.145889
CHROMOSOME_I	1022000	1023000	-0.842196	-0.989372	-1.03631	-0.688264	0.507324	0.185908	0.33424	0.716905
CHROMOSOME_I	1023000	1024000	-1.09449	-1.19558	-1.35786	-0.886354	0.711203	0.5722	0.73072	0.883158
CHROMOSOME_I	1024000	1025000	-1.02019	-0.884781	-1.28489	-0.696889	0.583424	0.42495	0.471425	0.953035
CHROMOSOME_I	1025000	1026000	-0.674263	-0.817935	-0.865548	-0.316632	0.401771	0.0760012	0.516616	0.566498
CHROMOSOME_I	1026000	1027000	-0.618566	-0.344739	-0.616917	-0.449688	0.783342	0.330125	0.791832	0.790597
CHROMOSOME_I	1027000	1028000	-0.409616	-0.895039	-0.772728	-0.775689	0.169713	-0.0354251	-0.0642648	0.250345
CHROMOSOME_I	1028000	1029000	-0.752162	-1.07296	-1.27957	-1.09811	0.323289	0.225515	0.21174	0.666953
CHROMOSOME_I	1029000	1030000	-1.10266	-0.750093	-1.14738	-0.974735	0.957252	0.689894	0.958254	1.25249
CHROMOSOME_I	1030000	1031000	-1.34113	-0.224458	-1.48718	-0.878023	0.0893403	0.485824	0.264089	0.51001
CHROMOSOME_I	1031000	1032000	-0.88523	-0.288537	-1.15089	-0.907861	0.681519	0.69156	0.692159	1.02191
CHROMOSOME_I	1032000	1033000	-1.01807	0.0438363	-0.821342	-0.866034	1.33564	1.33593	1.63432	1.74924
CHROMOSOME_I	1033000	1034000	-0.633444	-0.0119831	-1.20429	-0.474249	0.591091	0.541244	0.290002	0.725
CHROMOSOME_I	1034000	1035000	-0.990066	-0.247142	-1.03365	-1.0125	0.118103	0.360466	0.235277	0.17242
CHROMOSOME_I	1035000	1036000	-1.25327	-0.714981	-1.55408	-0.967978	0.776161	1.01605	0.60299	1.15573
CHROMOSOME_I	1036000	1037000	-1.27874	-0.903139	-1.29898	-1.2207	0.18161	0.391948	0.288254	0.64025
CHROMOSOME_I	1037000	1038000	-0.756776	-0.269204	-0.969352	-0.942885	1.12241	0.846637	0.633362	1.01025
CHROMOSOME_I	1038000	1039000	-1.14079	-0.617726	-0.999748	-1.13672	-0.042224	0.290341	0.251067	0.157837
CHROMOSOME_I	1039000	1040000	-1.04181	-0.515861	-1.28398	-1.11099	0.959059	1.0833	0.825327	1.37648
CHROMOSOME_I	1040000	1041000	-1.11417	-0.334086	-1.33235	-0.930016	0.907958	1.00392	0.795332	1.26246
CHROMOSOME_I	1041000	1042000	-0.988503	-0.766202	-1.33787	-1.13647	0.737515	0.53963	0.495086	0.530784
CHROMOSOME_I	1042000	1043000	-1.39029	-1.10762	-1.28343	-1.03984	-0.11318	-0.397683	0.34262	0.202662
CHROMOSOME_I	1043000	1044000	-0.539875	-0.674647	-1.05402	-0.867953	1.21808	0.444068	1.06598	1.06657
CHROMOSOME_I	1044000	1045000	-1.1538	-1.77482	-1.3859	-1.23106	0.426034	-0.342244	0.230238	0.40349
CHROMOSOME_I	1045000	1046000	-0.742579	-1.15248	-0.736666	-0.69746	0.233253	-0.167707	0.0873666	0.263848
CHROMOSOME_I	1046000	1047000	-0.783795	-1.18086	-0.983356	-0.842169	0.48354	-0.173966	0.472034	0.492561
CHROMOSOME_I	1047000	1048000	-1.07765	-1.29968	-1.39457	-1.08413	0.222586	-0.310325	0.215474	0.451811
CHROMOSOME_I	1048000	1049000	-0.935689	-0.712811	-1.16032	-1.15694	0.167461	0.254929	0.510998	0.493969
CHROMOSOME_I	1049000	1050000	-1.2965	-0.975123	-1.21282	-1.31778	-0.216181	-0.317054	0.087688	0.0994836
CHROMOSOME_I	1050000	1051000	-0.733131	-0.280214	-0.794347	-0.682968	0.843435	0.41231	0.849891	0.935406
CHROMOSOME_I	1051000	1052000	-0.456514	-0.209679	-0.598593	-0.277291	0.561673	0.326626	0.272478	0.495793
CHROMOSOME_I	1052000	1053000	-0.2486	0.160067	-0.233656	0.0742101	0.0942037	0.125715	0.277984	0.0923952
CHROMOSOME_I	1053000	1054000	-0.917616	-0.240079	-0.660098	-0.50435	-0.349981	-0.105801	-0.0733955	-0.229108
CHROMOSOME_I	1054000	1055000	-1.20828	-0.60596	-1.15005	-0.900276	0.0407217	0.420974	0.314784	0.418536
CHROMOSOME_I	1055000	1056000	-0.871496	-0.802945	-1.11929	-1.0881	0.815493	0.361861	0.433843	0.629586
CHROMOSOME_I	1056000	1057000	-1.0704	-1.25685	-0.977633	-0.923945	0.859146	2.16e-05	0.931834	0.632578
CHROMOSOME_I	1057000	1058000	-1.11245	-0.83261	-1.2002	-0.844996	0.773202	0.426327	0.846144	0.88317
CHROMOSOME_I	1058000	1059000	-0.766796	-0.435992	-1.18291	-0.833757	0.599237	0.496292	0.469005	0.631769
CHROMOSOME_I	1059000	1060000	-0.900782	-0.842379	-0.782782	-0.704583	0.800053	0.390102	0.854375	0.780692
CHROMOSOME_I	1060000	1061000	-1.05224	-0.854615	-1.0444	-0.877531	0.43505	0.354678	0.322752	0.613327
CHROMOSOME_I	1061000	1062000	-0.557408	-0.413957	-0.453052	-0.42382	0.188828	0.0195419	0.188882	0.23074
CHROMOSOME_I	1062000	1063000	-0.412017	-0.183938	-0.287513	0.59998	-0.136985	-0.235941	-0.0138041	0.150728
CHROMOSOME_I	1063000	1064000	0.0791034	0.183752	0.46824	1.06204	0.253754	0.0675295	0.507559	0.223865
CHROMOSOME_I	1064000	1065000	0.0219255	0.201737	0.135704	1.16028	0.322935	0.213198	0.503449	0.4942
CHROMOSOME_I	1065000	1066000	-0.228562	0.143842	-0.22179	0.644662	0.522044	0.674845	0.57106	0.991405
CHROMOSOME_I	1066000	1067000	-0.89724	-0.123148	-0.873258	-0.354577	0.687832	1.04867	1.04948	1.29915
CHROMOSOME_I	1067000	1068000	-0.675273	-0.153055	-0.563147	-0.211949	-0.664689	-0.384821	-0.542486	-0.637883
CHROMOSOME_I	1068000	1069000	0.14418	0.313636	0.290356	1.03771	-1.04388	-0.771611	-0.859372	-0.743254
CHROMOSOME_I	1069000	1070000	0.564972	0.411376	0.642018	1.12773	-0.873743	-0.543663	-0.756367	-0.647459
CHROMOSOME_I	1070000	1071000	-0.406261	-0.157416	-0.122491	0.328864	-0.23934	-0.159472	-0.0322438	-0.226353
CHROMOSOME_I	1071000	1072000	0.202091	0.128796	-0.0978101	0.0958814	0.869574	0.60803	0.482854	0.259437
CHROMOSOME_I	1072000	1073000	-0.154584	-0.357626	-0.0205789	-0.0263104	0.74992	0.160494	0.508628	0.266932
CHROMOSOME_I	1073000	1074000	-0.0064258	-0.285197	0.0828431	0.0055002	-0.0302185	-0.103108	0.198676	-0.0280622
CHROMOSOME_I	1074000	1075000	0.064816	-0.334238	-0.119963	0.323031	-0.417646	-0.61496	-0.318026	-0.405221
CHROMOSOME_I	1075000	1076000	-0.347592	-0.258203	-0.708937	-0.0583396	-0.877623	-0.702662	-0.855338	-0.847278
CHROMOSOME_I	1076000	1077000	-0.30453	-0.679296	-0.565945	-0.0979564	-0.891416	-0.789022	-0.894405	-1.01709
CHROMOSOME_I	1077000	1078000	-0.478348	-0.567837	-0.571402	-0.0737634	-0.327859	-0.567661	-0.719374	-0.663141
CHROMOSOME_I	1078000	1079000	0.385057	0.444891	0.508299	1.16594	0.618648	0.517464	0.220941	0.368275
CHROMOSOME_I	1079000	1080000	0.524828	0.769896	0.392863	1.54138	0.645343	0.541316	-0.0512297	0.103914
CHROMOSOME_I	1080000	1081000	0.39006	0.683248	0.513269	1.37865	0.502561	0.313452	-0.0637371	-0.151995
CHROMOSOME_I	1081000	1082000	0.0803413	0.387605	0.328966	0.643719	0.209948	0.150592	0.146353	-0.149194
CHROMOSOME_I	1082000	1083000	-0.160918	-0.044663	-0.535769	0.390446	-0.736922	-0.246695	-0.897576	-0.537689
CHROMOSOME_I	1083000	1084000	-0.0275843	-0.495053	-0.342016	-0.495985	-0.806457	-0.8015	-0.853114	-1.03478
CHROMOSOME_I	1084000	1085000	-0.335396	-0.309298	-0.358689	-0.409693	-0.874248	-0.662618	-1.05484	-0.949729
CHROMOSOME_I	1085000	1086000	-0.37259	-0.569523	0.0053682	-0.145041	-1.20974	-0.916024	-0.926513	-1.01842
CHROMOSOME_I	1086000	1087000	0.511725	0.388892	0.626129	0.440794	-1.14793	-0.575717	-0.996055	-1.19769
CHROMOSOME_I	1087000	1088000	0.510591	0.183835	0.391644	0.269276	-0.941879	-0.454177	-0.933053	-0.968563
CHROMOSOME_I	1088000	1089000	0.107628	0.0441493	0.0062819	0.0892556	-1.17898	-0.422166	-0.996441	-0.899044
CHROMOSOME_I	1089000	1090000	0.466065	0.209549	0.554544	0.643777	-0.903633	-0.597682	-1.04727	-1.01022
CHROMOSOME_I	1090000	1091000	0.796971	0.414431	1.01633	0.955682	-0.476131	-0.606589	-0.340807	-0.642346
CHROMOSOME_I	1091000	1092000	0.833212	0.71097	0.953969	1.0511	-0.275954	-0.129289	-0.464062	-0.293612
CHROMOSOME_I	1092000	1093000	-0.161736	-0.763744	0.215473	0.0481223	-0.72577	-0.819312	-0.625677	-0.658274
CHROMOSOME_I	1093000	1094000	0.337985	-0.128264	0.101969	0.0658821	-0.77836	-0.630916	-1.05307	-0.714054
CHROMOSOME_I	1094000	1095000	-0.282471	-0.667902	0.0051563	-0.0309626	-0.877399	-0.638041	-0.594383	-0.544335
CHROMOSOME_I	1095000	1096000	-0.165359	-0.366951	-0.121426	-0.0774788	-0.903775	-0.759986	-0.998583	-1.01467
CHROMOSOME_I	1096000	1097000	0.530425	0.406832	0.558227	0.256591	-0.891884	-0.32484	-0.797482	-1.02655
CHROMOSOME_I	1097000	1098000	0.251196	0.347622	0.57738	-0.0414468	-0.769374	-0.772332	-0.890054	-1.00572
CHROMOSOME_I	1098000	1099000	0.0881215	-0.0037846	0.370264	-0.201944	-0.827988	-0.591609	-0.676242	-1.18717
CHROMOSOME_I	1099000	1100000	0.260448	0.151914	0.236535	-0.139289	-0.856585	-0.429672	-1.04512	-1.20615
CHROMOSOME_I	1100000	1101000	-0.120474	-0.276334	-0.32005	0.0741959	-1.17736	-0.799211	-1.08826	-0.866749
CHROMOSOME_I	1101000	1102000	-0.247474	-0.476779	-0.420018	-0.0175339	-1.09608	-0.788605	-1.28629	-0.831393
CHROMOSOME_I	1102000	1103000	-0.524492	-0.72034	-0.249943	-0.322239	-1.23301	-0.885655	-0.972558	-1.03262
CHROMOSOME_I	1103000	1104000	-0.046227	-0.284504	0.0813416	0.0342277	-1.03114	-0.749159	-0.733583	-0.964885
CHROMOSOME_I	1104000	1105000	0.210673	0.0353724	0.170261	0.178781	-0.828191	-0.519456	-0.874132	-0.728488
CHROMOSOME_I	1105000	1106000	0.293535	-0.134299	0.512718	0.331251	-0.926875	-0.85175	-0.85145	-0.925614
CHROMOSOME_I	1106000	1107000	0.47761	0.0941576	0.326444	0.215865	-0.822038	-0.53693	-0.871668	-0.968198
CHROMOSOME_I	1107000	1108000	0.463854	0.493921	0.262007	0.341223	-0.791435	-0.392236	-0.99982	-0.847007
CHROMOSOME_I	1108000	1109000	1.25198	0.670382	0.744361	0.608216	-0.512178	-0.276083	-0.891801	-0.861253
CHROMOSOME_I	1109000	1110000	0.749054	0.442882	0.942148	0.60865	-0.849447	-0.661769	-0.825523	-0.902979
CHROMOSOME_I	1110000	1111000	0.38839	-0.155826	0.412093	-0.0686773	-0.86818	-0.838845	-0.733766	-1.08642
CHROMOSOME_I	1111000	1112000	0.353181	0.0084536	-0.0154094	-0.117315	-0.508783	-0.529455	-0.967197	-0.987869
CHROMOSOME_I	1112000	1113000	0.0543152	-0.0920248	0.0027578	0.286788	-0.958688	-0.545901	-0.756764	-0.701604
CHROMOSOME_I	1113000	1114000	-0.090966	-0.312465	0.327805	-0.16429	-0.945935	-0.430313	-0.591953	-0.852841
CHROMOSOME_I	1114000	1115000	0.401703	-0.144458	0.548958	0.017286	-0.918087	-0.810509	-0.961655	-1.37257
CHROMOSOME_I	1115000	1116000	0.280329	0.558438	0.159438	0.216432	-0.708099	-0.0387306	-0.650552	-0.821972
CHROMOSOME_I	1116000	1117000	0.499392	0.309262	0.744953	0.77274	-0.927906	-0.523706	-0.650972	-0.958276
CHROMOSOME_I	1117000	1118000	0.0578755	-0.115929	0.182498	0.544494	-0.386335	-0.312833	-0.27419	-0.17255
CHROMOSOME_I	1118000	1119000	0.0801208	0.0539678	0.0250932	0.148267	-0.017411	-0.0789162	-0.0792164	-0.141167
CHROMOSOME_I	1119000	1120000	0.0230026	0.207782	0.258964	0.47539	-0.669355	-0.393114	-0.404653	-0.470312
CHROMOSOME_I	1120000	1121000	-0.0003984	0.0060174	-0.0054582	-0.0054372	0.0007165	-0.0054808	-0.0109812	-0.0118791
CHROMOSOME_I	1121000	1122000	-0.0242587	-0.0264242	0.0949549	0.144496	-0.183927	-0.103707	-0.108697	-0.0438273
CHROMOSOME_I	1122000	1123000	0.0479305	-0.24015	0.0425445	0.732962	-0.555731	-0.467915	-0.383724	-0.160119
CHROMOSOME_I	1123000	1124000	0.261088	0.0003157	0.562581	1.22795	-0.716052	-0.588105	-0.455791	-0.300519
CHROMOSOME_I	1124000	1125000	0.30639	-0.193553	0.296021	0.644525	-0.85484	-0.856664	-0.952382	-0.741582
CHROMOSOME_I	1125000	1126000	0.237514	-0.314123	0.0171805	0.137469	-0.584727	-0.897214	-0.964766	-1.07674
CHROMOSOME_I	1126000	1127000	0.541747	0.105569	0.68043	0.735518	-0.71577	-0.795738	-0.961549	-0.968964
CHROMOSOME_I	1127000	1128000	0.656002	0.609268	1.07766	0.873685	-0.591074	-0.510499	-0.661918	-0.995979
CHROMOSOME_I	1128000	1129000	0.431338	-0.0076968	0.576627	0.525013	-0.770928	-0.876329	-1.03614	-0.929635
CHROMOSOME_I	1129000	1130000	0.844882	0.66185	0.77029	1.07808	-1.01623	-0.521639	-1.10664	-0.957222
CHROMOSOME_I	1130000	1131000	0.524732	0.35402	0.543044	0.618107	-0.858148	-0.45287	-0.948465	-0.795434
CHROMOSOME_I	1131000	1132000	0.575856	0.5607	0.73273	1.05917	-1.02639	-0.576739	-0.82102	-0.727929
CHROMOSOME_I	1132000	1133000	0.316517	0.30914	0.776448	0.888224	-1.1658	-0.853112	-0.830232	-1.02011
CHROMOSOME_I	1133000	1134000	0.717199	0.699813	0.740394	0.864002	-0.734314	-0.520236	-0.702796	-0.987744
CHROMOSOME_I	1134000	1135000	0.157113	0.0995095	0.212342	0.123765	-0.359198	-0.158192	-0.107835	-0.14302
CHROMOSOME_I	1135000	1136000	-0.185215	-0.0944813	0.0726772	-0.195484	-0.679699	-0.38427	-0.713838	-0.762602
CHROMOSOME_I	1136000	1137000	-0.435653	-0.730927	-0.547705	-0.266044	0.276368	-0.187441	-0.0336312	0.281259
CHROMOSOME_I	1137000	1138000	-0.755626	-1.6484	-0.897821	-0.571802	0.30399	-0.649199	0.545716	0.470964
CHROMOSOME_I	1138000	1139000	-0.774232	-0.248164	-0.688655	-0.282444	0.296683	0.267063	0.210871	0.39455
CHROMOSOME_I	1139000	1140000	-0.713144	-0.508473	-0.812383	-0.284946	0.35073	0.187182	0.205581	0.274464
CHROMOSOME_I	1140000	1141000	-0.496099	0.0269055	-0.412763	0.413092	0.911638	0.612997	0.951057	1.19384
CHROMOSOME_I	1141000	1142000	-0.445169	0.218204	-0.534747	0.540415	0.802541	0.804331	0.764729	1.09532
CHROMOSOME_I	1142000	1143000	-0.517171	-0.569121	-0.671361	-0.088875	0.668319	0.165758	0.492048	0.5369
CHROMOSOME_I	1143000	1144000	-0.124953	-0.2177	-0.397899	-0.0349107	0.899921	0.468737	0.847857	0.554316
CHROMOSOME_I	1144000	1145000	0.119382	-0.524211	-0.40031	0.3679	1.03408	-0.0292037	0.424734	0.345761
CHROMOSOME_I	1145000	1146000	-0.323022	-0.778963	-0.585311	-0.127693	0.817926	0.0948132	0.629405	0.560406
CHROMOSOME_I	1146000	1147000	-0.632552	-1.22416	-0.486181	-0.225756	-0.0397257	-0.838959	0.353482	-0.127497
CHROMOSOME_I	1147000	1148000	-0.103136	-0.0622386	-0.018499	0.87967	0.422096	0.233637	0.611334	0.525837
CHROMOSOME_I	1148000	1149000	-0.929392	-0.758535	-1.02438	-0.219533	0.0044795	-0.0907148	0.163306	0.0804982
CHROMOSOME_I	1149000	1150000	-0.621331	-0.935574	-0.826958	-0.136613	0.501242	0.110083	0.642128	0.647777
CHROMOSOME_I	1150000	1151000	-1.09207	-0.868359	-1.03034	-0.341586	0.372332	0.164879	0.621619	0.951267
CHROMOSOME_I	1151000	1152000	-0.682786	-0.476193	-0.851856	-0.365883	0.369672	0.275016	0.221955	0.72606
CHROMOSOME_I	1152000	1153000	-0.921435	-1.04377	-1.20317	-0.950432	0.791663	0.489599	0.760894	1.00805
CHROMOSOME_I	1153000	1154000	-1.05901	-0.504773	-0.836479	-1.00831	0.740424	0.924959	0.861392	0.942655
CHROMOSOME_I	1154000	1155000	-0.748418	-0.323095	-0.859575	-0.580311	1.12233	0.639676	0.987953	1.10145
CHROMOSOME_I	1155000	1156000	-0.685057	-0.222914	-0.694925	-0.701689	1.34008	0.970927	1.49962	1.36192
CHROMOSOME_I	1156000	1157000	-1.00248	-0.195762	-0.9898	-1.07246	0.708046	0.738681	0.958158	0.874526
CHROMOSOME_I	1157000	1158000	-0.601221	0.130137	-1.22649	-0.74884	1.45388	1.24866	1.41552	1.62218
CHROMOSOME_I	1158000	1159000	-0.137991	0.1675	-0.619092	-0.295573	-0.0488327	0.278131	0.223382	0.190341
CHROMOSOME_I	1159000	1160000	0.580546	1.16755	0.126801	0.653784	0.275134	0.109701	0.217755	0.304227
CHROMOSOME_I	1160000	1161000	0.57291	1.06522	-0.557985	0.45293	0.387069	0.543382	0.0597355	0.350977
CHROMOSOME_I	1161000	1162000	-0.0782503	0.227528	-0.473567	0.0020413	0.180353	-0.0458816	0.224918	-0.0229361
CHROMOSOME_I	1162000	1163000	-0.318381	0.0033624	-0.879315	-0.797459	0.636555	0.703138	0.490649	0.442531
CHROMOSOME_I	1163000	1164000	-0.520535	-0.294105	-0.662212	-0.744417	0.449302	0.338719	0.563724	0.484677
CHROMOSOME_I	1164000	1165000	-0.426243	-0.448979	-1.06637	-0.83349	0.604552	0.391238	0.571041	0.583351
CHROMOSOME_I	1165000	1166000	-0.580583	-0.296916	-0.961679	-0.399259	0.124672	-0.0149218	0.0609305	0.329407
CHROMOSOME_I	1166000	1167000	-0.554371	-0.481222	-0.54567	-0.316341	0.353447	0.05667	0.42523	0.439334
CHROMOSOME_I	1167000	1168000	-0.41977	-0.678342	-0.449941	0.000211	0.412478	-0.175598	0.452913	0.399801
CHROMOSOME_I	1168000	1169000	0.0933333	0.118694	-0.161833	0.220496	0.482102	0.0668368	0.268011	0.308231
CHROMOSOME_I	1169000	1170000	-0.254386	0.104599	-0.469526	0.171066	0.786936	0.631997	0.619644	0.688316
CHROMOSOME_I	1170000	1171000	-0.731077	-0.995913	-0.954318	-0.611161	0.420552	-0.105363	0.251094	0.425452
CHROMOSOME_I	1171000	1172000	-0.303791	-0.697175	-0.596084	-0.264929	0.221591	-0.253163	-0.0855017	0.157793
CHROMOSOME_I	1172000	1173000	-0.605862	-1.58948	-0.889	-0.990615	-0.060384	-0.882415	-0.0857008	-0.35275
CHROMOSOME_I	1173000	1174000	-1.13162	-1.35099	-1.2032	-0.862451	0.139118	-0.391185	0.216788	0.485186
CHROMOSOME_I	1174000	1175000	-0.93035	-0.726511	-1.08245	-1.18821	0.145349	0.459376	0.237797	0.392619
CHROMOSOME_I	1175000	1176000	-1.34862	-0.252805	-1.33691	-1.24585	-0.105191	0.362988	0.221888	0.563485
CHROMOSOME_I	1176000	1177000	-1.0836	-0.276247	-1.28894	-0.988683	0.515056	0.777873	0.43199	0.589093
CHROMOSOME_I	1177000	1178000	-0.810702	-0.619935	-1.19986	-0.785152	1.03851	0.781419	0.830679	1.03131
CHROMOSOME_I	1178000	1179000	-0.774612	-0.373265	-0.687866	-0.61357	1.53156	1.21728	1.51568	1.77688
CHROMOSOME_I	1179000	1180000	-0.93269	-0.553625	-1.09973	-0.82556	1.1511	0.866586	1.15657	1.13598
CHROMOSOME_I	1180000	1181000	-0.995529	-0.574293	-1.06646	-0.80836	1.41118	0.78238	1.51624	1.85402
CHROMOSOME_I	1181000	1182000	-0.930321	-0.591491	-1.27047	-0.764484	0.907519	0.729404	0.91623	1.08945
CHROMOSOME_I	1182000	1183000	-0.830294	-0.586375	-1.42349	-0.817769	1.26937	1.03749	0.794193	1.40691
CHROMOSOME_I	1183000	1184000	-0.983287	-0.486206	-1.0793	-0.817955	0.967351	0.951311	0.915189	1.12963
CHROMOSOME_I	1184000	1185000	-0.861735	-0.154917	-1.02965	-0.676788	1.03103	0.953184	0.792174	1.11671
CHROMOSOME_I	1185000	1186000	-0.870066	-0.55069	-0.869465	-1.19722	1.15633	1.07851	1.27988	1.37453
CHROMOSOME_I	1186000	1187000	-0.522493	-0.23482	-0.828435	-0.903341	1.01722	0.841721	0.721764	0.821203
CHROMOSOME_I	1187000	1188000	-1.02751	-0.67538	-1.06842	-0.659582	1.08136	0.76816	0.917727	1.33444
CHROMOSOME_I	1188000	1189000	-0.868854	-1.08788	-1.04163	-0.424721	1.01772	0.276374	0.82666	0.903775
CHROMOSOME_I	1189000	1190000	-1.05937	-0.880833	-1.37775	-0.861011	1.00588	0.724252	1.06928	1.40514
CHROMOSOME_I	1190000	1191000	-1.01832	-0.824908	-1.39372	-1.51115	0.427311	0.518473	0.508664	0.815658
CHROMOSOME_I	1191000	1192000	-1.05056	-1.58391	-1.49335	-1.67718	0.533799	-0.0340403	0.347994	0.395811
CHROMOSOME_I	1192000	1193000	-1.17305	-1.89943	-1.6763	-1.34229	0.652916	-0.411734	0.239576	0.429505
CHROMOSOME_I	1193000	1194000	-0.972234	-1.16431	-1.17822	-1.40599	1.07753	0.545227	0.987538	1.00075
CHROMOSOME_I	1194000	1195000	-0.87522	-0.750135	-0.86779	-0.891456	1.1736	0.54734	1.01147	0.710602
CHROMOSOME_I	1195000	1196000	-1.35073	-1.14998	-1.53506	-1.40474	0.804777	0.447586	0.61639	0.951877
CHROMOSOME_I	1196000	1197000	-1.31413	-1.83292	-1.9329	-1.57487	0.758457	-0.273581	0.437739	0.381103
CHROMOSOME_I	1197000	1198000	-0.910847	-1.34461	-1.43064	-1.26509	0.783153	0.162341	0.358725	0.440521
CHROMOSOME_I	1198000	1199000	-0.834166	-0.343348	-0.553487	-0.481975	1.08287	0.648298	1.12177	1.10296
CHROMOSOME_I	1199000	1200000	-0.468417	-0.240268	-0.845441	-0.731261	0.901365	0.902717	0.850254	0.938363
CHROMOSOME_I	1200000	1201000	-0.946728	-0.547284	-1.22507	-0.752271	0.460298	0.366869	0.269346	0.5934
CHROMOSOME_I	1201000	1202000	-1.17887	-1.05038	-1.24702	-0.856528	0.538806	0.112329	0.422564	0.382786
CHROMOSOME_I	1202000	1203000	-0.837093	-1.25653	-1.01079	-0.875427	0.8382	-0.0512975	0.681831	0.472288
CHROMOSOME_I	1203000	1204000	-0.965269	-0.845914	-0.880294	-0.861035	0.65186	0.706233	0.852513	0.974456
CHROMOSOME_I	1204000	1205000	-0.378786	-0.868587	-1.03612	-0.966316	1.05917	0.414693	0.655493	0.622592
CHROMOSOME_I	1205000	1206000	-0.573498	-0.791154	-0.741368	-0.73542	0.715693	-0.018825	0.561079	0.255637
CHROMOSOME_I	1206000	1207000	-0.346047	-0.729027	-0.507648	-0.623727	0.624248	-0.0548469	0.327826	0.0464361
CHROMOSOME_I	1207000	1208000	-0.709159	-0.356449	-0.47845	-0.428247	0.865988	0.906388	1.18012	1.18222
CHROMOSOME_I	1208000	1209000	-0.879185	-0.882186	-1.10924	-0.861178	0.90131	0.531959	0.762849	1.00983
CHROMOSOME_I	1209000	1210000	-0.446306	-0.456161	-0.863601	-0.973648	0.682551	0.475605	0.251839	0.672124
CHROMOSOME_I	1210000	1211000	-0.602933	-0.282151	-0.905773	-0.79445	0.542902	0.420941	0.269484	0.540017
CHROMOSOME_I	1211000	1212000	-1.16816	-0.67905	-1.1565	-0.847192	0.644495	0.347306	0.76859	0.846595
CHROMOSOME_I	1212000	1213000	-0.735854	-0.119112	-0.779835	-0.55025	0.820589	0.959732	0.893454	1.00875
CHROMOSOME_I	1213000	1214000	0.108046	0.342968	0.167529	-0.0068751	1.24184	0.798373	0.916741	0.519483
CHROMOSOME_I	1214000	1215000	-0.271814	-0.392442	-0.327229	0.359558	0.275423	0.15726	0.23508	0.338643
CHROMOSOME_I	1215000	1216000	-0.153851	-0.294145	-0.12442	0.316439	0.260674	-0.0055812	0.176192	-0.100596
CHROMOSOME_I	1216000	1217000	-0.0955575	-0.190305	-0.37181	0.938236	-0.124976	-0.435377	-0.324197	-0.155013
CHROMOSOME_I	1217000	1218000	0.818807	0.785075	0.897293	1.5785	0.209068	-0.207045	-0.187989	-0.164995
CHROMOSOME_I	1218000	1219000	0.747564	0.65737	0.78114	1.70147	-0.0395178	-0.206945	-0.322935	-0.308818
CHROMOSOME_I	1219000	1220000	0.157686	0.340727	0.161826	0.751984	0.0513178	0.03314	-0.0210283	0.0245746
CHROMOSOME_I	1220000	1221000	-0.470857	-0.149596	-0.581406	-0.177029	0.115208	0.0745698	0.0684071	0.0254301
CHROMOSOME_I	1221000	1222000	-0.686117	-0.795549	-0.801534	-0.24707	0.401097	-0.094608	0.567208	0.528769
CHROMOSOME_I	1222000	1223000	-1.11082	-1.03452	-1.29044	-0.693623	0.30031	-0.226311	0.276966	0.466699
CHROMOSOME_I	1223000	1224000	-0.668072	-0.452143	-1.2171	-0.792669	0.366914	0.55554	0.32961	0.490613
CHROMOSOME_I	1224000	1225000	-0.861121	-0.224009	-0.658996	-0.0633795	0.689408	0.671453	0.782707	0.799407
CHROMOSOME_I	1225000	1226000	-0.365646	-0.125789	-0.338732	0.337495	0.523138	0.652237	0.701331	0.47612
CHROMOSOME_I	1226000	1227000	-0.356015	-0.209222	0.0646434	0.599666	0.0609585	0.154818	0.271097	0.0313113
CHROMOSOME_I	1227000	1228000	-0.323875	-0.261892	-0.415668	0.378073	-0.0881246	-0.031906	-0.168459	-0.332402
CHROMOSOME_I	1228000	1229000	-0.557633	-0.261301	-0.365431	0.333119	-0.415655	-0.190651	-0.155	-0.39763
CHROMOSOME_I	1229000	1230000	-0.312743	-0.0784484	0.0586691	0.521582	-0.195436	-0.1763	-0.178379	-0.292718
CHROMOSOME_I	1230000	1231000	-0.0631287	0.178615	0.0411421	0.725676	0.20542	0.248198	-0.0363774	-0.321649
CHROMOSOME_I	1231000	1232000	-0.652926	-1.12185	-0.774795	-0.300216	0.0123061	-0.652369	-0.286968	-0.587516
CHROMOSOME_I	1232000	1233000	-0.529885	-0.333252	-0.447196	0.060005	0.643885	0.479902	0.778227	0.566745
CHROMOSOME_I	1233000	1234000	-0.586093	-0.316426	-0.561198	-0.190272	0.518219	0.31699	0.520968	0.293631
CHROMOSOME_I	1234000	1235000	-0.749689	-0.581398	-0.813248	-0.214675	0.660977	0.53871	0.700686	0.538105
CHROMOSOME_I	1235000	1236000	-0.692935	-0.684326	-1.1397	-0.152503	0.459883	0.190221	0.0970802	0.200007
CHROMOSOME_I	1236000	1237000	-0.660783	-0.415164	-0.423365	0.167929	0.446234	0.342195	0.517896	0.501287
CHROMOSOME_I	1237000	1238000	-0.593115	-0.592329	-1.09401	-0.255152	0.288353	0.3214	0.29297	0.469809
CHROMOSOME_I	1238000	1239000	-1.52559	-1.46897	-1.67102	-1.23815	-0.166411	-0.302335	0.0347631	0.154361
CHROMOSOME_I	1239000	1240000	-1.06547	-1.51458	-1.51591	-1.01002	0.26418	-0.405359	0.184937	-0.057297
CHROMOSOME_I	1240000	1241000	-0.842157	-1.57154	-1.24348	-0.659059	0.433585	-0.636148	0.310538	0.229797
CHROMOSOME_I	1241000	1242000	-0.266418	-0.26467	-0.298692	0.0520232	0.477281	0.0408262	0.592476	0.521227
CHROMOSOME_I	1242000	1243000	-0.281745	0.083934	-0.101345	0.290058	0.713667	0.358116	0.512525	0.334595
CHROMOSOME_I	1243000	1244000	-0.520502	-0.361645	-0.364368	0.0157254	0.270614	0.409326	0.477712	0.466447
CHROMOSOME_I	1244000	1245000	-0.735117	-0.586277	-0.644735	-0.085976	0.0156058	-0.0689852	0.11582	-0.0893225
CHROMOSOME_I	1245000	1246000	-0.162311	-0.407726	-0.437435	0.118308	0.454508	0.125986	0.300121	0.0090102
CHROMOSOME_I	1246000	1247000	-0.703872	-0.608809	-1.11102	-0.50822	0.0946437	0.0751998	0.154986	0.180063
CHROMOSOME_I	1247000	1248000	-0.791157	-0.366518	-0.888839	-0.508016	0.700124	0.591073	0.482897	0.815983
CHROMOSOME_I	1248000	1249000	-0.707157	-0.722771	-0.655703	-0.61981	0.363506	0.317833	0.503506	0.324232
CHROMOSOME_I	1249000	1250000	-0.0337476	-0.59746	-0.290367	0.276702	-0.0538253	-0.396262	-0.356537	-0.445312
CHROMOSOME_I	1250000	1251000	-0.0371307	-0.127398	-0.219504	0.300441	-0.504349	-0.283195	-0.616672	-0.569635
CHROMOSOME_I	1251000	1252000	-0.468039	-0.443649	-0.51993	0.376078	-0.724212	-0.760429	-0.771372	-0.646743
CHROMOSOME_I	1252000	1253000	-0.228884	-0.123317	0.0631634	0.373493	-0.578349	-0.306675	-0.45046	-0.498
CHROMOSOME_I	1253000	1254000	-0.0808391	0.251347	0.124024	0.354259	-0.460261	-0.0559653	-0.399765	-0.275554
CHROMOSOME_I	1254000	1255000	-0.106017	-0.411981	-0.161437	0.0493547	-0.380133	-0.455482	-0.398873	-0.550044
CHROMOSOME_I	1255000	1256000	0.414846	0.0961041	0.333271	0.888865	-0.597968	-0.543114	-0.937729	-0.686961
CHROMOSOME_I	1256000	1257000	0.466314	0.603498	0.821686	1.10961	-0.652782	-0.32969	-0.370768	-0.683553
CHROMOSOME_I	1257000	1258000	0.390923	0.159627	0.57987	0.754422	-0.78317	-0.496403	-0.901403	-0.787169
CHROMOSOME_I	1258000	1259000	0.757142	0.766067	0.456507	0.755333	-0.599187	-0.236822	-0.806613	-0.711882
CHROMOSOME_I	1259000	1260000	0.398272	0.0386314	0.42904	0.807255	-0.979139	-0.816214	-0.856104	-0.688361
CHROMOSOME_I	1260000	1261000	0.560428	0.093911	0.534385	0.627056	-0.613473	-0.771665	-0.599653	-0.808257
CHROMOSOME_I	1261000	1262000	0.154348	0.385304	0.115395	0.294733	-0.738961	-0.201173	-0.994914	-1.07695
CHROMOSOME_I	1262000	1263000	0.220893	-0.310566	0.259372	0.440721	-0.846577	-0.440053	-0.683996	-0.824349
CHROMOSOME_I	1263000	1264000	0.415087	-0.0420384	0.271958	0.520298	-0.725728	-0.527185	-0.862292	-0.966811
CHROMOSOME_I	1264000	1265000	0.115003	-0.0696222	0.400057	0.572118	-1.0899	-0.689932	-0.896115	-0.926188
CHROMOSOME_I	1265000	1266000	0.480881	0.346892	0.796506	0.777511	-0.870559	-0.50652	-0.630328	-0.706656
CHROMOSOME_I	1266000	1267000	0.344114	0.15243	0.378587	0.455248	-0.807609	-0.399937	-0.619837	-0.823673
CHROMOSOME_I	1267000	1268000	0.465491	0.143772	0.662161	0.830839	-0.927343	-0.595777	-0.611795	-0.889217
CHROMOSOME_I	1268000	1269000	-0.063133	-0.334489	-0.0971902	0.158826	-0.992526	-0.610664	-0.932547	-0.901942
CHROMOSOME_I	1269000	1270000	0.376957	-0.0121904	0.303175	0.262544	-0.439407	-0.542091	-0.551748	-0.683718
CHROMOSOME_I	1270000	1271000	0.415658	-0.206404	0.246122	0.415064	-0.551227	-0.822412	-0.66095	-0.575442
CHROMOSOME_I	1271000	1272000	0.452804	0.034525	0.605314	0.651181	-1.22721	-0.973123	-0.969357	-1.12791
CHROMOSOME_I	1272000	1273000	0.189685	-0.0890771	0.0199507	-0.0934764	-1.3709	-0.713726	-0.966772	-0.991327
CHROMOSOME_I	1273000	1274000	-0.084254	-0.594637	-0.0822624	-0.190217	-1.09047	-0.8406	-1.08144	-0.862988
CHROMOSOME_I	1274000	1275000	0.23324	0.196691	0.0129036	0.421282	-0.552852	-0.638105	-0.57375	-0.867096
CHROMOSOME_I	1275000	1276000	-0.0702333	-0.358982	-0.0780803	0.229843	-0.956669	-0.845964	-1.10448	-0.969372
CHROMOSOME_I	1276000	1277000	0.0371821	-0.180591	0.221752	0.273151	-0.975191	-0.724343	-0.823066	-0.981385
CHROMOSOME_I	1277000	1278000	0.175063	0.1767	0.14449	0.0490232	-0.860276	-0.409471	-1.10076	-0.927055
CHROMOSOME_I	1278000	1279000	1.2476	1.06042	1.23321	0.422806	-0.43619	-0.0735901	-0.573429	-0.700452
CHROMOSOME_I	1279000	1280000	0.670932	0.462713	0.369692	0.301388	-0.516121	-0.472173	-0.691446	-0.820525
CHROMOSOME_I	1280000	1281000	-0.465504	-0.471255	-0.387248	-0.211532	-1.34248	-0.721862	-1.30002	-0.986972
CHROMOSOME_I	1281000	1282000	-0.569373	-0.714092	-0.270252	0.0724227	-1.37171	-1.05787	-0.832007	-1.1422
CHROMOSOME_I	1282000	1283000	0.342963	0.109548	0.27068	0.461598	-0.940156	-0.599271	-0.871843	-1.04438
CHROMOSOME_I	1283000	1284000	0.396259	-0.0304601	0.378919	0.431642	-1.04574	-0.673759	-0.859465	-0.942936
CHROMOSOME_I	1284000	1285000	0.154707	0.0491896	0.1722	0.480544	-1.11844	-0.619447	-1.01126	-1.0408
CHROMOSOME_I	1285000	1286000	1.28082	0.897414	1.43683	1.41279	-0.832685	-0.569801	-0.595553	-0.756196
CHROMOSOME_I	1286000	1287000	1.44098	1.17356	1.4522	1.80177	0.226527	-0.328713	0.0659286	0.136947
CHROMOSOME_I	1287000	1288000	0.898215	0.923995	0.668009	0.52125	-0.127039	-0.4023	-0.875259	-0.673663
CHROMOSOME_I	1288000	1289000	0.324807	-0.101058	-0.0448116	0.0930029	-0.884893	-0.506864	-0.950163	-0.700485
CHROMOSOME_I	1289000	1290000	-0.17087	-0.55831	-0.0485725	-0.0520914	-1.01309	-0.671001	-0.94496	-0.703648
CHROMOSOME_I	1290000	1291000	-0.244935	-0.456777	-0.48472	-0.527573	-0.762092	-0.832273	-1.14238	-1.16935
CHROMOSOME_I	1291000	1292000	-0.0901958	-0.423201	-0.083743	-0.557578	-0.989385	-0.653999	-0.75166	-1.04624
CHROMOSOME_I	1292000	1293000	0.0070921	-0.663991	-0.068094	-0.284225	-0.938409	-1.04147	-0.782461	-0.914034
CHROMOSOME_I	1293000	1294000	-0.0040922	-0.131755	0.398473	0.0423373	-0.945702	-0.776269	-0.94536	-1.00532
CHROMOSOME_I	1294000	1295000	-0.596658	-0.909345	-0.75326	-0.198286	-1.34412	-1.10991	-1.07908	-0.872866
CHROMOSOME_I	1295000	1296000	-0.668886	-1.40766	-0.851783	-0.917728	-1.42196	-1.28275	-1.12995	-1.22063
CHROMOSOME_I	1296000	1297000	-0.195541	0.0281705	0.0470825	-0.152727	-0.931582	-0.737446	-0.916241	-0.984607
CHROMOSOME_I	1297000	1298000	-0.264319	-0.372865	-0.183438	-0.421009	-1.24851	-0.919928	-1.20675	-1.08605
CHROMOSOME_I	1298000	1299000	-0.0002361	-0.352504	-0.405804	-0.245359	-1.09349	-0.784444	-1.20827	-1.11176
CHROMOSOME_I	1299000	1300000	-0.176897	-0.522302	-0.0576674	-0.62668	-1.04805	-0.780357	-0.969177	-1.33345
CHROMOSOME_I	1300000	1301000	-0.583923	-0.903077	-0.600144	-0.475533	-0.984402	-1.0386	-0.905362	-1.03236
CHROMOSOME_I	1301000	1302000	-0.431173	-0.680516	-0.367797	-0.642539	-1.02228	-0.743524	-1.22051	-1.06044
CHROMOSOME_I	1302000	1303000	-0.770073	-1.34002	-1.00799	-0.80514	-1.51338	-1.5617	-1.352	-1.04732
CHROMOSOME_I	1303000	1304000	0.000651	-0.857017	-0.0117354	-0.412089	-0.48687	-0.860583	-0.668829	-1.14085
CHROMOSOME_I	1304000	1305000	-0.067269	-0.185804	-0.132137	-0.290723	-0.603922	-0.437404	-0.733831	-0.961917
CHROMOSOME_I	1305000	1306000	-0.321185	-0.436262	-0.284098	-0.25583	-0.426203	-0.380706	-0.630007	-0.557743
CHROMOSOME_I	1306000	1307000	-0.374169	-0.55954	-0.347525	-0.308001	-0.227649	-0.326839	-0.540345	-0.294244
CHROMOSOME_I	1307000	1308000	-0.322224	-0.405471	0.13946	0.0058956	0.418524	0.206032	0.322197	0.334722
CHROMOSOME_I	1308000	1309000	-0.269687	-0.214244	-0.168104	-0.0721059	0.350784	0.454523	0.275718	0.203758
CHROMOSOME_I	1309000	1310000	0.313769	0.151881	0.152437	-0.046564	0.720237	0.594834	0.501364	0.447733
CHROMOSOME_I	1310000	1311000	-0.160757	-0.166846	-0.0767867	-0.308203	0.290758	0.375721	0.0939121	0.121351
CHROMOSOME_I	1311000	1312000	-0.419089	-0.372018	-0.114381	-0.208219	-0.164067	0.0161818	-0.137405	0.131274
CHROMOSOME_I	1312000	1313000	-0.101451	-0.0745485	0.0684998	0.33417	-0.84867	-0.146886	-0.480377	-0.341909
CHROMOSOME_I	1313000	1314000	-0.172036	-0.221517	-0.270784	-0.163338	-0.61471	-0.471894	-0.676527	-0.876089
CHROMOSOME_I	1314000	1315000	-0.210964	-0.688892	-0.50851	-0.466428	-0.827644	-0.710472	-0.71913	-0.910891
CHROMOSOME_I	1315000	1316000	-0.313231	-0.0020042	-0.0620648	-0.0726104	-0.650206	-0.57411	-0.620673	-0.712829
CHROMOSOME_I	1316000	1317000	0.0621438	0.250452	0.185668	0.357123	-0.658652	-0.338496	-0.714832	-0.788709
CHROMOSOME_I	1317000	1318000	-0.0125916	-0.374255	-0.0125777	-0.127933	-0.232857	-0.433457	-0.480596	-0.387197
CHROMOSOME_I	1318000	1319000	-0.422404	-1.48537	-0.669736	-0.904377	-0.87745	-1.26313	-0.478463	-0.783738
CHROMOSOME_I	1319000	1320000	-0.407907	-0.794364	-0.0634776	-0.428741	-0.851026	-0.650936	-0.516597	-0.414355
CHROMOSOME_I	1320000	1321000	0.350697	0.0555147	0.33309	0.697457	0.299539	0.284545	0.109151	0.319872
CHROMOSOME_I	1321000	1322000	0.113339	0.0354841	0.218322	0.709264	0.0773523	0.103605	-0.110238	0.0627342
CHROMOSOME_I	1322000	1323000	0.0335318	-0.261617	0.105882	0.0433589	0.340868	0.305574	0.102332	0.336379
CHROMOSOME_I	1323000	1324000	0.374073	0.0297248	0.704762	0.529568	0.559211	0.410459	0.537151	0.786309
CHROMOSOME_I	1324000	1325000	0.118233	0.0800946	0.519261	0.165744	0.647035	0.444071	0.749893	0.559545
CHROMOSOME_I	1325000	1326000	-0.103928	-0.457555	-0.406446	-0.390406	0.178354	0.12604	0.110055	0.103316
CHROMOSOME_I	1326000	1327000	0.329618	0.0503231	0.123547	-0.264247	1.04767	0.593725	0.652527	0.649562
CHROMOSOME_I	1327000	1328000	-0.445135	-0.914899	-0.523118	-0.667437	-0.0607388	-0.464047	-0.193872	-0.264301
CHROMOSOME_I	1328000	1329000	-0.373793	-0.133363	-0.439398	-0.455749	-0.370567	0.206643	-0.629293	-0.431519
CHROMOSOME_I	1329000	1330000	-0.250408	-0.089288	-0.0696698	-0.0432975	-0.731416	-0.549778	-0.52286	-0.86533
CHROMOSOME_I	1330000	1331000	-0.16098	-0.179215	-0.204821	-0.07518	-0.95379	-0.406123	-0.886726	-1.09367
CHROMOSOME_I	1331000	1332000	0.0185239	-0.241893	-0.10246	-0.0713926	-0.788292	-0.899472	-0.743343	-0.790341
CHROMOSOME_I	1332000	1333000	0.288388	0.141161	0.0786126	0.583924	-0.739259	-0.666505	-0.989689	-0.898778
CHROMOSOME_I	1333000	1334000	0.979991	0.519687	0.887863	0.8451	-0.771544	-0.556233	-1.02414	-1.18033
CHROMOSOME_I	1334000	1335000	0.888992	0.581433	1.27392	1.44179	-0.805766	-0.742364	-0.610165	-0.789009
CHROMOSOME_I	1335000	1336000	0.928899	0.417029	1.00673	1.34946	-0.713161	-0.767246	-0.752179	-0.925434
CHROMOSOME_I	1336000	1337000	0.240976	0.207395	0.534126	1.25051	-1.20918	-0.738863	-0.711945	-0.855805
CHROMOSOME_I	1337000	1338000	0.370735	0.313746	0.540603	0.793089	-0.556487	-0.291988	-0.660314	-0.75835
CHROMOSOME_I	1338000	1339000	0.256851	0.597225	0.43471	1.01585	-0.421851	-0.10537	-0.332654	-0.233095
CHROMOSOME_I	1339000	1340000	-0.282723	0.31496	-0.0897261	0.209389	-0.3259	0.0648234	-0.0283818	-0.106427
CHROMOSOME_I	1340000	1341000	-0.757077	0.0158406	-0.915237	-0.689215	0.361221	0.594098	0.479209	0.69101
CHROMOSOME_I	1341000	1342000	-0.996882	0.0270145	-1.07091	-0.873618	0.9139	1.30176	0.999752	1.44959
CHROMOSOME_I	1342000	1343000	-0.590674	0.159731	-0.963472	-0.21842	0.773396	1.09601	0.667902	1.16936
CHROMOSOME_I	1343000	1344000	-0.636105	-0.4298	-1.07732	-0.592414	0.504999	0.91151	0.255941	0.736276
CHROMOSOME_I	1344000	1345000	-0.525647	-0.0651545	-0.517101	0.0751686	0.910714	0.989826	1.08749	1.34149
CHROMOSOME_I	1345000	1346000	-0.773849	-0.486406	-1.01643	-0.284948	0.103094	0.218154	0.0663365	0.176212
CHROMOSOME_I	1346000	1347000	-0.939369	-0.71575	-1.22183	-0.873404	-0.0838153	-0.354749	0.110548	-0.242587
CHROMOSOME_I	1347000	1348000	-0.522129	-0.270971	-0.868043	-0.317762	-0.0169212	-0.0911051	-0.242929	-0.175171
CHROMOSOME_I	1348000	1349000	-0.54077	-0.698667	-0.890527	-0.225513	0.804984	0.438764	0.640001	0.589323
CHROMOSOME_I	1349000	1350000	-0.799968	-0.886722	-0.977671	-1.10921	0.771859	0.0866749	0.638387	0.316007
CHROMOSOME_I	1350000	1351000	-0.930725	-0.747461	-1.42301	-1.01519	0.987077	0.5503	0.685094	0.84488
CHROMOSOME_I	1351000	1352000	-0.799117	-0.571858	-1.00594	-1.16279	1.14163	0.657983	0.885026	0.994954
CHROMOSOME_I	1352000	1353000	-1.02167	-1.02969	-1.13596	-1.10645	0.512884	-0.0336966	0.444771	0.545949
CHROMOSOME_I	1353000	1354000	-1.02352	-1.03101	-1.48426	-1.14397	0.621963	-0.029715	0.024207	0.485247
CHROMOSOME_I	1354000	1355000	-0.809234	-0.899511	-1.08334	-1.1309	1.02758	0.211579	0.486221	0.808064
CHROMOSOME_I	1355000	1356000	-1.0609	-0.814977	-1.35888	-0.766723	0.199165	0.157707	0.196479	0.248863
CHROMOSOME_I	1356000	1357000	-0.853783	-0.445436	-1.16139	-0.634636	0.804547	0.637002	0.653625	0.887729
CHROMOSOME_I	1357000	1358000	-0.658239	-0.463014	-0.675763	-0.583569	0.36992	0.225183	0.555645	0.489351
CHROMOSOME_I	1358000	1359000	-0.708028	-0.172526	-0.93085	-0.540847	0.382975	0.363692	0.510372	0.444527
CHROMOSOME_I	1359000	1360000	-0.977884	-0.610107	-1.27761	-0.987187	-0.314341	0.151088	-0.22565	-0.326945
CHROMOSOME_I	1360000	1361000	-0.938838	-0.671109	-1.10688	-0.739927	-0.515326	-0.23814	-0.362948	-0.402515
CHROMOSOME_I	1361000	1362000	-0.785882	-0.619523	-1.19664	-0.636284	-0.101731	-0.259692	-0.309546	-0.172265
CHROMOSOME_I	1362000	1363000	-0.768164	-0.820492	-1.03716	-0.981312	-0.599861	-0.689079	-0.523569	-0.531901
CHROMOSOME_I	1363000	1364000	-0.99305	-0.529928	-0.929818	-0.615507	-0.733112	-0.494386	-0.401072	-0.39429
CHROMOSOME_I	1364000	1365000	-0.676416	-0.505096	-0.755866	-0.368785	-0.135847	-0.202515	-0.127332	-0.484977
CHROMOSOME_I	1365000	1366000	-0.725479	-0.469747	-0.548197	0.0897657	0.164264	0.0946378	0.469353	0.415642
CHROMOSOME_I	1366000	1367000	-0.709465	-0.562145	-0.907885	-0.436976	-0.10558	-0.182424	0.124322	0.0942511
CHROMOSOME_I	1367000	1368000	-0.445273	-0.059904	-0.585823	-0.38181	-0.213686	-0.0200228	0.100119	0.116816
CHROMOSOME_I	1368000	1369000	-0.104973	0.141833	-0.656572	0.113233	-0.397293	-0.213811	0.0019489	-0.134242
CHROMOSOME_I	1369000	1370000	0.0825758	-0.101379	-0.290886	-0.0071386	-0.0561831	-0.686374	-0.605384	-0.597744
CHROMOSOME_I	1370000	1371000	-0.244848	-0.0100755	-0.59885	-0.0405413	-0.43758	-0.513734	-0.0928892	-0.480556
CHROMOSOME_I	1371000	1372000	-0.213517	-0.0926251	-0.419256	-0.102326	-0.112209	-0.333478	-0.349723	-0.26896
CHROMOSOME_I	1372000	1373000	-0.101582	0.356948	0.356841	0.685034	-0.114465	-0.0506084	0.0490544	0.0937741
CHROMOSOME_I	1373000	1374000	-0.26592	-0.0841987	-0.122339	-0.168483	-0.0136577	-0.0558869	-0.0901748	-0.178338
CHROMOSOME_I	1374000	1375000	-0.753541	-1.0077	-1.11984	-0.632833	-0.0551436	-0.628755	-0.263515	-0.0302708
CHROMOSOME_I	1375000	1376000	-0.889429	-1.10225	-1.25852	-0.863835	0.446039	-0.31446	0.0948374	0.151757
CHROMOSOME_I	1376000	1377000	-0.228255	-0.322287	-0.317879	-0.0051687	0.501513	-0.0233955	0.571714	0.652884
CHROMOSOME_I	1377000	1378000	-0.883989	-0.544215	-0.787145	-0.244722	0.800688	0.484455	0.59157	0.969579
CHROMOSOME_I	1378000	1379000	-0.438958	-0.731462	-0.969535	-0.641645	1.25641	0.45276	0.77657	0.950456
CHROMOSOME_I	1379000	1380000	-0.921374	-0.594034	-1.19847	-0.759427	1.20479	0.606399	0.941039	1.09055
CHROMOSOME_I	1380000	1381000	-1.22128	-1.07793	-1.2512	-0.668813	0.370803	0.0350171	0.428861	0.377839
CHROMOSOME_I	1381000	1382000	-0.651141	-0.752943	-0.517925	-0.679114	0.460729	0.013589	0.516236	0.451073
CHROMOSOME_I	1382000	1383000	-1.10955	-1.22346	-1.18707	-0.872699	0.0496132	-0.130457	0.0799701	0.557293
CHROMOSOME_I	1383000	1384000	-1.27675	-1.05675	-1.51922	-1.10759	0.654829	0.24383	0.512671	0.653398
CHROMOSOME_I	1384000	1385000	-0.758319	-0.790085	-1.15243	-0.952439	0.991056	0.404569	0.893861	0.957318
CHROMOSOME_I	1385000	1386000	-1.07548	-1.17584	-1.26477	-0.749631	0.500292	0.41282	0.698952	0.750441
CHROMOSOME_I	1386000	1387000	-0.854744	-0.699647	-1.09342	-0.711598	1.20709	0.915273	0.728826	1.0317
CHROMOSOME_I	1387000	1388000	-1.09039	-0.820572	-1.01688	-0.802719	0.562752	0.237551	0.695748	0.751631
CHROMOSOME_I	1388000	1389000	-0.723753	-0.928076	-0.847186	-0.546668	0.376976	0.296968	0.363535	0.690773
CHROMOSOME_I	1389000	1390000	-0.795305	-0.674718	-1.22713	-0.786329	0.981082	0.716494	0.701263	0.780907
CHROMOSOME_I	1390000	1391000	-1.16931	-0.979517	-1.08491	-1.12851	0.733329	0.537305	0.817406	0.982046
CHROMOSOME_I	1391000	1392000	-1.44354	-0.959792	-1.75803	-1.48341	0.460199	0.648133	0.426784	0.778554
CHROMOSOME_I	1392000	1393000	-1.15153	-0.818405	-1.58682	-1.19563	0.306002	0.287039	0.215066	0.436695
CHROMOSOME_I	1393000	1394000	-1.18116	-0.869961	-1.19121	-1.30104	-0.283228	-0.0726263	-0.221153	-0.204802
CHROMOSOME_I	1394000	1395000	-0.710101	-0.709284	-1.11227	-1.16604	0.384883	0.273155	0.46133	0.573232
CHROMOSOME_I	1395000	1396000	-1.1813	-0.9926	-1.11487	-0.892108	0.663983	0.597657	0.878188	1.01772
CHROMOSOME_I	1396000	1397000	-1.27226	-1.13826	-1.37014	-1.18857	0.570353	0.527849	0.753132	1.0934
CHROMOSOME_I	1397000	1398000	-0.996669	-1.57962	-1.20493	-1.40671	0.814324	0.0483572	0.695233	0.683007
CHROMOSOME_I	1398000	1399000	-0.635862	-2.13552	-1.37032	-1.20164	0.869873	-0.538628	0.532475	0.318016
CHROMOSOME_I	1399000	1400000	-0.418193	-0.699396	-0.631122	-0.418849	0.948825	0.244509	0.724105	0.646889
CHROMOSOME_I	1400000	1401000	-0.694318	-0.621772	-0.796984	-0.497635	0.446455	0.0790969	0.264325	0.35951
CHROMOSOME_I	1401000	1402000	-0.751749	-1.06512	-1.08664	-0.727556	0.404956	-0.271764	0.283112	0.218627
CHROMOSOME_I	1402000	1403000	-0.55525	-0.13893	-0.554006	-0.407188	1.46726	0.988268	1.39126	1.50302
CHROMOSOME_I	1403000	1404000	-1.08484	-0.897407	-1.14275	-0.696559	0.0032291	-0.0790778	0.187781	0.259173
CHROMOSOME_I	1404000	1405000	-1.00294	-1.09883	-1.04725	-0.963027	-0.137273	-0.460392	0.0385923	-0.163794
CHROMOSOME_I	1405000	1406000	-0.817363	-0.751531	-0.767454	-0.408588	0.0329571	-0.26809	0.168483	0.266848
CHROMOSOME_I	1406000	1407000	-1.0224	-0.498269	-1.06474	-0.511605	0.461172	0.318015	0.313539	0.745896
CHROMOSOME_I	1407000	1408000	-0.663501	-0.65836	-1.0255	-0.688602	0.271641	-0.344557	-0.0359381	-0.0005791
CHROMOSOME_I	1408000	1409000	-0.386188	-0.0959144	-0.487523	0.132341	0.0672149	0.12492	0.267532	0.39461
CHROMOSOME_I	1409000	1410000	-0.295544	0.0605237	-0.337958	0.0161887	-0.134209	-0.198902	0.19124	-0.123813
CHROMOSOME_I	1410000	1411000	-0.281377	0.219642	-0.55279	-0.0286532	-0.0399123	-0.0980625	-0.0646575	-0.365024
CHROMOSOME_I	1411000	1412000	0.135134	0.291047	0.0067798	0.385689	-0.298937	-0.64974	-0.465897	-0.46775
CHROMOSOME_I	1412000	1413000	0.388867	0.553425	0.199842	1.03422	-0.21767	-0.51778	-0.425514	-0.361766
CHROMOSOME_I	1413000	1414000	0.0739731	0.233829	0.0986101	0.788739	-0.263242	-0.222136	-0.12644	0.0774879
CHROMOSOME_I	1414000	1415000	-0.78776	-0.438075	-0.909033	-0.348925	0.572589	0.631704	0.6166	1.0338
CHROMOSOME_I	1415000	1416000	-0.823583	-0.226362	-1.21147	-0.878762	0.734058	0.864672	0.743141	1.12737
CHROMOSOME_I	1416000	1417000	-0.748726	-0.28856	-0.75332	-1.08147	0.81905	0.701558	0.852467	0.902843
CHROMOSOME_I	1417000	1418000	-0.60751	-0.455002	-1.20703	-0.774338	0.832663	0.923523	0.768862	0.906193
CHROMOSOME_I	1418000	1419000	-0.754719	-0.76791	-1.17207	-0.589113	0.412449	0.466015	0.190334	0.375279
CHROMOSOME_I	1419000	1420000	-0.676205	-0.466307	-0.625132	-0.517132	0.170947	0.381365	0.353805	0.403107
CHROMOSOME_I	1420000	1421000	-0.848749	-0.296963	-0.856075	-0.376396	1.08842	1.03243	1.16273	1.53624
CHROMOSOME_I	1421000	1422000	-1.20632	-0.160866	-0.917199	-0.537346	0.977283	1.20677	1.12655	1.29957
CHROMOSOME_I	1422000	1423000	-0.908206	-0.446815	-0.868775	-0.845525	1.14562	1.12725	1.28446	0.989828
CHROMOSOME_I	1423000	1424000	-1.05727	-0.50534	-1.06995	-0.664813	0.925354	1.01715	0.736685	1.1704
CHROMOSOME_I	1424000	1425000	-1.15391	-0.878307	-0.927161	-0.942361	0.676951	0.586208	0.936808	0.795624
CHROMOSOME_I	1425000	1426000	-0.58928	-0.247148	-0.526728	0.114413	-0.0201694	0.188604	0.0089182	0.206361
CHROMOSOME_I	1426000	1427000	0.0622523	0.0075707	0.221665	0.903112	-0.72801	-0.350942	-0.450293	-0.366821
CHROMOSOME_I	1427000	1428000	0.0731718	0.0028666	0.296642	0.2643	-0.43953	-0.395836	-0.321946	-0.484664
CHROMOSOME_I	1428000	1429000	0.0123456	-0.428561	-0.332482	0.0314809	-0.605297	-0.641853	-0.69699	-0.620937
CHROMOSOME_I	1429000	1430000	-0.218999	-0.572978	-0.329125	-0.302836	-0.534894	-0.840138	-0.403167	-0.562741
CHROMOSOME_I	1430000	1431000	-0.264868	-0.548775	-0.119132	0.211749	-1.05966	-1.03141	-0.793706	-0.758072
CHROMOSOME_I	1431000	1432000	-0.143322	-0.293816	-0.197671	0.320074	-0.218951	-0.499731	-0.375708	-0.591232
CHROMOSOME_I	1432000	1433000	0.245599	0.178227	0.112537	0.535044	0.441019	0.0914028	0.304575	-0.0700673
CHROMOSOME_I	1433000	1434000	-0.30902	-0.547289	-0.325232	0.0844896	-0.0958328	-0.556842	0.089059	-0.325368
CHROMOSOME_I	1434000	1435000	-0.595279	-1.13837	-0.642074	-0.142537	-0.489137	-0.723626	-0.323373	-0.594945
CHROMOSOME_I	1435000	1436000	-0.771796	-0.512849	-0.851485	-0.996198	-0.139585	-0.0593657	-0.493631	-0.653329
CHROMOSOME_I	1436000	1437000	-1.01539	-0.954039	-1.10133	-1.38885	0.4708	0.333484	0.635578	0.551344
CHROMOSOME_I	1437000	1438000	-0.880597	-1.62759	-1.39531	-1.11064	0.940288	-0.197757	0.593	0.871401
CHROMOSOME_I	1438000	1439000	-0.805993	-0.7713	-0.818644	-0.840532	0.185464	0.135466	0.41545	0.387594
CHROMOSOME_I	1439000	1440000	-0.711468	-0.726056	-0.740044	-0.53339	0.135107	-0.0197721	0.314803	0.118551
CHROMOSOME_I	1440000	1441000	-0.627208	-0.76104	-1.02872	-0.95611	0.971375	0.425623	0.760381	0.759393
CHROMOSOME_I	1441000	1442000	-1.36182	-1.36221	-1.41874	-1.17127	0.456189	-0.318302	0.517976	0.533793
CHROMOSOME_I	1442000	1443000	-1.16831	-1.07733	-1.41408	-1.03457	0.45737	0.089977	0.567558	0.774837
CHROMOSOME_I	1443000	1444000	-1.13198	-0.712581	-1.13346	-1.07571	0.930555	0.917421	0.985261	1.4344
CHROMOSOME_I	1444000	1445000	-0.484496	-0.0553853	-0.401654	0.0148849	-0.629019	-0.0952092	-0.462191	-0.543377
CHROMOSOME_I	1445000	1446000	-0.241888	-0.0766136	-0.273798	0.234048	-0.817677	-0.401663	-0.711274	-0.634043
CHROMOSOME_I	1446000	1447000	-0.0988756	-0.125366	-0.280797	0.07361	-0.523151	-0.252014	-0.499198	-0.633481
CHROMOSOME_I	1447000	1448000	-0.354743	-0.0806745	-0.326919	-0.0402041	-0.396776	0.0594979	-0.612623	-0.573462
CHROMOSOME_I	1448000	1449000	-0.671405	-0.217006	-0.44665	0.33039	-0.754943	-0.0353403	-0.491982	-0.411555
CHROMOSOME_I	1449000	1450000	0.593852	0.506662	0.662043	0.932768	-0.340392	0.0241474	-0.396507	-0.418908
CHROMOSOME_I	1450000	1451000	1.21747	0.894084	1.49706	1.66588	-0.269157	-0.320212	-0.378285	-0.541116
CHROMOSOME_I	1451000	1452000	0.988698	0.876755	1.29117	1.27319	-0.437262	-0.232675	-0.2777	-0.805191
CHROMOSOME_I	1452000	1453000	1.14397	0.67648	1.39539	1.38472	-0.474678	-0.742799	-0.0806481	-0.775673
CHROMOSOME_I	1453000	1454000	0.806443	0.911708	1.36304	1.66621	-0.787453	-0.410143	-0.377278	-0.721296
CHROMOSOME_I	1454000	1455000	1.09186	0.863161	1.25672	1.40903	0.118306	-0.0849578	-0.257723	-0.532836
CHROMOSOME_I	1455000	1456000	0.366878	0.250198	0.754288	1.02822	-0.986294	-0.633812	-0.802262	-0.759625
CHROMOSOME_I	1456000	1457000	0.0603752	-0.022373	0.208891	0.0948233	-0.989858	-0.580074	-0.690893	-0.847983
CHROMOSOME_I	1457000	1458000	-0.111086	-0.420751	-0.148032	-0.26353	-0.83685	-0.875535	-0.896983	-1.23033
CHROMOSOME_I	1458000	1459000	0.0444289	-0.117124	-0.133934	0.295926	-1.16132	-0.606073	-1.14741	-0.750787
CHROMOSOME_I	1459000	1460000	0.0731725	-0.101117	0.0678355	0.280438	-1.13733	-0.69397	-1.12344	-1.14985
CHROMOSOME_I	1460000	1461000	0.134996	0.079127	0.200735	0.551958	-0.687875	-0.451582	-0.786114	-0.985473
CHROMOSOME_I	1461000	1462000	0.373305	0.247581	0.477364	0.75705	-0.692466	-0.387357	-0.591924	-0.883259
CHROMOSOME_I	1462000	1463000	0.18779	0.192277	0.391964	0.676355	-0.29008	-0.0914292	-0.168525	-0.206576
CHROMOSOME_I	1463000	1464000	0.26409	0.29255	0.697016	0.811548	-0.356524	-0.314475	-0.423337	-0.517704
CHROMOSOME_I	1464000	1465000	0.0742376	-0.0370122	0.0586712	0.524157	-0.584064	-0.238418	-0.511659	-0.573776
CHROMOSOME_I	1465000	1466000	0.053795	0.008099	0.0094417	0.460471	-0.80545	-0.511763	-0.796217	-0.691672
CHROMOSOME_I	1466000	1467000	0.314115	0.367142	0.298286	0.47552	-0.740557	-0.482134	-0.907158	-0.956762
CHROMOSOME_I	1467000	1468000	-0.110016	-0.154108	0.0073296	-0.187682	-1.14404	-0.509816	-1.02601	-1.08367
CHROMOSOME_I	1468000	1469000	0.0981087	0.0937374	0.450401	0.251112	-0.896575	-0.594023	-0.855707	-1.13617
CHROMOSOME_I	1469000	1470000	-0.0128786	-0.624465	-0.231116	-0.134087	-0.874058	-0.877501	-0.827403	-1.11513
CHROMOSOME_I	1470000	1471000	0.222247	-0.102164	0.25768	0.0412805	-0.786597	-0.500721	-0.759626	-0.951216
CHROMOSOME_I	1471000	1472000	0.340256	0.333815	0.040867	0.330554	-0.779202	-0.506628	-0.646506	-0.714737
CHROMOSOME_I	1472000	1473000	0.45592	0.616387	0.340346	0.407859	-0.203283	-0.0025907	-0.442014	-0.331054
CHROMOSOME_I	1473000	1474000	-0.276797	-0.284457	-0.353514	-0.237797	-0.915292	-0.412271	-0.754296	-0.636841
CHROMOSOME_I	1474000	1475000	-0.0406122	0.0893396	-0.224924	0.138994	-0.872015	-0.38143	-0.878636	-0.811614
CHROMOSOME_I	1475000	1476000	0.0261127	-0.355121	-0.0407291	0.104004	-1.01181	-0.766178	-0.803741	-0.819206
CHROMOSOME_I	1476000	1477000	0.240634	0.33194	0.29538	0.624441	-1.02314	-0.463861	-0.94544	-0.954906
CHROMOSOME_I	1477000	1478000	0.510773	0.20656	0.487158	0.596399	-0.874198	-0.681974	-0.852737	-1.0586
CHROMOSOME_I	1478000	1479000	0.762995	0.673092	0.867385	0.665503	-0.556922	-0.333935	-0.510342	-0.727662
CHROMOSOME_I	1479000	1480000	0.723747	0.607523	0.595962	0.527798	-0.770703	-0.353243	-0.832816	-0.939192
CHROMOSOME_I	1480000	1481000	-0.121821	-0.339845	-0.0003772	0.345106	-1.36328	-0.742756	-0.889161	-1.02142
CHROMOSOME_I	1481000	1482000	0.152015	-0.169136	0.0268299	0.301652	-0.994533	-0.855215	-0.927084	-0.929598
CHROMOSOME_I	1482000	1483000	0.289361	0.0551394	0.10551	0.332127	-0.8015	-0.559314	-0.894709	-0.943705
CHROMOSOME_I	1483000	1484000	-0.218818	-0.235512	-0.330166	-0.440082	-0.639593	-0.33079	-0.628482	-0.850517
CHROMOSOME_I	1484000	1485000	-0.33216	-0.326158	-0.514823	-0.43146	-0.337833	-0.294661	-0.829788	-0.73504
CHROMOSOME_I	1485000	1486000	-0.0670122	0.020884	-0.193308	-0.135521	-0.252062	-0.0422881	-0.51649	-0.574244
CHROMOSOME_I	1486000	1487000	0.0888391	0.121535	-0.0006864	0.251231	-0.0164632	-0.0478963	-0.291447	-0.410806
CHROMOSOME_I	1487000	1488000	-0.158048	0.142915	0.141803	0.531527	0.0131145	0.139746	0.0296363	0.136835
CHROMOSOME_I	1488000	1489000	-0.567414	-0.0541581	-0.446958	0.121385	0.200494	0.42148	0.349588	0.201135
CHROMOSOME_I	1489000	1490000	-0.807913	-0.417996	-0.706497	-0.170752	0.41501	0.402447	0.251731	0.246884
CHROMOSOME_I	1490000	1491000	-0.819079	-0.424377	-0.9016	-0.795276	0.477953	0.570543	0.340039	0.384004
CHROMOSOME_I	1491000	1492000	-0.68122	-0.552161	-1.00295	-0.857873	0.822144	0.39236	0.561272	0.526495
CHROMOSOME_I	1492000	1493000	-0.870806	-0.810521	-0.832859	-0.67006	0.643631	0.0559244	0.633032	0.255627
CHROMOSOME_I	1493000	1494000	-0.594008	-0.68685	-0.701783	-0.69842	0.269375	-0.195769	0.167905	0.0567696
CHROMOSOME_I	1494000	1495000	-0.445136	-0.477973	-0.795548	-0.484166	0.786586	0.405528	0.59115	0.522636
CHROMOSOME_I	1495000	1496000	-0.826874	-1.43884	-0.934365	-1.26342	0.830753	0.129632	0.826872	0.678706
CHROMOSOME_I	1496000	1497000	-0.907573	-1.05278	-1.33166	-0.934646	0.700213	0.389418	0.499848	0.658459
CHROMOSOME_I	1497000	1498000	-0.895756	-1.23354	-0.74023	-1.07124	0.362028	-0.014018	0.838381	0.510216
CHROMOSOME_I	1498000	1499000	-0.307369	-0.132556	-0.822253	-0.449229	1.21738	0.723045	0.955049	1.09075
CHROMOSOME_I	1499000	1500000	-0.471238	-0.141993	-0.976757	-0.769109	1.31309	1.04845	0.924377	1.2837
CHROMOSOME_I	1500000	1501000	-0.85771	-0.317425	-0.834176	-0.846114	1.17774	0.95478	1.17004	1.31123
CHROMOSOME_I	1501000	1502000	-0.781083	-0.536984	-0.952217	-1.08445	0.899686	0.689006	0.965008	1.05897
CHROMOSOME_I	1502000	1503000	-0.774177	-0.287142	-1.07053	-0.906612	1.22313	1.0308	1.06208	1.27359
CHROMOSOME_I	1503000	1504000	-0.438231	-0.47855	-0.971684	-0.572109	1.64786	0.931507	1.17665	1.38952
CHROMOSOME_I	1504000	1505000	-0.347077	-0.0871948	-0.725961	-0.325593	1.7743	1.03715	1.34085	1.3415
CHROMOSOME_I	1505000	1506000	-0.467351	-0.675892	-0.743832	-0.718135	1.30336	0.42125	0.908431	0.773874
CHROMOSOME_I	1506000	1507000	-0.821013	-1.0229	-1.32822	-0.926493	0.868626	0.329428	0.853182	0.833288
CHROMOSOME_I	1507000	1508000	-0.696292	-0.709874	-0.828123	-0.408946	0.85674	0.4633	0.746964	0.615033
CHROMOSOME_I	1508000	1509000	-0.541097	-0.856376	-0.710982	-0.154508	0.445081	-0.248886	0.321456	0.31779
CHROMOSOME_I	1509000	1510000	-0.762972	-0.734051	-0.924629	-0.545861	0.232378	0.0217054	0.202235	-0.167945
CHROMOSOME_I	1510000	1511000	-0.705271	-0.53054	-0.774205	-0.0971021	0.926288	0.630514	0.849946	0.799955
CHROMOSOME_I	1511000	1512000	-0.0051637	0.167961	-0.0696391	0.498987	1.85345	0.952792	1.43003	1.49712
CHROMOSOME_I	1512000	1513000	-0.5803	-0.460488	-0.61923	-0.126661	0.797378	0.581651	0.72161	0.791791
CHROMOSOME_I	1513000	1514000	-1.03028	-0.537506	-1.02276	-0.828668	0.424431	0.70128	0.540261	0.722168
CHROMOSOME_I	1514000	1515000	-1.05831	-0.358858	-1.37355	-1.36543	0.654558	0.85431	0.561149	0.93032
CHROMOSOME_I	1515000	1516000	-0.960742	-0.757194	-1.16092	-0.887172	1.06714	0.777978	0.870228	1.24053
CHROMOSOME_I	1516000	1517000	-1.11329	-1.36876	-1.17912	-1.42272	0.814035	0.0756042	0.647051	0.486621
CHROMOSOME_I	1517000	1518000	-0.928472	-0.69059	-1.18619	-0.732324	1.18447	0.99775	1.28864	1.2118
CHROMOSOME_I	1518000	1519000	-0.910475	-0.571499	-1.15467	-0.88181	1.15992	0.874869	0.834848	1.33491
CHROMOSOME_I	1519000	1520000	-0.339219	-0.187852	-0.381935	-0.207478	0.6742	0.578253	0.787323	0.721666
CHROMOSOME_I	1520000	1521000	-0.748052	-0.86402	-0.935104	-0.492224	0.391583	0.0576718	0.326049	0.311482
CHROMOSOME_I	1521000	1522000	-0.332232	-0.315526	-0.483422	0.0370852	0.296691	0.261749	0.137995	0.301
CHROMOSOME_I	1522000	1523000	-0.423486	-0.901367	-1.00235	-0.56225	1.04274	0.336969	0.610763	0.699766
CHROMOSOME_I	1523000	1524000	-0.786486	-1.0101	-1.09335	-1.13721	0.782235	0.152945	0.429638	0.678291
CHROMOSOME_I	1524000	1525000	-0.82486	-0.6026	-1.0958	-0.914633	0.673323	0.649075	0.551335	1.01134
CHROMOSOME_I	1525000	1526000	-0.780629	-0.716972	-1.06478	-1.1033	0.638503	0.202986	0.405478	0.824943
CHROMOSOME_I	1526000	1527000	-0.893724	-0.820481	-0.883409	-0.267264	0.649741	0.434781	0.806457	0.976437
CHROMOSOME_I	1527000	1528000	-0.546794	-0.148	-0.313731	0.165385	0.953251	0.591925	1.26201	1.06668
CHROMOSOME_I	1528000	1529000	-0.527925	-0.600047	-0.711388	-0.0896955	0.555447	0.188821	0.252205	0.323827
CHROMOSOME_I	1529000	1530000	-0.196028	0.254398	-0.184511	0.214928	0.757204	0.482576	0.758012	0.635711
CHROMOSOME_I	1530000	1531000	-0.560139	-0.427799	-0.840383	-0.404311	0.96749	0.423599	0.557205	0.620194
CHROMOSOME_I	1531000	1532000	-0.862799	-0.754226	-1.09673	-0.593847	0.299776	0.161336	0.281357	0.460245
CHROMOSOME_I	1532000	1533000	-0.834272	-0.524632	-1.0348	-0.874145	0.893845	0.644179	0.809904	1.02259
CHROMOSOME_I	1533000	1534000	-0.396599	-0.513915	-0.912806	-0.440788	1.19478	0.660343	1.00162	0.94986
CHROMOSOME_I	1534000	1535000	0.185909	0.490266	0.0846367	0.718522	0.687518	0.405307	0.349481	0.57297
CHROMOSOME_I	1535000	1536000	0.466307	0.915385	0.672529	1.02072	0.0791391	0.132406	-0.102795	-0.112191
CHROMOSOME_I	1536000	1537000	0.217056	0.123003	-0.204892	0.744649	-0.0920792	-0.437401	-0.195892	-0.240259
CHROMOSOME_I	1537000	1538000	-0.182305	-0.242158	-0.159558	0.456787	-0.266558	-0.356649	0.144954	-0.0924203
CHROMOSOME_I	1538000	1539000	-0.555648	-0.316573	-0.571199	-0.408709	-0.271076	-0.205016	-0.202301	-0.309432
CHROMOSOME_I	1539000	1540000	-0.936066	-1.69242	-1.15835	-1.05736	-0.463026	-1.18057	-0.266726	-0.542143
CHROMOSOME_I	1540000	1541000	-1.41242	-1.60683	-1.15556	-0.542608	-0.928366	-1.26006	-0.726068	-0.668582
CHROMOSOME_I	1541000	1542000	-0.873674	-1.13627	-1.05817	-0.318936	-0.889812	-0.966956	-0.760656	-0.846497
CHROMOSOME_I	1542000	1543000	0.0412605	-0.101892	-0.038324	0.471108	-0.836419	-0.604252	-0.502755	-0.740366
CHROMOSOME_I	1543000	1544000	0.232212	0.148166	0.320174	0.806463	-0.155235	-0.156234	0.0214048	-0.270612
CHROMOSOME_I	1544000	1545000	0.343902	0.334348	0.15292	0.789061	0.392197	0.476815	0.609084	0.563511
CHROMOSOME_I	1545000	1546000	0.147127	0.105925	-0.352774	0.538323	-0.127916	-0.0254493	-0.0821272	-0.006199
CHROMOSOME_I	1546000	1547000	0.222266	-0.322791	-0.476611	-0.284106	-0.349892	-0.514964	-0.685434	-0.667065
CHROMOSOME_I	1547000	1548000	0.135399	-0.0355037	0.113039	0.196079	-0.795432	-0.526727	-0.420026	-0.797249
CHROMOSOME_I	1548000	1549000	0.678642	0.376937	0.268384	0.765981	-0.49484	-0.656809	-0.668018	-0.787396
CHROMOSOME_I	1549000	1550000	0.413206	0.604336	0.171038	0.630166	-0.583144	-0.502091	-0.491043	-0.37691
CHROMOSOME_I	1550000	1551000	0.289319	0.10114	-0.0146582	0.303524	0.182805	0.072146	0.278757	0.352247
CHROMOSOME_I	1551000	1552000	-0.222236	0.0824059	-0.299892	-0.353091	-0.210878	0.0661184	0.291284	0.0102793
CHROMOSOME_I	1552000	1553000	0.0257773	-0.104126	-0.708668	-0.0673701	0.0422049	0.172068	0.23049	0.327025
CHROMOSOME_I	1553000	1554000	0.183641	0.300843	-0.0735381	0.299017	0.273961	0.434347	0.641135	0.261633
CHROMOSOME_I	1554000	1555000	0.0868498	0.241137	0.183764	0.631546	0.534439	0.331498	0.619176	0.260108
CHROMOSOME_I	1555000	1556000	0.223813	0.134579	0.0572065	0.68351	0.532441	0.332833	0.73563	0.63667
CHROMOSOME_I	1556000	1557000	0.150494	0.39659	-0.189424	0.494349	-0.163829	-0.0301075	-0.197033	-0.208973
CHROMOSOME_I	1557000	1558000	0.758957	0.862903	0.484851	1.12736	-0.292195	-0.533468	-0.0106382	-0.243923
CHROMOSOME_I	1558000	1559000	-0.502032	-0.366479	-0.407713	-0.0980993	-1.04309	-0.512649	-0.72265	-0.668576
CHROMOSOME_I	1559000	1560000	-0.318883	0.0660261	-0.493372	0.115947	0.060089	0.0542023	0.0982678	0.0617376
CHROMOSOME_I	1560000	1561000	-0.219359	-0.633521	-0.587367	0.284079	0.0995441	-0.291155	-0.100316	-0.292451
CHROMOSOME_I	1561000	1562000	-0.390562	-0.391522	-0.361746	-0.0974922	-0.183306	-0.151918	-0.0280604	-0.300593
CHROMOSOME_I	1562000	1563000	-0.380827	-0.293068	-0.465395	-0.0606395	-0.134439	-0.107218	0.122871	-0.053434
CHROMOSOME_I	1563000	1564000	-0.649656	-0.334572	-0.853132	-0.76707	-0.282102	-0.0504962	-0.11465	-0.359516
CHROMOSOME_I	1564000	1565000	-0.531298	-0.280102	-0.862746	-0.494062	0.226797	0.0009741	0.189476	0.256487
CHROMOSOME_I	1565000	1566000	-0.70367	-0.474528	-0.978951	-0.663372	0.14937	-0.0567158	-0.190165	-0.0848887
CHROMOSOME_I	1566000	1567000	-0.685641	-0.358412	-0.778407	-0.525515	0.354991	0.389696	0.245993	0.264386
CHROMOSOME_I	1567000	1568000	-1.05057	-1.11047	-1.19087	-0.761036	0.741384	0.115262	0.664985	0.588439
CHROMOSOME_I	1568000	1569000	-0.735095	-0.933516	-1.09371	-0.440292	0.335702	-0.272287	0.0917043	0.13626
CHROMOSOME_I	1569000	1570000	-0.498076	-0.491913	-0.755117	-0.12742	0.127921	-0.383257	-0.148676	-0.160583
CHROMOSOME_I	1570000	1571000	-0.364682	-0.155969	-0.223826	0.239899	0.79296	0.295424	0.822821	0.682891
CHROMOSOME_I	1571000	1572000	-0.933805	-0.403934	-1.04303	-0.483992	0.573148	0.430618	0.663572	0.505653
CHROMOSOME_I	1572000	1573000	-0.900707	-0.548326	-0.992906	-0.18238	0.666651	0.377985	0.47282	0.526551
CHROMOSOME_I	1573000	1574000	-0.638968	-0.52259	-0.577084	-0.317554	0.625538	0.0616628	0.799331	0.409231
CHROMOSOME_I	1574000	1575000	-0.976581	-0.444264	-1.08371	-0.894193	1.01107	0.530894	1.0601	1.13518
CHROMOSOME_I	1575000	1576000	-0.982679	-0.838857	-1.24201	-0.82705	0.307518	-0.272818	0.23648	0.292486
CHROMOSOME_I	1576000	1577000	-1.12119	-1.00978	-1.20078	-0.826852	-0.213111	-0.510236	-0.0292134	-0.0089255
CHROMOSOME_I	1577000	1578000	-0.568559	-0.366361	-0.654208	-0.136681	0.808459	0.755889	0.851252	0.915229
CHROMOSOME_I	1578000	1579000	-0.805535	-0.854764	-1.38173	-0.71215	0.753635	0.452009	0.415371	0.671339
CHROMOSOME_I	1579000	1580000	-0.792663	-0.506453	-1.00117	-0.462414	0.754039	0.688477	0.630876	0.772733
CHROMOSOME_I	1580000	1581000	-0.488995	-0.12853	-0.334655	0.222184	-0.726711	-0.479432	-0.391368	-0.450439
CHROMOSOME_I	1581000	1582000	0.212324	-0.0658864	0.0440764	0.57303	-0.597994	-0.604258	-0.742725	-0.711709
CHROMOSOME_I	1582000	1583000	-0.184451	-0.271122	-0.133481	0.0994508	-1.14659	-0.824351	-0.956109	-1.18683
CHROMOSOME_I	1583000	1584000	-0.220701	-0.363302	-0.373378	-0.398054	-1.06146	-0.743176	-1.01238	-1.17966
CHROMOSOME_I	1584000	1585000	-0.198008	-0.696772	-0.34412	0.0390007	-0.980959	-0.955865	-0.850282	-0.68093
CHROMOSOME_I	1585000	1586000	0.11567	0.148932	-0.183084	-0.0081786	-0.520118	-0.455391	-0.584503	-0.639228
CHROMOSOME_I	1586000	1587000	-0.38192	-0.38826	-0.287515	-0.117616	-0.791607	-0.479095	-0.575608	-0.432117
CHROMOSOME_I	1587000	1588000	-0.348762	-0.891816	-0.396429	-0.240478	-1.17489	-0.966744	-0.83489	-0.910606
CHROMOSOME_I	1588000	1589000	0.0005244	-0.104141	-0.150362	-0.0522838	-0.601055	-0.441407	-0.742214	-0.810343
CHROMOSOME_I	1589000	1590000	-0.225379	-0.407156	-0.329134	-0.414981	0.14494	-0.192517	-0.424018	-0.239204
CHROMOSOME_I	1590000	1591000	-0.174842	0.0271799	-0.161714	-0.144856	0.0061688	0.277232	-0.0039167	-0.191061
CHROMOSOME_I	1591000	1592000	0.0404076	-0.43838	-0.108152	0.242726	-0.299249	-0.356973	-0.474324	-0.219277
CHROMOSOME_I	1592000	1593000	-0.282809	-0.344776	0.0605639	-0.0001909	-0.16231	-0.282092	0.14275	-0.0440942
CHROMOSOME_I	1593000	1594000	-0.330013	-0.0707826	-0.233912	-0.343079	-0.246592	-0.188722	-0.160147	-0.342939
CHROMOSOME_I	1594000	1595000	0.151707	-0.18376	0.115048	0.118025	-0.6319	-0.497975	-0.384972	-0.869946
CHROMOSOME_I	1595000	1596000	0.138822	-0.0840029	0.0427362	0.0787022	-0.657264	-0.521536	-0.604325	-0.75246
CHROMOSOME_I	1596000	1597000	-0.0994218	-0.0455226	-0.198427	0.486803	-1.04361	-0.77514	-0.965834	-0.699639
CHROMOSOME_I	1597000	1598000	0.314628	0.322066	0.259064	0.524627	-1.14023	-0.646813	-0.931247	-1.01328
CHROMOSOME_I	1598000	1599000	0.882296	0.37536	0.649224	1.22265	-1.06919	-1.00309	-0.990902	-0.959186
CHROMOSOME_I	1599000	1600000	0.831551	0.566187	0.824636	1.17154	-0.609146	-0.553272	-0.708917	-0.786717
CHROMOSOME_I	1600000	1601000	0.207301	0.170441	0.0900002	0.448468	-0.293511	-0.347212	-0.205106	-0.508918
CHROMOSOME_I	1601000	1602000	-0.57694	0.288646	-0.505289	-0.288036	0.193102	0.368401	0.314317	0.375444
CHROMOSOME_I	1602000	1603000	-0.921164	-0.546299	-1.06913	-0.859505	1.09175	0.881295	1.19325	1.31489
CHROMOSOME_I	1603000	1604000	-0.999525	-1.2998	-1.32912	-1.16141	0.751527	0.275023	0.443521	0.777974
CHROMOSOME_I	1604000	1605000	-1.07584	-1.13017	-1.2038	-1.4739	0.887588	0.472718	0.816664	1.06237
CHROMOSOME_I	1605000	1606000	-1.01399	-0.655618	-1.2979	-1.10695	0.856401	0.698959	0.808008	0.963155
CHROMOSOME_I	1606000	1607000	-1.28018	-0.743545	-1.70179	-1.20657	0.667244	0.577536	0.51057	1.04558
CHROMOSOME_I	1607000	1608000	-1.15486	-2.00991	-1.24109	-0.938754	0.123126	-1.0096	0.260117	0.142805
CHROMOSOME_I	1608000	1609000	-1.32536	-0.986676	-1.43558	-1.29886	0.548556	0.56662	0.686643	0.9481
CHROMOSOME_I	1609000	1610000	-1.03738	-0.503058	-1.02094	-1.27101	0.668092	0.997431	1.04869	1.19192
CHROMOSOME_I	1610000	1611000	-1.09059	-0.246755	-0.842531	-1.15691	0.461002	0.95857	0.939724	0.999029
CHROMOSOME_I	1611000	1612000	-0.578452	-0.504151	-0.974864	-0.740939	1.22483	1.06377	1.05844	1.34738
CHROMOSOME_I	1612000	1613000	-0.743869	-0.999204	-0.629047	-0.483585	0.593234	-0.0907341	0.623929	0.411644
CHROMOSOME_I	1613000	1614000	-0.647482	-0.46512	-0.790706	-0.157946	0.70817	0.451148	0.494446	0.954595
CHROMOSOME_I	1614000	1615000	-0.375422	-0.294425	-0.761116	-0.521296	0.646304	0.354642	0.3723	0.505612
CHROMOSOME_I	1615000	1616000	-1.0132	-1.19006	-1.02064	-0.970691	0.3718	-0.150947	0.402115	0.153229
CHROMOSOME_I	1616000	1617000	-1.1587	-1.0842	-1.26467	-1.24093	0.611249	0.214592	0.598748	0.492833
CHROMOSOME_I	1617000	1618000	-0.878857	-1.35595	-1.33577	-0.768473	0.250358	-0.163773	0.237869	0.474425
CHROMOSOME_I	1618000	1619000	-0.984545	-0.917436	-1.14676	-0.717333	0.452548	0.350687	0.505968	0.8588
CHROMOSOME_I	1619000	1620000	-0.941538	-0.78178	-0.809594	-0.998581	0.788208	0.179496	0.580105	0.711468
CHROMOSOME_I	1620000	1621000	-0.681125	-0.94033	-1.19612	-0.717632	0.344024	0.0625624	0.135219	0.240158
CHROMOSOME_I	1621000	1622000	-1.06697	-1.01687	-0.863695	-0.901103	0.546862	0.136054	0.589407	0.488129
CHROMOSOME_I	1622000	1623000	-0.628962	-0.703771	-0.683206	-0.224626	0.731578	0.592113	0.572043	0.812973
CHROMOSOME_I	1623000	1624000	-0.836403	-0.340558	-0.712327	0.0497867	0.727908	0.738123	0.816825	1.22948
CHROMOSOME_I	1624000	1625000	-0.792956	-0.630478	-1.1883	-0.598211	0.862541	0.429897	0.614701	0.726991
CHROMOSOME_I	1625000	1626000	-1.03317	-1.07884	-0.798278	-0.432293	0.576477	0.225379	0.627255	0.616571
CHROMOSOME_I	1626000	1627000	-0.943642	-1.05916	-1.09994	-0.71101	0.505451	0.293681	0.659086	0.67917
CHROMOSOME_I	1627000	1628000	-0.848786	-0.748332	-0.902895	-0.718671	0.0679299	-0.0280393	0.0205372	0.226821
CHROMOSOME_I	1628000	1629000	-0.626027	-0.498408	-1.22224	-1.12572	0.112533	0.330311	0.0335713	0.111442
CHROMOSOME_I	1629000	1630000	-0.722185	-0.463619	-0.825309	-0.774961	1.11847	0.938023	1.11436	1.25805
CHROMOSOME_I	1630000	1631000	-0.441443	-0.547916	-0.862596	-0.865112	1.09588	0.612309	1.12569	0.990059
CHROMOSOME_I	1631000	1632000	-0.838269	-0.969644	-0.949994	-0.429822	0.327533	0.124081	0.509667	0.524443
CHROMOSOME_I	1632000	1633000	-0.324159	-0.598027	-0.598727	-0.0893068	0.452507	-0.23422	0.275325	0.427026
CHROMOSOME_I	1633000	1634000	-0.333294	-0.393495	-0.436182	-0.230012	0.257071	0.0549885	0.120751	0.219091
CHROMOSOME_I	1634000	1635000	0.185227	-0.116475	-0.0049353	0.289262	-0.908915	-0.662496	-0.919717	-0.867204
CHROMOSOME_I	1635000	1636000	0.0387218	-0.533873	-0.280168	0.0546566	-0.836196	-0.892687	-0.843093	-0.741975
CHROMOSOME_I	1636000	1637000	-0.169134	-0.374416	-0.458742	-0.0866482	-0.87805	-0.645698	-0.855606	-0.937869
CHROMOSOME_I	1637000	1638000	0.541954	0.31774	0.577963	0.893899	-0.855852	-0.592659	-0.871264	-0.825708
CHROMOSOME_I	1638000	1639000	0.905815	0.619381	0.9099	1.15945	-0.840623	-0.545838	-0.681936	-0.76252
CHROMOSOME_I	1639000	1640000	0.142677	-0.0807087	0.153614	0.232403	-0.597442	-0.73369	-0.962012	-0.949565
CHROMOSOME_I	1640000	1641000	0.621146	0.0859785	0.587685	0.681268	-0.63433	-0.641836	-0.881093	-0.816282
CHROMOSOME_I	1641000	1642000	-0.0011479	-0.31242	-0.0594201	0.281373	-0.976119	-0.636146	-0.740154	-0.772773
CHROMOSOME_I	1642000	1643000	-0.204206	-0.458359	-0.107635	-0.325516	-0.85786	-0.644775	-0.843429	-0.848308
CHROMOSOME_I	1643000	1644000	-0.108347	-0.144294	-0.260411	0.0313762	-1.00974	-0.597588	-0.776681	-0.943669
CHROMOSOME_I	1644000	1645000	-0.287819	-0.0565031	-0.62448	-0.401172	-0.456042	-0.0836227	-0.401691	-0.415528
CHROMOSOME_I	1645000	1646000	-0.345314	-0.134882	-0.408485	-0.0597597	0.175512	0.101335	0.212111	0.369629
CHROMOSOME_I	1646000	1647000	-0.232755	-0.14469	-0.187191	0.0990719	0.0766105	-0.0660162	0.347115	0.290066
CHROMOSOME_I	1647000	1648000	0.0996526	-0.0616833	0.0682525	0.633391	-0.0377605	-0.246512	0.448428	0.123822
CHROMOSOME_I	1648000	1649000	-0.416852	-0.224971	-0.305016	0.150623	0.0046324	-0.15726	0.164306	0.0739257
CHROMOSOME_I	1649000	1650000	-0.176369	-0.0872986	-0.275637	0.274741	-0.098232	-0.0490874	0.342679	0.262689
CHROMOSOME_I	1650000	1651000	-0.420622	-0.108084	-0.194183	-0.195584	-0.984802	-0.49347	-0.310459	-0.802597
CHROMOSOME_I	1651000	1652000	-0.246818	-0.0585776	-0.288984	-0.16405	-0.730517	-0.477887	-0.708273	-0.640772
CHROMOSOME_I	1652000	1653000	-0.0197786	-0.73938	-0.344209	-0.575488	-0.744612	-0.941241	-0.853588	-0.902447
CHROMOSOME_I	1653000	1654000	0.284564	0.0931942	0.555397	0.388026	-0.732189	-0.531898	-0.690965	-0.712419
CHROMOSOME_I	1654000	1655000	0.088188	0.272806	0.199706	0.467838	-0.71391	-0.550556	-0.611328	-0.800692
CHROMOSOME_I	1655000	1656000	0.315334	0.147825	0.448896	0.10203	-0.440945	-0.488173	-0.441591	-0.778504
CHROMOSOME_I	1656000	1657000	0.444944	0.0775434	0.625359	0.62159	-0.933446	-0.720405	-0.847052	-0.982512
CHROMOSOME_I	1657000	1658000	0.208104	0.215435	0.225563	0.307968	-0.893596	-0.436699	-0.80946	-0.810192
CHROMOSOME_I	1658000	1659000	0.57674	0.285455	0.692084	0.296762	-0.700451	-0.496308	-0.560095	-0.807087
CHROMOSOME_I	1659000	1660000	0	0	0	0	0	0	0	0
CHROMOSOME_I	1660000	1661000	0.339063	0.355871	0.434801	0.291589	-0.493759	-0.275696	-0.374465	-0.47168
CHROMOSOME_I	1661000	1662000	-0.181051	-0.688581	-0.331617	-0.247637	-0.680389	-0.883115	-0.747946	-0.430375
CHROMOSOME_I	1662000	1663000	-0.0449403	-0.547867	-0.239298	-0.367011	-0.152107	-0.520728	-0.291901	-0.204917
CHROMOSOME_I	1663000	1664000	-0.518041	-0.378728	-0.272718	-0.403493	-1.42006	-0.688586	-1.08666	-0.839897
CHROMOSOME_I	1664000	1665000	0.487884	0.363403	0.271722	0.169954	-0.459493	-0.485261	-0.783536	-0.756873
CHROMOSOME_I	1665000	1666000	0.343516	0.236404	0.452533	0.198613	-1.11542	-0.68459	-0.748727	-0.986937
CHROMOSOME_I	1666000	1667000	0.14829	-0.274144	0.228522	-0.0731426	-0.796384	-0.778632	-0.921895	-1.23061
CHROMOSOME_I	1667000	1668000	0.934664	0.547002	0.784429	0.314863	-0.320166	-0.463611	-0.726452	-0.651435
CHROMOSOME_I	1668000	1669000	0.556312	0.600913	0.844225	0.59506	-0.576446	-0.429787	-0.601372	-0.813695
CHROMOSOME_I	1669000	1670000	0.539545	0.330686	0.553867	0.976613	-0.839382	-0.548985	-0.794754	-0.689995
CHROMOSOME_I	1670000	1671000	-0.0490572	0.0849832	-0.258449	0.0979592	-0.70846	-0.0895902	-0.667869	-0.611686
CHROMOSOME_I	1671000	1672000	0.0558177	-0.182181	0.0821258	0.183909	-0.43347	-0.313615	-0.263294	-0.399243
CHROMOSOME_I	1672000	1673000	-0.19482	-0.117372	-0.0469785	0.359925	-0.383927	-0.363633	-0.151891	-0.213042
CHROMOSOME_I	1673000	1674000	0.189603	-0.143111	0.110474	0.210016	-0.0285485	-0.496153	-0.191622	-0.32307
CHROMOSOME_I	1674000	1675000	-0.324523	-0.429027	-0.413521	-0.186258	-0.420296	-0.391358	-0.262986	-0.446008
CHROMOSOME_I	1675000	1676000	-0.305652	-0.358802	-0.414701	-0.120474	-0.341743	-0.235243	-0.278463	-0.447331
CHROMOSOME_I	1676000	1677000	-0.583043	-0.264984	-0.742826	-0.612104	-0.642608	-0.401472	-0.927125	-0.922884
CHROMOSOME_I	1677000	1678000	0.145231	-0.30362	-0.163291	-0.0688286	-0.660558	-0.638359	-0.722993	-0.838409
CHROMOSOME_I	1678000	1679000	-0.152186	-0.640558	-0.349461	-0.117624	-1.0624	-0.944249	-1.14339	-1.02224
CHROMOSOME_I	1679000	1680000	0.0127488	-0.27187	-0.197181	-0.244301	-0.786043	-0.615209	-0.789996	-0.900351
CHROMOSOME_I	1680000	1681000	-0.13248	-0.310193	-0.178071	-0.195255	-0.536702	-0.610302	-0.4792	-0.756257
CHROMOSOME_I	1681000	1682000	-0.556023	-1.28109	-0.646958	-0.655127	-0.871549	-1.19809	-0.671758	-0.701357
CHROMOSOME_I	1682000	1683000	0.262205	-0.302744	0.111292	-0.143707	-0.338826	-0.272534	-0.247202	-0.386351
CHROMOSOME_I	1683000	1684000	0.53742	0.311045	0.431136	0.780762	-0.396931	0.0679248	-0.110023	0.0798859
CHROMOSOME_I	1684000	1685000	0.128596	-0.0091072	0.089344	0.328412	-0.559213	-0.333345	-0.505099	-0.38565
CHROMOSOME_I	1685000	1686000	-0.082371	-0.342274	0.106446	0.148458	-0.425492	-0.556251	-0.337564	-0.348884
CHROMOSOME_I	1686000	1687000	-0.0179688	-0.46584	-0.0933843	0.0211951	-0.932272	-0.699294	-0.909527	-0.845314
CHROMOSOME_I	1687000	1688000	-0.149936	-0.201501	0.0453078	-0.152051	-0.93307	-0.712229	-0.695924	-1.096
CHROMOSOME_I	1688000	1689000	-0.248863	-0.174116	-0.120929	-0.441238	-1.0488	-0.508518	-0.832645	-1.14365
CHROMOSOME_I	1689000	1690000	-0.692762	-0.669103	-0.707579	-0.437822	-0.865437	-0.827933	-0.684378	-0.921545
CHROMOSOME_I	1690000	1691000	-0.616499	-0.338357	-0.760621	-0.807563	-1.22205	-0.535832	-1.12456	-0.866541
CHROMOSOME_I	1691000	1692000	0.0124244	-0.222474	-0.33035	-0.328701	-0.738956	-0.43377	-0.642525	-0.809893
CHROMOSOME_I	1692000	1693000	-0.519645	-0.427424	-0.40256	0.0417803	-1.09232	-0.908519	-0.591759	-0.961041
CHROMOSOME_I	1693000	1694000	-0.4894	-0.101799	-0.186933	-0.154442	-1.13168	-0.525535	-0.60384	-1.20151
CHROMOSOME_I	1694000	1695000	-0.725525	-0.309464	-0.582497	-0.215927	-1.36845	-0.834324	-0.85743	-0.888526
CHROMOSOME_I	1695000	1696000	-0.772686	-0.512845	-0.855403	-0.379222	-0.749287	-0.782536	-0.904238	-0.762127
CHROMOSOME_I	1696000	1697000	-0.976384	-0.853925	-1.14756	-0.716102	-0.46848	-0.596452	-0.610563	-0.672401
CHROMOSOME_I	1697000	1698000	-0.641549	-0.410844	-0.895175	-0.41154	-0.239728	-0.102402	-0.372997	-0.525436
CHROMOSOME_I	1698000	1699000	-0.732509	-0.0746573	-0.584063	-0.188391	0.326945	0.383614	0.666735	0.807506
CHROMOSOME_I	1699000	1700000	-0.746446	-0.185344	-0.981407	-0.604666	1.37469	0.970726	1.21246	1.40166
CHROMOSOME_I	1700000	1701000	-1.1332	-0.30121	-1.14594	-1.07635	0.735614	0.911495	0.89815	1.11929
CHROMOSOME_I	1701000	1702000	-0.91456	-0.401537	-1.4974	-1.45709	0.157816	0.389299	0.121261	0.156253
CHROMOSOME_I	1702000	1703000	-1.09648	-0.10987	-1.18947	-1.00476	1.07051	1.33933	1.0333	1.45505
CHROMOSOME_I	1703000	1704000	-1.01458	-0.376556	-1.03035	-0.788253	1.04974	1.12211	1.22326	1.24293
CHROMOSOME_I	1704000	1705000	-1.22778	-0.452715	-0.968557	-1.19528	1.16651	1.17861	1.49334	1.42093
CHROMOSOME_I	1705000	1706000	-1.24694	-0.86058	-0.933533	-1.13434	0.871574	0.993208	1.04917	1.44292
CHROMOSOME_I	1706000	1707000	-1.12062	-0.821018	-1.33413	-1.07036	1.04759	0.74627	0.914166	1.20364
CHROMOSOME_I	1707000	1708000	-0.993977	-0.579103	-1.067	-0.958299	1.44487	0.809028	1.40765	1.66119
CHROMOSOME_I	1708000	1709000	-1.02975	-0.967521	-1.44935	-1.32934	0.393425	0.176106	0.538143	0.737928
CHROMOSOME_I	1709000	1710000	-1.12804	-1.33142	-1.17149	-1.389	0.74649	0.323691	0.77683	0.713938
CHROMOSOME_I	1710000	1711000	-1.55201	-1.33827	-1.77275	-1.44766	0.507254	0.278233	0.690593	1.04168
CHROMOSOME_I	1711000	1712000	-1.11472	-0.894409	-0.974243	-1.08698	1.15451	0.755159	1.08864	1.00846
CHROMOSOME_I	1712000	1713000	-0.306877	-0.551984	-1.06918	-0.712909	1.23974	0.743205	0.922513	1.09734
CHROMOSOME_I	1713000	1714000	-1.09444	-2.24685	-1.55143	-1.32042	0.225272	-0.973681	0.17383	0.0534692
CHROMOSOME_I	1714000	1715000	-0.970645	-2.09499	-1.12429	-1.49341	0.518703	-0.810351	0.510865	-0.20789
CHROMOSOME_I	1715000	1716000	-0.897451	-0.69805	-1.01669	-1.21158	0.509297	0.233451	0.439054	0.64895
CHROMOSOME_I	1716000	1717000	-0.598406	-0.668665	-0.988006	-0.750253	-0.226536	-0.268029	-0.254611	-0.30372
CHROMOSOME_I	1717000	1718000	-0.325964	-0.675293	-0.786564	-0.505256	-0.657254	-0.891427	-0.46624	-0.761123
CHROMOSOME_I	1718000	1719000	-0.749063	-0.601501	-0.726708	-0.558733	-0.926685	-0.774163	-0.683192	-0.724691
CHROMOSOME_I	1719000	1720000	-0.650969	-0.311024	-0.882382	-0.466462	-0.583066	-0.498613	-0.9115	-0.706101
CHROMOSOME_I	1720000	1721000	-0.486558	-0.304672	-0.395894	-0.153305	-0.697382	-0.661367	-0.873118	-0.729742
CHROMOSOME_I	1721000	1722000	-0.413553	0.0725255	-0.349758	-0.114192	0.061809	0.136756	-0.072473	-0.0868381
CHROMOSOME_I	1722000	1723000	-0.295104	-0.210227	0.004958	0.0661703	0.374179	0.179524	0.713258	0.610975
CHROMOSOME_I	1723000	1724000	-0.429549	-0.118582	-0.456176	0.148033	-0.34273	0.108417	-0.0876902	0.139184
CHROMOSOME_I	1724000	1725000	-0.246102	0.100703	-0.0439835	0.0202514	-0.17588	0.179539	0.151507	0.0921044
CHROMOSOME_I	1725000	1726000	0.213169	0.0183388	0.186593	0.508173	0.645598	0.134253	0.578347	0.63817
CHROMOSOME_I	1726000	1727000	-0.032771	-0.48888	-0.208174	-0.213706	1.09098	0.297162	0.788227	0.78054
CHROMOSOME_I	1727000	1728000	-0.114951	0.0027984	-0.29814	0.0379004	0.561982	0.327552	0.695752	0.530444
CHROMOSOME_I	1728000	1729000	-0.0104246	0.143977	0.0975104	0.0717437	0.571326	0.567195	0.772242	0.86219
CHROMOSOME_I	1729000	1730000	-0.16239	0.189343	0.247814	-0.0042012	-0.010342	0.174461	0.0122962	-0.0047812
CHROMOSOME_I	1730000	1731000	0.104366	0.310537	-0.204773	0.269039	0.0256917	0.523349	0.0363427	0.179279
CHROMOSOME_I	1731000	1732000	-0.306682	0.0407075	0.0090944	0.30256	0.192865	0.279442	0.503714	0.451414
CHROMOSOME_I	1732000	1733000	-0.148059	0.184862	0.117679	0.334582	-0.272366	0.0569042	0.0552633	-0.307409
CHROMOSOME_I	1733000	1734000	0.0759227	0.144176	0.0257661	-0.132852	-0.0110922	0.0565133	-0.0610453	-0.127408
CHROMOSOME_I	1734000	1735000	0.530612	0.785262	0.456542	0.221766	0.9397	0.726757	0.732237	0.697032
CHROMOSOME_I	1735000	1736000	0.602016	0.807365	0.71782	0.636817	1.02617	0.836982	0.92785	0.90329
CHROMOSOME_I	1736000	1737000	0.663495	0.746681	1.03735	0.921841	1.08071	0.661331	0.955149	1.06806
CHROMOSOME_I	1737000	1738000	0.659665	0.852276	1.07608	0.854422	1.24524	0.882796	1.06306	1.00047
CHROMOSOME_I	1738000	1739000	0.0943542	0.35238	0.447182	0.718477	0.857751	0.652216	0.808368	1.14313
CHROMOSOME_I	1739000	1740000	-0.536465	-0.287377	-0.562671	0.0027674	0.357396	0.208783	0.431699	0.557468
CHROMOSOME_I	1740000	1741000	-0.714554	-0.70125	-0.891537	-0.789918	0.679263	0.30241	0.71228	0.520296
CHROMOSOME_I	1741000	1742000	-0.633652	-1.60186	-1.1543	-1.14009	0.453694	-0.178821	0.210537	0.255034
CHROMOSOME_I	1742000	1743000	-1.04879	-0.720798	-0.944755	-0.826755	0.827354	0.645388	0.747301	0.929283
CHROMOSOME_I	1743000	1744000	-1.35191	-1.72193	-1.53572	-1.2984	-0.038326	-0.579294	0.180026	0.129457
CHROMOSOME_I	1744000	1745000	-0.859655	-1.27309	-0.934611	-1.03751	0.412483	-0.418994	0.644737	0.0380369
CHROMOSOME_I	1745000	1746000	-0.839348	-0.834952	-1.26228	-0.774621	0.434094	0.0090513	0.46284	0.510071
CHROMOSOME_I	1746000	1747000	-0.350127	-0.0356838	-0.208983	0.0502749	0.467244	0.286519	0.475581	0.39611
CHROMOSOME_I	1747000	1748000	-0.452372	0.0993967	0.213162	0.77755	0.347077	0.204655	0.816729	0.733293
CHROMOSOME_I	1748000	1749000	-0.819329	-0.479146	-0.839036	-0.262939	0.925122	0.385652	0.785208	0.887979
CHROMOSOME_I	1749000	1750000	-0.844636	-0.876059	-0.900687	-0.610439	1.02633	0.289877	0.658845	0.696429
CHROMOSOME_I	1750000	1751000	-1.06809	-0.743412	-1.33356	-0.986774	0.899444	0.481061	0.601365	0.984104
CHROMOSOME_I	1751000	1752000	-1.07101	-0.218192	-1.29727	-1.04916	0.39721	0.644432	0.290259	0.944518
CHROMOSOME_I	1752000	1753000	-0.799398	-0.529941	-1.00481	-0.838956	1.29266	0.82422	0.860588	1.12897
CHROMOSOME_I	1753000	1754000	-0.962828	-0.808012	-1.30977	-0.755648	1.03605	0.546937	0.506861	0.979631
CHROMOSOME_I	1754000	1755000	-1.23694	-1.12058	-1.49588	-1.30118	0.419137	0.183665	0.29379	0.750672
CHROMOSOME_I	1755000	1756000	-0.471011	-0.710682	-0.744842	-0.554826	0.710027	0.491997	0.6451	0.895109
CHROMOSOME_I	1756000	1757000	-0.0217936	-0.02195	0.0580924	-0.0435998	0.233168	0.0356442	0.207053	0.30604
CHROMOSOME_I	1757000	1758000	-0.167773	-0.226368	-0.228048	-0.22338	0.0346251	-0.110251	0.22939	0.35744
CHROMOSOME_I	1758000	1759000	-0.249632	-0.285473	-0.314001	-0.347432	0.61176	0.271079	0.509936	0.726291
CHROMOSOME_I	1759000	1760000	-0.988353	-0.0168421	-1.03519	-0.916264	1.38013	1.30803	1.39945	1.74981
CHROMOSOME_I	1760000	1761000	-0.63027	-0.501151	-1.10882	-1.24319	0.965971	0.670401	0.963364	0.872516
CHROMOSOME_I	1761000	1762000	-0.0268367	-0.311605	-0.283987	-0.376088	0.968419	0.211348	0.651462	0.712056
CHROMOSOME_I	1762000	1763000	-0.752782	-0.385246	-0.782194	-0.969027	1.19632	0.884237	1.13089	1.33173
CHROMOSOME_I	1763000	1764000	-1.18154	-0.582837	-1.13204	-1.14633	1.21525	1.02443	1.16115	1.18734
CHROMOSOME_I	1764000	1765000	-1.05006	-0.649476	-1.17934	-0.863411	1.27838	0.943082	1.18756	1.40723
CHROMOSOME_I	1765000	1766000	-1.43149	-1.00665	-1.29624	-1.36143	0.804457	0.651169	0.726633	0.991575
CHROMOSOME_I	1766000	1767000	-1.40352	-1.22516	-1.35155	-0.934079	0.413192	0.10103	0.363432	0.612248
CHROMOSOME_I	1767000	1768000	-0.995972	-0.845067	-1.35249	-0.927805	0.915826	0.738335	0.543377	1.04701
CHROMOSOME_I	1768000	1769000	-1.22016	-0.767242	-1.00693	-0.874074	1.20279	0.794119	1.36783	1.32264
CHROMOSOME_I	1769000	1770000	-1.22105	-0.941418	-1.12662	-1.15666	1.00863	0.600824	1.15274	0.989833
CHROMOSOME_I	1770000	1771000	-1.20274	-1.25309	-1.64327	-1.30021	0.715307	0.42116	0.329738	0.901675
CHROMOSOME_I	1771000	1772000	-0.995723	-1.16797	-1.1766	-0.836365	0.562408	0.08654	0.477841	0.671711
CHROMOSOME_I	1772000	1773000	-0.446022	-0.324757	-0.640554	0.382518	0.0696303	0.0477557	-0.025413	0.310726
CHROMOSOME_I	1773000	1774000	0.592488	0.602586	0.370491	1.4011	0.427033	0.119312	0.128193	0.38253
CHROMOSOME_I	1774000	1775000	0.105746	0.195571	0.381099	1.129	-0.117316	-0.0938613	0.173227	0.0058495
CHROMOSOME_I	1775000	1776000	0.285805	0.571098	0.475335	1.2985	0.518484	0.195025	0.409385	0.372655
CHROMOSOME_I	1776000	1777000	-0.42833	0.125174	-0.0483457	0.891884	-0.0937219	0.193462	-0.0484615	0.0816405
CHROMOSOME_I	1777000	1778000	0.136076	0.262568	0.503349	0.993146	0.129972	-0.0347995	0.238812	0.217724
CHROMOSOME_I	1778000	1779000	-0.0907302	0.0290382	0.0213216	0.89072	0.218075	0.197805	0.0799359	0.195962
CHROMOSOME_I	1779000	1780000	-0.245791	0.107361	0.0176677	0.57909	-0.27781	0.239195	-0.132432	-0.0934543
CHROMOSOME_I	1780000	1781000	0.0749538	0.385534	0.119305	1.24812	0.137254	0.0522828	0.168248	0.254705
CHROMOSOME_I	1781000	1782000	-0.0470365	0.0895626	0.0156431	0.475193	0.265168	0.187489	0.351736	0.2465
CHROMOSOME_I	1782000	1783000	-0.766207	-0.519151	-0.616067	-0.756023	0.188213	0.139311	0.524989	0.340807
CHROMOSOME_I	1783000	1784000	-0.75608	-0.443141	-0.845854	-0.936818	0.369753	0.433522	0.593052	0.697341
CHROMOSOME_I	1784000	1785000	-0.407887	-0.733908	-0.799674	-0.532812	0.858714	0.509865	0.645447	0.834614
CHROMOSOME_I	1785000	1786000	-0.801417	-0.59319	-1.00986	-0.897793	1.19324	0.965834	1.08719	1.23811
CHROMOSOME_I	1786000	1787000	-1.05436	-0.832255	-1.28781	-0.986709	0.632974	0.630143	0.646659	0.741838
CHROMOSOME_I	1787000	1788000	-1.06092	-1.08032	-1.07	-0.941058	0.894625	0.32603	0.889762	0.694291
CHROMOSOME_I	1788000	1789000	-1.11424	-1.88102	-1.47615	-1.31437	0.770042	-0.426298	0.493426	0.357704
CHROMOSOME_I	1789000	1790000	-1.0921	-0.975984	-0.85174	-1.20504	0.884498	0.477381	0.914925	0.879361
CHROMOSOME_I	1790000	1791000	-0.689183	-0.559314	-0.53149	-0.37862	-0.0691568	-0.0727987	0.245124	0.129835
CHROMOSOME_I	1791000	1792000	-0.431666	-0.463858	-0.734864	-0.792222	-0.79002	-0.448047	-0.644352	-0.638291
CHROMOSOME_I	1792000	1793000	-0.155668	-0.444873	-0.148353	-0.200628	-1.10686	-0.597338	-0.601853	-0.791616
CHROMOSOME_I	1793000	1794000	0.181802	0.0897433	0.218211	-0.0299989	-0.447878	-0.311778	-0.404054	-0.879017
CHROMOSOME_I	1794000	1795000	0.138548	-0.419311	-0.0220656	-0.141474	-0.0728406	-0.573143	-0.195838	-0.377644
CHROMOSOME_I	1795000	1796000	0.0129359	-0.136967	0.207439	0.0689491	-0.208763	-0.212033	-0.165364	-0.243079
CHROMOSOME_I	1796000	1797000	0.305741	0.050401	0.191362	0.104839	-0.486735	-0.31563	-0.661438	-0.651896
CHROMOSOME_I	1797000	1798000	0.507996	0.156555	0.358911	0.43764	-0.792233	-0.633472	-0.789242	-0.830487
CHROMOSOME_I	1798000	1799000	0.538781	0.0426212	0.191263	0.143787	-0.571853	-0.822413	-1.01946	-0.815534
CHROMOSOME_I	1799000	1800000	0.295257	0.227578	0.191921	0.222988	-0.772788	-0.457928	-0.71439	-0.854469
CHROMOSOME_I	1800000	1801000	0.737923	0.484004	0.710185	0.819785	-0.655142	-0.490948	-0.576229	-0.684048
CHROMOSOME_I	1801000	1802000	0.473102	0.798322	0.664148	0.375215	-0.748171	-0.26377	-0.509198	-0.941082
CHROMOSOME_I	1802000	1803000	0.641717	0.831225	0.730498	0.553217	-0.638073	-0.132458	-0.68283	-0.95789
CHROMOSOME_I	1803000	1804000	0.796071	0.689868	0.587533	1.06952	-0.957937	-0.455932	-0.811558	-0.915704
CHROMOSOME_I	1804000	1805000	0.668244	0.333326	0.34125	0.301002	-0.572078	-0.574728	-0.595253	-0.961844
CHROMOSOME_I	1805000	1806000	0.0014092	-0.10622	-0.0502101	0.0976019	-0.669746	-0.676582	-0.662187	-0.901881
CHROMOSOME_I	1806000	1807000	0.151145	-0.147142	-0.129235	0.0497084	-0.556982	-0.586318	-0.819879	-0.868529
CHROMOSOME_I	1807000	1808000	-0.0837195	0.209762	0.0853329	-0.0441676	-1.10776	-0.477781	-0.913047	-0.935959
CHROMOSOME_I	1808000	1809000	0.195794	0.407322	0.432556	0.317442	-0.632395	-0.406805	-0.27697	-0.705407
CHROMOSOME_I	1809000	1810000	0.442173	0.652458	0.625324	0.523811	-0.635211	-0.322306	-0.505435	-0.76885
CHROMOSOME_I	1810000	1811000	0.631758	0.320916	0.772732	0.823263	-0.870046	-0.576735	-0.734101	-1.13231
CHROMOSOME_I	1811000	1812000	0.917199	0.694674	0.990696	1.16057	-0.0864285	-0.270718	-0.264292	-0.347413
CHROMOSOME_I	1812000	1813000	0.632434	0.346463	0.626097	0.704237	-0.984946	-0.399375	-0.943674	-0.871259
CHROMOSOME_I	1813000	1814000	0.249328	0.275923	0.774379	0.80722	-0.919611	-0.745846	-0.517826	-0.943761
CHROMOSOME_I	1814000	1815000	0.315971	0.118487	0.438067	0.535222	-1.38994	-0.813508	-0.887791	-1.00015
CHROMOSOME_I	1815000	1816000	0.146461	0.121695	0.304356	0.232089	-0.929759	-0.465205	-0.825227	-0.684544
CHROMOSOME_I	1816000	1817000	0.0630219	-0.287561	0.165799	0.0915119	-0.598882	-0.44143	-0.749914	-0.699944
CHROMOSOME_I	1817000	1818000	0.779194	0.195096	0.9034	0.638469	-0.689479	-0.482424	-0.652931	-0.420688
CHROMOSOME_I	1818000	1819000	0.380368	0.105102	0.646914	0.685668	-0.705472	-0.459516	-0.414529	-0.437938
CHROMOSOME_I	1819000	1820000	0.54274	0.487723	0.329419	0.464089	-0.812182	-0.342518	-1.01871	-0.627271
CHROMOSOME_I	1820000	1821000	0.557259	0.348918	0.446646	0.769837	-0.814674	-0.373257	-0.934793	-0.831016
CHROMOSOME_I	1821000	1822000	-0.0701788	-0.212446	-0.0178163	0.368174	-0.842677	-0.593659	-0.775126	-0.742259
CHROMOSOME_I	1822000	1823000	0.469533	0.472951	0.381896	0.45398	-0.409459	0.0913095	-0.552523	-0.42943
CHROMOSOME_I	1823000	1824000	-0.509095	0.0402951	-0.631697	-0.76009	0.640573	0.677028	0.486235	0.789055
CHROMOSOME_I	1824000	1825000	-0.604374	0.0261078	-0.768974	-0.57585	1.04835	1.00324	0.971896	1.24917
CHROMOSOME_I	1825000	1826000	-0.624679	-0.140056	-0.591034	-0.353827	0.83462	0.64959	1.0765	1.14807
CHROMOSOME_I	1826000	1827000	-0.552697	-0.625046	-0.38739	0.0098816	-0.141342	-0.493601	0.147675	-0.266248
CHROMOSOME_I	1827000	1828000	0.0124305	0.157053	-0.0309816	0.232348	-0.679843	-0.319704	-0.317203	-0.623134
CHROMOSOME_I	1828000	1829000	0.0239985	-0.0543954	-0.146378	-0.200231	-0.857332	-0.412162	-0.711282	-0.748942
CHROMOSOME_I	1829000	1830000	-0.388388	-0.336728	-0.328285	-0.326912	-0.522286	-0.629645	-0.61575	-0.398413
CHROMOSOME_I	1830000	1831000	-0.248185	-0.313149	-0.618842	-0.341222	-0.320657	-0.463762	-0.466569	-0.283278
CHROMOSOME_I	1831000	1832000	-0.307756	-0.381459	-0.868988	-0.728561	0.251304	0.604589	0.515424	0.626459
CHROMOSOME_I	1832000	1833000	-0.928798	-0.362706	-1.00118	-1.16753	0.749376	0.912002	1.0811	0.942202
CHROMOSOME_I	1833000	1834000	-0.701307	0.243787	-0.829411	-0.868554	1.99159	1.7028	1.90746	1.96958
CHROMOSOME_I	1834000	1835000	-0.79795	0.200048	-0.726892	-0.756457	1.82863	1.55381	1.97329	1.95879
CHROMOSOME_I	1835000	1836000	-0.843208	0.0074952	-0.983236	-0.551686	0.412106	0.844869	0.549153	0.750477
CHROMOSOME_I	1836000	1837000	0.452126	0.553343	-0.563406	-0.150578	-0.0870848	0.173302	0.0383625	0.105373
CHROMOSOME_I	1837000	1838000	0.286093	0.419999	-0.624034	-0.142717	-0.207137	-0.156035	0.226356	0.153843
CHROMOSOME_I	1838000	1839000	-0.0125989	0.641387	-0.45777	-0.338656	0.870666	1.0243	1.48186	1.2186
CHROMOSOME_I	1839000	1840000	0.336469	1.05147	-0.369598	-0.13334	1.22633	1.23238	1.5786	1.19029
CHROMOSOME_I	1840000	1841000	-0.0035899	0.552731	-0.814231	-0.0146632	1.07571	0.992712	1.37299	1.38046
CHROMOSOME_I	1841000	1842000	-0.751876	-0.510027	-1.00454	-0.691198	-0.28506	-0.162327	0.300438	0.263978
CHROMOSOME_I	1842000	1843000	-0.879972	-0.268388	-1.48536	-1.01504	0.338214	0.582551	0.572438	0.800937
CHROMOSOME_I	1843000	1844000	-0.480168	-0.163431	-0.493557	-0.128591	0.174064	0.415552	0.5018	0.794964
CHROMOSOME_I	1844000	1845000	-0.125077	-0.318177	-0.224175	-0.351226	-0.736564	-0.60114	-0.484762	-0.538937
CHROMOSOME_I	1845000	1846000	-0.330197	-0.0783948	-0.111239	0.0205955	-0.731442	-0.497674	-0.607867	-0.85645
CHROMOSOME_I	1846000	1847000	0.115183	-0.0923318	0.250624	0.27323	-0.903297	-0.440312	-0.587969	-0.678701
CHROMOSOME_I	1847000	1848000	0.147456	-0.16192	0.367579	0.385907	-0.426341	-0.530228	-0.348669	-0.737927
CHROMOSOME_I	1848000	1849000	-0.0924118	-0.158692	0.130114	-0.42648	-0.465424	-0.221893	-0.318937	-0.381153
CHROMOSOME_I	1849000	1850000	-0.104446	-0.649015	-0.0211119	-0.0756475	-0.607564	-0.792892	-0.397988	-0.447175
CHROMOSOME_I	1850000	1851000	-0.0295264	-0.0164658	-0.0459216	-0.138135	-0.491883	-0.38603	-0.542007	-0.545855
CHROMOSOME_I	1851000	1852000	0.705772	0.112088	0.237267	0.0161682	-0.361588	-0.393797	-0.66129	-0.59447
CHROMOSOME_I	1852000	1853000	0.92777	0.585399	0.963391	0.377041	-0.456935	-0.416874	-0.613372	-0.717411
CHROMOSOME_I	1853000	1854000	0.421489	0.597749	0.380606	0.162075	-0.403243	-0.174674	-0.427521	-0.960204
CHROMOSOME_I	1854000	1855000	0.117324	-0.183093	0.223907	0.245785	-0.764158	-0.781494	-0.585377	-0.825687
CHROMOSOME_I	1855000	1856000	0.335491	0.133282	0.139125	0.073118	-0.557518	-0.350745	-0.7043	-0.819838
CHROMOSOME_I	1856000	1857000	0.0696946	0.025402	0.232471	0.293473	-0.683144	-0.586521	-0.659815	-0.820738
CHROMOSOME_I	1857000	1858000	-0.0667447	-0.078399	0.0163914	-0.172102	-0.874998	-0.666877	-0.664691	-1.10209
CHROMOSOME_I	1858000	1859000	0.24901	0.145781	-0.0302484	0.0835954	-0.760953	-0.485539	-0.786869	-1.04404
CHROMOSOME_I	1859000	1860000	0.293947	0.0701863	0.112137	0.30589	-0.751224	-0.367494	-0.732965	-0.754544
CHROMOSOME_I	1860000	1861000	0.0710683	0.131733	-0.162848	0.0666613	-0.477372	-0.345642	-0.582073	-0.63031
CHROMOSOME_I	1861000	1862000	0.0884083	-0.108001	-0.0693688	-0.0374948	-0.625639	-0.377387	-0.518516	-0.647742
CHROMOSOME_I	1862000	1863000	-0.226696	-0.150022	-0.582961	-0.0452834	0.205629	0.245192	0.0696134	-0.0124136
CHROMOSOME_I	1863000	1864000	-0.95266	-1.17537	-1.02594	-0.698586	0.400474	0.0235292	0.461899	0.56207
CHROMOSOME_I	1864000	1865000	-1.18499	-1.40286	-1.45921	-1.19317	0.205146	-0.395038	0.247912	0.140883
CHROMOSOME_I	1865000	1866000	-0.80501	-1.03093	-1.04782	-0.924644	0.905019	0.339559	0.855482	0.867146
CHROMOSOME_I	1866000	1867000	-1.09975	-0.892767	-1.12314	-0.882004	0.145203	0.326904	0.441117	0.579743
CHROMOSOME_I	1867000	1868000	-1.04501	-0.67209	-1.06297	-1.0957	0.495392	0.570995	0.547134	0.550157
CHROMOSOME_I	1868000	1869000	-1.14427	-0.583323	-1.09168	-0.893204	0.637675	0.619112	0.852827	0.881118
CHROMOSOME_I	1869000	1870000	-1.16077	-1.2097	-1.21682	-1.00152	0.469705	0.160113	0.779671	0.484586
CHROMOSOME_I	1870000	1871000	-1.40029	-0.880344	-1.37964	-1.18525	0.254874	0.421748	0.305565	0.680368
CHROMOSOME_I	1871000	1872000	-1.42257	-1.34875	-1.74233	-1.01026	0.0146368	-0.0418127	-0.0748657	0.498028
CHROMOSOME_I	1872000	1873000	-1.37448	-1.01798	-1.74711	-1.52892	-0.624433	-0.319285	-0.37406	-0.19105
CHROMOSOME_I	1873000	1874000	-0.716411	-1.05109	-0.817149	-0.703571	-0.660258	-0.896584	-0.463421	-0.596481
CHROMOSOME_I	1874000	1875000	-0.0014471	0.552408	0.163852	0.462714	0.557823	0.656041	0.776386	0.818241
CHROMOSOME_I	1875000	1876000	-0.37999	0.0780022	-0.430078	0.119087	0.443175	0.507352	0.416544	0.713557
CHROMOSOME_I	1876000	1877000	-0.397836	-0.107665	-0.829129	0.0677988	0.335512	0.3319	0.424655	0.589335
CHROMOSOME_I	1877000	1878000	-0.665778	-0.289843	-0.535941	-0.284745	0.286134	0.159485	0.403826	0.377553
CHROMOSOME_I	1878000	1879000	-0.0046855	-0.205767	-0.258526	-0.0419864	0.202248	0.0611255	0.393948	0.137438
CHROMOSOME_I	1879000	1880000	-0.0346358	0.244542	-0.113453	0.0633711	0.901225	0.601408	0.932368	0.980584
CHROMOSOME_I	1880000	1881000	-0.481233	-0.20312	-0.477596	-0.561569	0.536747	0.722941	0.939731	0.974997
CHROMOSOME_I	1881000	1882000	-0.229076	-0.132859	-0.396882	-0.499126	0.674029	0.459519	0.79747	0.603456
CHROMOSOME_I	1882000	1883000	-0.620353	-0.427571	-0.446986	-0.842457	0.704515	0.391173	0.743063	0.639235
CHROMOSOME_I	1883000	1884000	-0.406441	-0.227157	-0.341046	-0.542077	0.539834	0.371781	0.826919	0.775663
CHROMOSOME_I	1884000	1885000	-0.098501	-0.211331	-0.0003729	-0.448926	-0.378267	-0.219693	-0.2052	-0.227023
CHROMOSOME_I	1885000	1886000	-0.167353	-0.250323	-0.288635	-0.552349	-0.919407	-0.582514	-0.483859	-0.569868
CHROMOSOME_I	1886000	1887000	-0.381582	-0.622969	-0.43888	-0.37031	-1.17683	-0.828039	-0.941732	-0.981339
CHROMOSOME_I	1887000	1888000	0.0389457	-0.13517	-0.0741483	-0.0035042	-0.121559	-0.193706	-0.0398074	-0.247403
CHROMOSOME_I	1888000	1889000	-0.141418	-0.130943	-0.302294	-0.141902	-0.419679	-0.18733	-0.25536	-0.304125
CHROMOSOME_I	1889000	1890000	0.0027533	-0.0127884	-0.0128336	-0.0030737	-0.035545	-0.0129316	-0.0010787	-0.0125842
CHROMOSOME_I	1890000	1891000	0.0845411	0.113534	0.273741	0.431967	-0.567971	-0.533724	-0.770046	-0.862336
CHROMOSOME_I	1891000	1892000	0.865031	0.125885	0.519781	0.551685	-0.62538	-0.689801	-0.732622	-0.851232
CHROMOSOME_I	1892000	1893000	0.715506	0.612791	0.982943	0.879454	-0.698587	-0.495316	-0.472849	-0.6766
CHROMOSOME_I	1893000	1894000	0.836072	0.408996	0.710065	1.17514	-0.802931	-0.803695	-0.793688	-0.964606
CHROMOSOME_I	1894000	1895000	0.132168	0.325552	0.496571	0.984904	-0.950044	-0.46843	-0.668238	-0.748508
CHROMOSOME_I	1895000	1896000	-0.874967	-0.233739	-1.14755	-0.717633	0.330917	0.562787	0.182233	0.640888
CHROMOSOME_I	1896000	1897000	-0.847036	-0.392292	-1.10724	-0.712495	0.942155	0.875972	0.859474	1.10184
CHROMOSOME_I	1897000	1898000	-1.04825	-1.00041	-1.02307	-1.06498	0.588863	0.397137	0.597802	0.677736
CHROMOSOME_I	1898000	1899000	-0.842599	-1.01031	-1.1938	-0.934939	0.447814	-0.0291735	0.604441	0.32175
CHROMOSOME_I	1899000	1900000	-0.318696	-0.498924	-1.01711	-0.545407	1.11405	0.547296	0.771078	0.829801
CHROMOSOME_I	1900000	1901000	-0.249957	-0.0681504	-0.344039	-0.162608	0.526015	0.465339	0.553525	0.577273
CHROMOSOME_I	1901000	1902000	-0.646445	-0.94061	-0.975531	-0.62666	0.488361	-0.16041	0.262542	0.239643
CHROMOSOME_I	1902000	1903000	-0.753096	-0.724788	-1.09571	-0.975252	1.34396	0.665878	0.88023	1.1103
CHROMOSOME_I	1903000	1904000	-0.803548	-1.53238	-1.50712	-1.25536	0.786788	-0.225919	0.274736	0.204576
CHROMOSOME_I	1904000	1905000	-0.809137	-0.920872	-1.05146	-0.927249	1.23356	0.352318	0.927295	0.851411
CHROMOSOME_I	1905000	1906000	-1.10058	-1.82903	-0.902953	-1.15681	0.634454	-0.106108	0.585922	0.52695
CHROMOSOME_I	1906000	1907000	-1.02766	-1.12153	-1.17133	-1.06855	1.06995	0.235813	0.743915	0.728767
CHROMOSOME_I	1907000	1908000	-0.795974	-1.07133	-1.32634	-0.685668	0.902699	0.0793078	0.599261	0.403331
CHROMOSOME_I	1908000	1909000	-0.999393	-1.43215	-1.18081	-1.54929	0.978626	0.297611	0.719415	0.743731
CHROMOSOME_I	1909000	1910000	-1.13689	-2.43224	-1.50684	-1.5149	0.342044	-1.08515	0.0047267	-0.079554
CHROMOSOME_I	1910000	1911000	-1.24519	-1.20844	-0.936355	-0.956116	0.761016	0.43834	0.817012	0.93089
CHROMOSOME_I	1911000	1912000	-0.508683	-0.674514	-0.540806	-0.297825	0.408749	0.235546	0.548093	0.195214
CHROMOSOME_I	1912000	1913000	-0.180739	-0.476164	-0.170644	0.57898	-0.225136	-0.557143	-0.234125	-0.212868
CHROMOSOME_I	1913000	1914000	0.331299	0.322312	0.377432	1.14533	0.0939303	-0.125918	0.0455942	-0.009798
CHROMOSOME_I	1914000	1915000	0.677232	0.561062	0.683011	1.05977	-0.0488902	-0.0125875	-0.0333046	-0.101988
CHROMOSOME_I	1915000	1916000	-0.017714	-0.016713	0.0842632	0.949386	-0.272313	-0.220424	0.075236	-0.0701886
CHROMOSOME_I	1916000	1917000	-0.212097	-0.312303	0.125156	0.478831	0.386824	-0.141379	0.154939	0.164535
CHROMOSOME_I	1917000	1918000	-0.493009	-0.156212	-0.577248	0.0706322	0.971059	0.878396	0.860247	1.01039
CHROMOSOME_I	1918000	1919000	-0.663763	-0.579441	-0.880985	-0.606268	0.842043	0.389699	0.423533	0.530565
CHROMOSOME_I	1919000	1920000	-0.942627	-0.721462	-0.983082	-0.826004	0.219599	0.179517	0.167889	0.360467
CHROMOSOME_I	1920000	1921000	-0.480288	-0.755016	-0.703317	-0.912389	-0.36088	-0.571524	-0.245122	-0.475135
CHROMOSOME_I	1921000	1922000	-0.540138	-1.01352	-0.652311	-0.684418	-0.498708	-0.841664	-0.0822947	-0.463389
CHROMOSOME_I	1922000	1923000	-0.895966	-0.804878	-1.14953	-0.955425	0.318663	-0.0376511	0.181428	0.2658
CHROMOSOME_I	1923000	1924000	-0.943764	-2.13001	-1.033	-1.16965	0.172845	-1.15597	0.12379	-0.189195
CHROMOSOME_I	1924000	1925000	-1.07909	-1.21234	-1.42293	-0.910086	0.737267	0.282164	0.602439	0.675215
CHROMOSOME_I	1925000	1926000	-1.12165	-0.858689	-1.12616	-0.879788	0.748032	0.453591	0.68461	0.709358
CHROMOSOME_I	1926000	1927000	-0.599482	-0.882992	-0.731163	-0.84888	0.911735	0.20474	0.627325	0.493892
CHROMOSOME_I	1927000	1928000	-0.788228	-1.00025	-1.25572	-0.788225	0.673209	0.311232	0.441728	0.548051
CHROMOSOME_I	1928000	1929000	-0.724883	-0.710453	-1.27788	-1.0589	1.11207	0.713636	0.92335	0.943214
CHROMOSOME_I	1929000	1930000	-1.03205	-0.792443	-1.38137	-1.1785	0.959278	0.755526	0.918494	1.00975
CHROMOSOME_I	1930000	1931000	-1.11945	-1.2541	-1.26969	-1.14467	0.615182	0.29063	0.606841	0.775627
CHROMOSOME_I	1931000	1932000	-0.999235	-0.941673	-0.980276	-0.72847	0.601168	0.145736	0.749143	0.514074
CHROMOSOME_I	1932000	1933000	-1.01541	-1.01755	-1.08302	-1.10535	0.788674	0.345033	0.65389	0.650861
CHROMOSOME_I	1933000	1934000	-0.734984	-0.769603	-0.962398	-0.931193	0.807568	-0.0001187	0.42047	0.530179
CHROMOSOME_I	1934000	1935000	-0.754133	-0.639995	-0.788664	-0.775487	0.811833	0.227685	0.652631	0.548937
CHROMOSOME_I	1935000	1936000	-0.311995	-0.212992	-0.197411	-0.252276	0.126143	0.178408	0.298406	0.527983
CHROMOSOME_I	1936000	1937000	-0.257722	-0.358202	-0.455273	-0.422917	-0.492411	-0.337417	-0.311771	-0.359339
CHROMOSOME_I	1937000	1938000	-0.13451	-0.204284	-0.368498	-0.470479	-0.355617	-0.551211	-0.385521	-0.433442
CHROMOSOME_I	1938000	1939000	-0.0925124	-0.115286	-0.66028	-0.167714	0.59904	-0.0176826	0.0191202	0.387354
CHROMOSOME_I	1939000	1940000	-0.220372	-0.183963	-0.0010873	-0.184426	-0.0838991	-0.358738	-0.0588851	-0.235202
CHROMOSOME_I	1940000	1941000	-0.0034591	-0.443983	-0.293104	0.215858	-0.0386353	-0.478587	-0.181857	-0.0714321
CHROMOSOME_I	1941000	1942000	-0.38228	-0.208403	-0.385803	-0.0210129	0.68329	0.405058	0.370072	0.569905
CHROMOSOME_I	1942000	1943000	-0.47341	-0.179135	-0.586287	-0.0532201	0.535854	0.234884	0.372996	0.628524
CHROMOSOME_I	1943000	1944000	-0.912424	-1.30465	-0.711319	-1.05205	0.417136	-0.424384	0.407495	0.182864
CHROMOSOME_I	1944000	1945000	-0.934153	-2.42008	-1.26141	-1.28737	0.0878694	-1.31049	-0.0084842	0.0585639
CHROMOSOME_I	1945000	1946000	-0.574868	-0.797479	-0.574376	-0.624837	0.144435	-0.236457	0.283621	0.102912
CHROMOSOME_I	1946000	1947000	-0.0483088	-0.482188	-0.27192	-0.50759	-0.303341	-0.664156	-0.247112	-0.674115
CHROMOSOME_I	1947000	1948000	-0.0508831	-0.224085	-0.497384	-0.348992	-0.42027	-0.313505	-0.819388	-0.478485
CHROMOSOME_I	1948000	1949000	-0.170268	-0.447873	-0.2908	-0.582699	-0.428679	-0.496928	-0.390655	-0.664067
CHROMOSOME_I	1949000	1950000	-0.552945	-0.825163	-0.327613	-0.559841	-0.706602	-0.589113	-0.0564581	-0.520468
CHROMOSOME_I	1950000	1951000	-0.316058	-0.572466	-0.827218	-0.70445	0.633931	0.289016	0.294102	0.376579
CHROMOSOME_I	1951000	1952000	-0.860856	-1.45606	-1.06131	-0.828646	0.685057	0.009912	0.535445	0.451772
CHROMOSOME_I	1952000	1953000	-0.882237	-1.78824	-0.891132	-1.20115	0.725772	-0.250073	0.743003	0.419283
CHROMOSOME_I	1953000	1954000	-1.41766	-1.27011	-1.48256	-0.908357	0.710712	0.315133	0.612915	0.945111
CHROMOSOME_I	1954000	1955000	-1.14197	-1.4375	-1.22572	-0.875127	0.796425	0.15222	0.704262	0.749269
CHROMOSOME_I	1955000	1956000	-1.21691	-1.37327	-0.90161	-1.29073	0.933882	0.348972	0.956569	0.792664
CHROMOSOME_I	1956000	1957000	-1.34376	-1.81748	-1.2267	-1.18058	0.704151	-0.285869	0.440765	0.732483
CHROMOSOME_I	1957000	1958000	-1.10431	-1.01882	-1.39489	-0.980709	0.723512	0.323818	0.797037	1.0632
CHROMOSOME_I	1958000	1959000	-1.43576	-0.822771	-1.02236	-1.02915	0.146578	0.476011	0.458268	0.630296
CHROMOSOME_I	1959000	1960000	-1.2844	-1.35054	-1.44012	-1.2894	0.440969	0.130693	0.515696	0.785116
CHROMOSOME_I	1960000	1961000	-0.854874	-0.948272	-1.25978	-1.32542	0.914361	0.45007	0.655127	0.804035
CHROMOSOME_I	1961000	1962000	-0.712149	-0.97889	-1.25144	-1.10024	1.12037	0.147482	0.64695	0.70566
CHROMOSOME_I	1962000	1963000	-0.822653	-0.90175	-1.23116	-1.33355	0.947693	0.388429	0.8225	0.738948
CHROMOSOME_I	1963000	1964000	-0.926015	-1.64378	-1.29556	-1.33034	0.836994	-0.128021	0.805403	0.805367
CHROMOSOME_I	1964000	1965000	-1.25512	-1.28017	-1.21059	-1.11038	0.699601	-0.0292352	0.687343	0.710887
CHROMOSOME_I	1965000	1966000	-1.05587	-2.06081	-1.49944	-1.49015	0.477349	-0.697841	0.441336	0.290414
CHROMOSOME_I	1966000	1967000	-1.28783	-1.13643	-1.20912	-1.0749	0.316013	0.127884	0.374611	0.620937
CHROMOSOME_I	1967000	1968000	-0.819169	-0.347952	-1.1476	-0.81479	1.07966	1.04235	1.12137	1.22452
CHROMOSOME_I	1968000	1969000	-0.860939	-0.260429	-0.59003	-0.412748	0.945117	0.691756	1.16525	0.946223
CHROMOSOME_I	1969000	1970000	-0.410815	-0.238386	-0.27104	0.0032041	0.656353	0.346061	0.541659	0.596036
CHROMOSOME_I	1970000	1971000	-0.855269	-0.570679	-0.877197	-0.607094	0.770469	0.571741	0.779473	0.763278
CHROMOSOME_I	1971000	1972000	-1.07166	-0.890483	-1.23498	-0.830235	0.102286	-0.0602807	0.345607	0.399651
CHROMOSOME_I	1972000	1973000	-1.05494	-0.142058	-0.91503	-0.85445	0.543126	0.655326	0.677203	0.749329
CHROMOSOME_I	1973000	1974000	-0.871046	-1.16748	-1.0646	-1.05031	0.40287	-0.433274	0.186674	0.427696
CHROMOSOME_I	1974000	1975000	-0.205202	0.358667	-0.0966902	-0.0442572	0.0531123	-0.389861	0.076466	0.126394
CHROMOSOME_I	1975000	1976000	0.279965	0.758053	0.195178	0.317379	0.0671831	0.132513	-0.10863	-0.0125912
CHROMOSOME_I	1976000	1977000	0.0912734	0.0577341	0.0864223	0.0413675	-0.121086	-0.142248	0.0191426	-0.319075
CHROMOSOME_I	1977000	1978000	-0.0980545	0.16934	0.0692917	0.19256	-0.0475218	-0.155837	0.079872	-0.278331
CHROMOSOME_I	1978000	1979000	-0.53333	-0.146242	-0.51112	-0.265237	0.133262	0.381102	0.328575	0.369759
CHROMOSOME_I	1979000	1980000	-0.606601	-0.194515	-0.654639	-0.234575	0.737751	0.877075	0.717384	1.05106
CHROMOSOME_I	1980000	1981000	-0.164834	-0.0625465	-0.332999	-0.0809239	0.543594	0.440996	0.381232	0.641929
CHROMOSOME_I	1981000	1982000	-0.639552	-0.65953	-0.803971	-0.43103	0.869784	0.617064	0.891749	1.08688
CHROMOSOME_I	1982000	1983000	-1.10517	-1.50966	-1.25633	-1.0984	0.459771	-0.173105	0.303265	0.333474
CHROMOSOME_I	1983000	1984000	-0.541129	-0.290302	-0.67915	-0.635607	0.527377	0.482851	0.366345	0.341336
CHROMOSOME_I	1984000	1985000	-0.451572	-0.231189	-0.333024	-0.24299	-0.210234	0.0222035	-0.0623574	0.159551
CHROMOSOME_I	1985000	1986000	-0.507373	-0.0909973	-0.20052	-0.295658	-0.318998	-0.0253565	0.0369547	-0.346771
CHROMOSOME_I	1986000	1987000	-0.663805	-0.956052	-0.850781	-0.425255	-0.0490317	-0.208467	-0.0283864	-0.0405888
CHROMOSOME_I	1987000	1988000	-0.487657	-0.831086	-0.771404	-0.609369	0.213988	-0.274498	-0.0981097	-0.178149
CHROMOSOME_I	1988000	1989000	-0.615771	-0.0790414	-0.621946	-0.102874	0.803297	0.713533	0.544238	0.736789
CHROMOSOME_I	1989000	1990000	-0.61595	-0.565907	-0.482272	-0.377431	0.758649	0.529049	0.702387	0.648681
CHROMOSOME_I	1990000	1991000	-0.705275	-0.986542	-0.803577	-0.622795	1.0903	0.365423	0.658661	0.815204
CHROMOSOME_I	1991000	1992000	-0.816381	-1.36153	-1.29834	-1.06917	0.550773	0.0720893	0.316687	0.404706
CHROMOSOME_I	1992000	1993000	-1.03997	-1.06253	-1.30255	-1.15894	0.166856	0.055575	0.181866	0.24303
CHROMOSOME_I	1993000	1994000	-0.488667	-0.665726	-0.974498	-0.756285	0.951711	0.571851	0.661848	0.610046
CHROMOSOME_I	1994000	1995000	-0.749599	-0.947519	-1.14432	-0.870794	0.673252	0.129368	0.379292	0.210979
CHROMOSOME_I	1995000	1996000	-0.951767	-2.14101	-1.1524	-1.0604	0.318578	-0.973418	0.288649	0.0273907
CHROMOSOME_I	1996000	1997000	-0.677284	-0.315896	-0.942261	-0.264319	0.729748	0.721213	0.626428	0.686469
CHROMOSOME_I	1997000	1998000	-0.405485	-0.258104	-0.567041	0.0783231	1.22928	0.710659	0.777692	0.671191
CHROMOSOME_I	1998000	1999000	-0.154026	0.0209329	-0.0689941	0.822206	0.596385	0.169845	0.402012	0.256899
[truncated: 98,276 more rows]

## Sheet: Variable Info
Varname
chr	chromosome of this 1kb bin
start	start position of 1kb bin
end	end position of 1kb bin
chip_h3K9me3_wt	These variables all have average signal over indicated bin, values are log2(IP/input), all reps combined
chip_h3K9me3_csri	wt = N2 + EV RNAi
chip_h3K9me3_morc1	csri = N2 + csr-1 RNAi
chip_h3K9me3_morc1csri	morc1 = morc-1(-) + EV RNAi
chip_h3K36me3_wt	morc1csri = morc-1(-) + csr-1 RNAi
chip_h3K36me3_csri
chip_h3K36me3_morc1
chip_h3K36me3_morc1csri
