# Supplementary material for: Regulation of MORC-1 is key to the CSR-1–mediated germline gene licensing mechanism in C. elegans
Source: Sci Adv. 2025 Jun 20;11(25):eado4170. doi: 10.1126/sciadv.ado4170 (PMC12180489; doi:10.1126/sciadv.ado4170)
Supplement: Supplementary file 2 — Data S1 to S4 [file sciadv.ado4170_data_s1_to_s4.zip › ado4170_data_s4.xlsx]

## Sheet: morcOE fertility assays
								# of progeny
genotype	generation	batch	worm	replicate	movement	mCherry	status	plate1	plate2	plate3	plate4	plate5	plate6	plate7	totprogeny
morc-1::3xflag	F2		1	1	wt	off	ctrl	257	85	3	0	0	0	0	345
morc-1::3xflag	F2		3	1	wt	off	ctrl	211	54	1	0	0	0	0	266
morc-1::3xflag	F2		4	1	wt	off	ctrl	215	15	0	0	0	0	0	230
morc-1::3xflag	F2		5	1	wt	off	ctrl	191	94	19	2	0	0	0	306
morc-1::3xflag	F2		6	1	wt	off	ctrl	186	13	0	2	0	0	0	201
morc-1::3xflag	F2		7	1	wt	off	ctrl	176	102	2	0	0	0	0	280
morc-1::3xflag	F2		8	1	wt	off	ctrl	240	37	2	0	0	0	0	279
morc-1::3xflag	F2		9	1	wt	off	ctrl	273	70	6	0	0	0	0	349
morc-1::3xflag	F2		10	1	wt	off	ctrl	227	74	1	0	0	0	0	302
morc-1::3xflag	F2		11	1	wt	off	ctrl	227	45	0	0	0	0	0	272
morc-1::3xflag	F2		12	1	wt	off	ctrl	184	114	0	0	0	0	0	298
morc-1::3xflag	F2		1	2	wt	off	ctrl	205	49	8	14	0	0	0	276
morc-1::3xflag	F2		2	2	wt	off	ctrl	150	53	4	0	0	0	0	207
morc-1::3xflag	F2		3	2	wt	off	ctrl	142	90	15	11	0	0	0	258
morc-1::3xflag	F2		4	2	wt	off	ctrl	39	15	5	0	0	0	0	59
morc-1::3xflag	F2		5	2	wt	off	ctrl	198	135	1	0	0	0	0	334
morc-1::3xflag	F2		6	2	wt	off	ctrl	168	120	0	0	0	0	0	288
morc-1::3xflag	F2		7	2	wt	off	ctrl	140	104	4	0	0	0	0	248
morc-1::3xflag	F2		8	2	wt	off	ctrl	171	85	1	0	0	0	0	257
morc-1::3xflag	F2		9	2	wt	off	ctrl	151	93	37	3	0	0	0	284
morc-1::3xflag	F2		10	2	wt	off	ctrl	145	16	20	17	0	0	0	198
morc-1::3xflag	F2		11	2	wt	off	ctrl	179	175	26	0	0	0	0	380
morc-1::3xflag	F2		12	2	wt	off	ctrl	5	2	3	0	0	0	0	10
morcOE	F2	1	2	1	wt	on	tg expressed	0	2	6	5	0	0	0	13
morcOE	F2	1	3	1	wt	on	tg expressed	0	22	28	19	0	0	0	69
morcOE	F2	1	4	1	wt	on	tg expressed	0	0	0	0	0	0	0	0
morcOE	F2	1	5	1	wt	on	tg expressed	0	2	11	2	0	0	0	15
morcOE	F2	1	6	1	wt	on	tg expressed	0	0	0	0	0	0	0	0
morcOE	F2	1	7	1	wt	on	tg expressed	0	0	0	0	0	0	0	0
morcOE	F2	1	8	1	wt	on	tg expressed	1	19	8	0	0	0	0	28
morcOE	F2	1	9	1	wt	on	tg expressed	27	64	70	35	0	0	0	196
morcOE	F2	1	11	1	wt	on	tg expressed	0	0	0	0	0	0	0	0
morcOE	F2	1	12	1	wt	on	tg expressed	0	0	3	2	0	0	0	5
morcOE	F2	2	2	1	wt	on	tg expressed	0	16	3	0	0	0	0	19
morcOE	F2	2	3	1	wt	on	tg expressed	0	0	0	0	0	0	0	0
morcOE	F2	2	6	1	wt	on	tg expressed	0	0	0	0	0	0	0	0
morcOE	F2	2	9	1	wt	on	tg expressed	0	1	6	0	0	0	0	7
morcOE	F2	2	11	1	wt	on	tg expressed	0	0	0	0	0	0	0	0
morcOE	F2	1	3	1	unc	off	tg silent	36	66	50	41	0	0	0	193
morcOE	F2	1	4	1	unc	off	tg silent	0	0	0	1	0	0	0	1
morcOE	F2	1	5	1	unc	off	tg silent	39	47	27	15	0	0	0	128
morcOE	F2	1	6	1	unc	off	tg silent	73	82	55	30	0	0	0	240
morcOE	F2	1	7	1	unc	off	tg silent	33	16	9	0	0	0	0	58
morcOE	F2	1	9	1	unc	off	tg silent	69	51	33	18	0	0	0	171
morcOE	F2	1	11	1	unc	off	tg silent	20	5	0	0	0	0	0	25
morcOE	F2	2	4	1	unc	on	tg silent	21	47	34	8	0	0	0	110
morcOE	F2	2	5	1	unc	off	tg silent	0	0	0	0	0	0	0	0
morcOE	F2	2	7	1	unc	on	tg silent	0	23	36	25	0	0	0	84
morcOE	F2	2	7	1	unc	off	tg silent	30	20	9	0	0	0	0	59
morcOE	F2	2	8	1	unc	on	tg silent	50	24	11	0	0	0	0	85
morcOE	F2	2	8	1	unc	off	tg silent	48	19	0	0	0	0	0	67
morcOE	F2	2	10	1	unc	on	tg silent	106	110	101	0	0	0	0	317
morcOE	F2	2	11	1	unc	off	tg silent	5	27	25	6	0	0	0	63
morcOE	F2	1	2	2	wt	on	tg expressed	0	12	15	7	0	0	0	34
morcOE	F2	1	4	2	wt	on	tg expressed	0	0	12	12	0	0	0	24
morcOE	F2	1	6	2	wt	on	tg expressed	0	0	12	43	0	0	0	55
morcOE	F2	1	10	2	wt	on	tg expressed	0	8	50	58	0	0	0	116
morcOE	F2	1	11	2	wt	on	tg expressed	0	0	0	0	0	0	0	0
morcOE	F2	2	1	2	wt	on	tg expressed	0	0	7	2	0	0	0	9
morcOE	F2	2	2	2	wt	on	tg expressed	0	0	0	4	0	0	0	4
morcOE	F2	2	3	2	wt	on	tg expressed	0	0	3	0	0	0	0	3
morcOE	F2	2	6	2	wt	on	tg expressed	0	7	6	0	0	0	0	13
morcOE	F2	2	8	2	wt	on	tg expressed	0	2	19	65	0	0	0	86
morcOE	F2	2	12	2	wt	on	tg expressed	0	0	13	22	0	0	0	35
morcOE	F2	1	1	2	unc	on	tg silent	0	1	5	4	0	0	0	10
morcOE	F2	1	3	2	unc	on	tg silent	0	0	41	99	0	0	0	140
morcOE	F2	1	6	2	unc	off	tg silent	17	39	53	68	0	0	0	177
morcOE	F2	1	7	2	unc	on	tg silent	0	20	42	23	0	0	0	85
morcOE	F2	1	7	2	unc	off	tg silent	0	15	16	0	0	0	0	31
morcOE	F2	2	3	2	unc	off	tg silent	0	7	13	0	0	0	0	20
morcOE	F2	2	4	2	unc	off	tg silent	0	0	0	0	0	0	0	0
morcOE	F2	2	5	2	unc	on	tg silent	0	40	30	4	0	0	0	74
morcOE	F2	2	12	2	unc	off	tg silent	0	15	38	41	0	0	0	94

## Sheet: csr-1 fertility assays
(EV) = empty vector RNAi, (csr-1) = csr-1 RNAi; each line represents an individual worm
Fig. 1A				Fig. 1C					Fig. S1B
Genotype	Progeny			Generation	Genotype	Progeny			Genotype	Temperature	Progeny		Genotype	Auxin	Progeny
N2 (EV)	89			P0	N2	220			N2	15C	286		N2	0 uM	273
N2 (EV)	229			P0	N2	183			N2	15C	340		N2	0 uM	257
N2 (EV)	153			P0	N2	210			N2	15C	289		N2	0 uM	293
N2 (EV)	132			P0	N2	54			N2	15C	318		N2	0 uM	276
N2 (EV)	188			P0	N2	132			N2	15C	321		N2	0 uM	286
N2 (EV)	140			P0	N2	216			N2	15C	349		N2	0 uM	222
N2 (EV)	205			P0	N2	201			N2	15C	235		N2	0 uM	337
N2 (EV)	143			P0	N2	174			N2	15C	316		N2	0 uM	310
N2 (EV)	112			P0	N2	232			N2	15C	325		N2	0 uM	340
N2 (EV)	184			P0	N2	61			N2	15C	341		N2	0 uM	220
N2 (EV)	102			P0	N2	127			N2	15C	363		N2	0 uM	198
N2 (EV)	152			P0	N2	183			N2	15C	290		N2	0 uM	274
N2 (EV)	110			P0	N2	206			N2	15C	336		N2	0 uM	257
N2 (EV)	139			P0	N2	123			N2	15C	399		N2	0 uM	260
N2 (EV)	63			P0	N2	234			N2	20C	308		N2	0 uM	93
N2 (EV)	53			P0	N2	43			N2	20C	268		N2	0 uM	218
N2 (EV)	130			P0	morc-1(-)	105			N2	20C	291		N2	0 uM	258
N2 (EV)	95			P0	morc-1(-)	100			N2	20C	351		N2	0 uM	98
N2 (EV)	180			P0	morc-1(-)	109			N2	20C	297		N2	0 uM	229
N2 (EV)	128			P0	morc-1(-)	141			N2	20C	291		N2	0 uM	272
N2 (EV)	181			P0	morc-1(-)	102			N2	20C	277		aid::csr-1	0 uM	352
N2 (EV)	189			P0	morc-1(-)	154			N2	20C	314		aid::csr-1	0 uM	289
N2 (EV)	146			P0	morc-1(-)	4			N2	20C	350		aid::csr-1	0 uM	231
N2 (EV)	109			P0	morc-1(-)	30			N2	20C	362		aid::csr-1	0 uM	0
N2 (EV)	118			P0	morc-1(-)	165			N2	20C	313		aid::csr-1	0 uM	284
N2 (EV)	189			P0	morc-1(-)	14			N2	20C	359		aid::csr-1	0 uM	307
N2 (EV)	115			P0	morc-1(-)	141			N2	20C	324		aid::csr-1	0 uM	258
N2 (EV)	169			P0	morc-1(-)	1			N2	20C	325		aid::csr-1	0 uM	242
N2 (EV)	232			P0	morc-1(-)	104			N2	25C	220		aid::csr-1	0 uM	140
N2 (EV)	66			P0	morc-1(-)	81			N2	25C	183		aid::csr-1	0 uM	275
morc-1(-) (EV)	114			P0	morc-1(-)	106			N2	25C	210		aid::csr-1	0 uM	255
morc-1(-) (EV)	137			P0	csr-1 (G560R)	0			N2	25C	54		aid::csr-1	0 uM	233
morc-1(-) (EV)	80			P0	csr-1 (G560R)	0			N2	25C	132		aid::csr-1	0 uM	261
morc-1(-) (EV)	101			P0	csr-1 (G560R)	0			N2	25C	216		aid::csr-1	0 uM	151
morc-1(-) (EV)	29			P0	csr-1 (G560R)	0			N2	25C	201		aid::csr-1	0 uM	154
morc-1(-) (EV)	126			P0	csr-1 (G560R)	0			N2	25C	174		aid::csr-1	0 uM	251
morc-1(-) (EV)	62			P0	csr-1 (G560R)	0			N2	25C	232		aid::csr-1	0 uM	280
morc-1(-) (EV)	118			P0	csr-1 (G560R)	0			N2	25C	61		aid::csr-1	0 uM	248
morc-1(-) (EV)	156			P0	csr-1 (G560R)	0			N2	25C	127		aid::csr-1	0 uM	282
morc-1(-) (EV)	95			P0	csr-1 (G560R)	0			N2	25C	183		N2	100 uM	203
morc-1(-) (EV)	94			P0	csr-1 (G560R)	0			N2	25C	206		N2	100 uM	56
morc-1(-) (EV)	163			P0	csr-1 (G560R)	0			N2	25C	123		N2	100 uM	186
morc-1(-) (EV)	70			P0	csr-1 (G560R)	0			N2	25C	234		N2	100 uM	123
morc-1(-) (EV)	103			P0	csr-1 (G560R)	0			N2	25C	43		N2	100 uM	190
morc-1(-) (EV)	122			P0	csr-1 (G560R)	0			csr-1 (G560R)	15C	80		N2	100 uM	198
morc-1(-) (EV)	74			P0	csr-1 (G560R)	0			csr-1 (G560R)	15C	220		N2	100 uM	153
morc-1(-) (EV)	116			P0	csr-1 (G560R)	0			csr-1 (G560R)	15C	193		N2	100 uM	186
morc-1(-) (EV)	18			P0	csr-1 (G560R); morc-1(-)	1			csr-1 (G560R)	15C	208		N2	100 uM	264
morc-1(-) (EV)	112			P0	csr-1 (G560R); morc-1(-)	24			csr-1 (G560R)	15C	211		N2	100 uM	192
morc-1(-) (EV)	97			P0	csr-1 (G560R); morc-1(-)	30			csr-1 (G560R)	15C	224		N2	100 uM	195
morc-1(-) (EV)	36			P0	csr-1 (G560R); morc-1(-)	23			csr-1 (G560R)	15C	271		N2	100 uM	148
morc-1(-) (EV)	67			P0	csr-1 (G560R); morc-1(-)	8			csr-1 (G560R)	15C	161		N2	100 uM	206
morc-1(-) (EV)	48			P0	csr-1 (G560R); morc-1(-)	25			csr-1 (G560R)	15C	208		N2	100 uM	236
morc-1(-) (EV)	128			P0	csr-1 (G560R); morc-1(-)	5			csr-1 (G560R)	15C	260		N2	100 uM	199
morc-1(-) (EV)	136			P0	csr-1 (G560R); morc-1(-)	0			csr-1 (G560R)	15C	282		aid::csr-1	100 uM	2
morc-1(-) (EV)	133			P0	csr-1 (G560R); morc-1(-)	25			csr-1 (G560R)	15C	171		aid::csr-1	100 uM	0
morc-1(-) (EV)	108			P0	csr-1 (G560R); morc-1(-)	66			csr-1 (G560R)	15C	139		aid::csr-1	100 uM	16
morc-1(-) (EV)	124			P0	csr-1 (G560R); morc-1(-)	62			csr-1 (G560R)	15C	263		aid::csr-1	100 uM	35
morc-1(-) (EV)	134			P0	csr-1 (G560R); morc-1(-)	35			csr-1 (G560R)	20C	186		aid::csr-1	100 uM	33
morc-1(-) (EV)	53			P0	csr-1 (G560R); morc-1(-)	0			csr-1 (G560R)	20C	139		aid::csr-1	100 uM	1
N2 (csr-1)	0			P0	csr-1 (G560R); morc-1(-)	40			csr-1 (G560R)	20C	189		aid::csr-1	100 uM	31
N2 (csr-1)	11			P0	csr-1 (G560R); morc-1(-)	0			csr-1 (G560R)	20C	151		aid::csr-1	100 uM	58
N2 (csr-1)	0			P0	csr-1 (G560R); morc-1(-)	13			csr-1 (G560R)	20C	158		aid::csr-1	100 uM	31
N2 (csr-1)	0			F1	N2	160			csr-1 (G560R)	20C	0		aid::csr-1	100 uM	36
N2 (csr-1)	0			F1	N2	92			csr-1 (G560R)	20C	190		aid::csr-1	100 uM	77
N2 (csr-1)	0			F1	N2	173			csr-1 (G560R)	20C	149		aid::csr-1	100 uM	12
N2 (csr-1)	0			F1	N2	174			csr-1 (G560R)	20C	10		aid::csr-1	100 uM	5
N2 (csr-1)	0			F1	N2	179			csr-1 (G560R)	20C	134		aid::csr-1	100 uM	47
N2 (csr-1)	0			F1	N2	184			csr-1 (G560R)	20C	170		aid::csr-1	100 uM	0
N2 (csr-1)	0			F1	N2	178			csr-1 (G560R)	20C	161		aid::csr-1	100 uM	67
N2 (csr-1)	0			F1	N2	168			csr-1 (G560R)	20C	34		N2	250 uM	140
N2 (csr-1)	0			F1	N2	220			csr-1 (G560R)	20C	179		N2	250 uM	143
N2 (csr-1)	0			F1	N2	174			csr-1 (G560R)	25C	0		N2	250 uM	200
N2 (csr-1)	0			F1	N2	157			csr-1 (G560R)	25C	0		N2	250 uM	204
N2 (csr-1)	0			F1	N2	156			csr-1 (G560R)	25C	0		N2	250 uM	133
N2 (csr-1)	0			F1	N2	211			csr-1 (G560R)	25C	0		N2	250 uM	186
N2 (csr-1)	0			F1	N2	163			csr-1 (G560R)	25C	0		N2	250 uM	123
N2 (csr-1)	0			F1	N2	189			csr-1 (G560R)	25C	0		N2	250 uM	171
N2 (csr-1)	0			F1	N2	183			csr-1 (G560R)	25C	0		N2	250 uM	130
N2 (csr-1)	0			F1	morc-1(-)	16			csr-1 (G560R)	25C	0		N2	250 uM	174
N2 (csr-1)	0			F1	morc-1(-)	140			csr-1 (G560R)	25C	0		N2	250 uM	124
N2 (csr-1)	0			F1	morc-1(-)	136			csr-1 (G560R)	25C	0		N2	250 uM	163
N2 (csr-1)	31			F1	morc-1(-)	140			csr-1 (G560R)	25C	0		N2	250 uM	148
N2 (csr-1)	42			F1	morc-1(-)	118			csr-1 (G560R)	25C	0		N2	250 uM	64
N2 (csr-1)	0			F1	morc-1(-)	121			csr-1 (G560R)	25C	0		aid::csr-1	250 uM	0
N2 (csr-1)	0			F1	morc-1(-)	103			csr-1 (G560R)	25C	0		aid::csr-1	250 uM	1
N2 (csr-1)	0			F1	morc-1(-)	5			csr-1 (G560R)	25C	0		aid::csr-1	250 uM	0
N2 (csr-1)	43			F1	morc-1(-)	118			csr-1 (G560R)	25C	0		aid::csr-1	250 uM	0
N2 (csr-1)	0			F1	morc-1(-)	207							aid::csr-1	250 uM	0
morc-1(-) (csr-1)	92			F1	morc-1(-)	0							aid::csr-1	250 uM	0
morc-1(-) (csr-1)	21			F1	morc-1(-)	170							aid::csr-1	250 uM	0
morc-1(-) (csr-1)	13			F1	morc-1(-)	0							aid::csr-1	250 uM	1
morc-1(-) (csr-1)	0			F1	morc-1(-)	126							aid::csr-1	250 uM	0
morc-1(-) (csr-1)	46			F1	morc-1(-)	142							aid::csr-1	250 uM	5
morc-1(-) (csr-1)	0			F1	morc-1(-)	171							aid::csr-1	250 uM	1
morc-1(-) (csr-1)	13			F1	csr-1 (G560R); morc-1(-)	40							aid::csr-1	250 uM	2
morc-1(-) (csr-1)	79			F1	csr-1 (G560R); morc-1(-)	31							aid::csr-1	250 uM	2
morc-1(-) (csr-1)	0			F1	csr-1 (G560R); morc-1(-)	26							aid::csr-1	250 uM	1
morc-1(-) (csr-1)	0			F1	csr-1 (G560R); morc-1(-)	7							aid::csr-1	250 uM	0
morc-1(-) (csr-1)	0			F1	csr-1 (G560R); morc-1(-)	7							aid::csr-1	250 uM	0
morc-1(-) (csr-1)	83			F1	csr-1 (G560R); morc-1(-)	0							N2	500 uM	148
morc-1(-) (csr-1)	97			F1	csr-1 (G560R); morc-1(-)	27							N2	500 uM	189
morc-1(-) (csr-1)	20			F1	csr-1 (G560R); morc-1(-)	22							N2	500 uM	143
morc-1(-) (csr-1)	4			F1	csr-1 (G560R); morc-1(-)	15							N2	500 uM	141
morc-1(-) (csr-1)	9			F1	csr-1 (G560R); morc-1(-)	32							N2	500 uM	70
morc-1(-) (csr-1)	0			F1	csr-1 (G560R); morc-1(-)	34							N2	500 uM	152
morc-1(-) (csr-1)	45			F1	csr-1 (G560R); morc-1(-)	0							N2	500 uM	0
morc-1(-) (csr-1)	55			F1	csr-1 (G560R); morc-1(-)	0							N2	500 uM	113
morc-1(-) (csr-1)	0			F1	csr-1 (G560R); morc-1(-)	0							N2	500 uM	16
morc-1(-) (csr-1)	43			F1	csr-1 (G560R); morc-1(-)	0							N2	500 uM	128
morc-1(-) (csr-1)	37			F1	csr-1 (G560R); morc-1(-)	32							N2	500 uM	121
morc-1(-) (csr-1)	9												N2	500 uM	126
morc-1(-) (csr-1)	35												N2	500 uM	158
morc-1(-) (csr-1)	0												N2	500 uM	134
morc-1(-) (csr-1)	31												N2	500 uM	0
morc-1(-) (csr-1)	26												aid::csr-1	500 uM	0
morc-1(-) (csr-1)	23												aid::csr-1	500 uM	0
morc-1(-) (csr-1)	40												aid::csr-1	500 uM	0
													aid::csr-1	500 uM	0
													aid::csr-1	500 uM	0
													aid::csr-1	500 uM	0
													aid::csr-1	500 uM	0
													aid::csr-1	500 uM	0
													aid::csr-1	500 uM	0
													aid::csr-1	500 uM	0
													aid::csr-1	500 uM	0
													aid::csr-1	500 uM	0
													aid::csr-1	500 uM	0

## Sheet: Him assays
220522 replicate					220705 replicate					220713 replicate
Genotype	hermaphrodites	males	% male		Genotype	hermaphrodites	males	% male		Genotype	hermaphrodites	males	% male
N2	2140	1	0.000467071		N2	1700	1	0.000587889		N2	2100	0	0
morc-1(-)	2010	0	0		morc-1(-)	1700	0	0		morc-1(-)	1400	1	0.000713776
csr-1 (G560R)	3701	34	0.00910308		csr-1 (G560R)	1246	9	0.00717131		csr-1 (G560R)	1531	11	0.00713359
csr-1 (G560R); morc-1(-)	3079	49	0.015665		csr-1 (G560R); morc-1(-)	1521	15	0.00976562		csr-1 (G560R); morc-1(-)	1575	12	0.00756144
composite:
Genotype	hermaphrodites	males	% male	n	st. dev
N2	5940	2	0.000336587	5942	0.000310475
morc-1(-)	5110	1	0.000195656	5111	0.000412099
csr-1 (G560R)	6478	54	0.00826699	6532	0.00112635
csr-1 (G560R); morc-1(-)	6175	76	0.0121581	6251	0.00418982
